# Supplementary material for: Identification of Potential Prognostic Genes for Neuroblastoma
Source: Front Genet. 2018 Nov 29;9:589. doi: 10.3389/fgene.2018.00589 (PMC6282001; doi:10.3389/fgene.2018.00589)
Supplement: Supplementary file 5 [file Table_1.xls]

## Sheet: Table S1
Clinical features of NB patients in TCGA
Clinical Parameters
	n=1014	p value	Hazard Ratio	95% CI of HR
Age(Months)			5.448	3.834 to 7.743
>18 months	734	<0.001
<18 months	280
INSS stage			3.941	2.847 to 5.456
1	66	<0.0001
2	61
3	92
4	742
4s	53
Histology			10.152	6.235 to 16.528
Unfavorable	686	<0.0001
Favorable	250
Unknown	78
MKI			1.493	1.304 to 1.708
Low	330	<0.0001
Intermediate	247
High	249
Unknown	188
Ploidy			2.011	1.633 to 2.476
Diploid	344	<0.0001
Hyperdiploid	586
Unknown	84
MYCN			1.974	1.613 to 2.415
Amplified	285	<0.0001
Non Amplified	715
Unknown	14

## Sheet: Table S2
GeneSymbol	logFC	adj.P.Val	P.Value	Chr	HR (OS)	95%CI	P value	AUC_vital status
FEN1	0.786844	0.000340342	5.10777e-05	chr11	2.458	2.011-3.004	<0.0001	0.7921
MND1	0.848756	0.00268291	0.000824251	chr4	2.381	1.985-2.885	<0.0001	0.7961
UHRF1	0.691733	0.00721568	0.0028692	chr19	2.107	1.775-2.529	<0.0001	0.7585
AHCY	0.686467	0.000319358	4.68735e-05	chr20	3.131	2.494-3.932	<0.0001	0.7947
TICRR	0.913111	0.00162832	0.000433118	chr15	2.181	1.835-2.592	<0.0001	0.7773
MAD2L1	0.777467	0.00786749	0.00319018	chr4	2.082	1.744-2.486	<0.0001	0.7698
SAAL1	0.714	0.000286562	4.02065e-05	chr11	3.34	2.627-4.245	<0.0001	0.7887
BIRC5	1.28038	2.77121e-05	1.40062e-06	chr17	2.024	1.671-2.453	<0.0001	0.7525
ERCC6L	0.9518	0.000570824	0.000105882	chrX	2.294	1.920-2.741	<0.0001	0.7989
CKS2	0.678289	0.00472548	0.00169705	chr9	2.679	2.179-3.294	<0.0001	0.7937
HMGB3	0.789711	0.00350527	0.00116533	chrX	2.76	2.191-3.477	<0.0001	0.7766
HK2	1.78171	5.13337e-05	3.46367e-06	chr2	1.721	1.524-1.942	<0.0001	0.7325
E2F3	0.629156	0.00160575	0.000424408	chr6	3.268	2.555-4.179	<0.0001	0.7702
DCTPP1	0.6842	0.00020374	2.48022e-05	chr16	3.188	2.440-4.165	<0.0001	0.7665
UBE2C	0.830444	0.00420241	0.00146251	chr20	2.201	1.798-2.694	<0.0001	0.7601
UBE2S	0.84	3.0135e-05	1.59129e-06	chr19	2.943	2.355-3.679	<0.0001	0.799
NCAN	1.697	0.00217597	0.000631212	chr19	1.475	1.345-1.617	<0.0001	0.7635
NCAPG	0.855222	0.00274422	0.000848666	chr4	2.177	1.825-2.598	<0.0001	0.7667
CDT1	0.983067	0.000396976	6.31737e-05	chr16	2.043	1.710-2.440	<0.0001	0.7488
E2F1	0.734644	0.00553897	0.00206981	chr20	2.149	1.753-2.633	<0.0001	0.7425
KIF18A	0.768733	0.00817929	0.00334119	chr11	2.037	1.707-2.432	<0.0001	0.7625
CDCA2	0.639533	0.0242042	0.012345	chr8	2.219	1.834-2.686	<0.0001	0.7625
CCNB1	0.671889	0.00648276	0.00251577	chr5	2.293	1.869-2.813	<0.0001	0.7551
CCNB2	0.805267	0.00490253	0.00177796	chr15	2.091	1.739-2.515	<0.0001	0.7575
PTTG1	0.730467	0.00708634	0.0028086	chr5	2.245	1.825-2.761	<0.0001	0.7532
CENPF	0.687222	0.0172651	0.0082714	chr1	2.123	1.754-2.570	<0.0001	0.7498
CENPN	0.760733	0.00450767	0.00159665	chr16	2.097	1.753-2.507	<0.0001	0.7593
RPL22L1	0.889822	0.000272799	3.74688e-05	chr3	2.078	1.776-2.432	<0.0001	0.7532
ALYREF	0.7316	1.10487e-05	3.70392e-07	chr17	2.096	1.731-2.538	<0.0001	0.7332
GINS2	0.705622	0.00864615	0.00357981	chr16	1.922	1.588-2.327	<0.0001	0.7233
ODC1	0.915267	1.63275e-05	6.65303e-07	chr2	2.021	1.745-2.339	<0.0001	0.7748
TEX15	0.993356	0.0145934	0.00676222	chr8	1.571	1.411-1.750	<0.0001	0.7616
FAM72D	0.695044	0.00529783	0.00195669	chr1	2.38	1.956-2.896	<0.0001	0.7639
EXO1	0.953089	0.00197792	0.000556949	chr1	2.148	1.811-2.548	<0.0001	0.784
CDCA5	1.04482	0.000126516	1.24787e-05	chr11	2.056	1.716-2.464	<0.0001	0.7625
C19orf48	0.639644	0.00178969	0.000487616	chr19	2.243	1.864-2.699	<0.0001	0.747
MCM2	0.752533	0.00131231	0.000324849	chr3	2.34	1.878-2.915	<0.0001	0.7503
PTTG2	0.629311	0.0144976	0.00670779	chr4	2.177	1.781-2.661	<0.0001	0.7566
CHEK1	0.857578	0.00214857	0.00062113	chr11	1.872	1.591-2.203	<0.0001	0.7284
CDC45L	0.877911	0.00545998	0.00203373	chr22	1.978	1.624-2.407	<0.0001	0.729
ZNF695	0.8624	0.0039704	0.00136113	chr1	1.877	1.604-2.195	<0.0001	0.7377
STK33	1.20189	0.00111768	0.000263419	chr11	1.798	1.569-2.061	<0.0001	0.7776
DYDC2	1.16598	1.62912e-05	6.62319e-07	chr10	1.867	1.596-2.183	<0.0001	0.7617
NME1	0.762067	2.37073e-06	4.05243e-08	chr17	2.688	2.107-3.429	<0.0001	0.7608
RMI2	0.637711	0.0117587	0.00519988	chr16	2.162	1.754-2.665	<0.0001	0.7396
RRM1	0.753133	3.26286e-05	1.78251e-06	chr11	2.568	1.990-3.313	<0.0001	0.733
NTS	1.07256	0.0293427	0.0154591	chr12	1.335	1.221-1.459	<0.0001	0.7175
BLM	0.796622	0.00364626	0.00122441	chr15	2.248	1.829-2.762	<0.0001	0.7486
TMEM97	1.0038	0.000721506	0.000145881	chr17	2.067	1.720-2.485	<0.0001	0.7392
RAD51	0.696711	0.00702603	0.00278049	chr15	1.951	1.595-2.386	<0.0001	0.7223
NME2	0.634822	2.16184e-06	3.50581e-08	chr17	2.986	2.217-4.021	<0.0001	0.7404
LDHA	0.837356	6.08661e-05	4.3935e-06	chr11	2.009	1.589-2.541	<0.0001	0.7053
ENDOG	0.652911	0.0037777	0.00128076	chr9	2.014	1.633-2.484	<0.0001	0.7148
CDK1	0.638244	0.0256356	0.0131947	chr10	1.933	1.609-2.322	<0.0001	0.7437
SKA1	0.747578	0.00541318	0.0020108	chr18	1.857	1.543-2.235	<0.0001	0.7198
HIST1H1C	0.702911	0.0058322	0.00220646	chr6	1.683	1.452-1.951	<0.0001	0.708
CDC25A	0.6468	0.00488237	0.00176884	chr3	1.993	1.594-1.493	<0.0001	0.6921
SAC3D1	0.685	1.95939e-05	8.52715e-07	chr11	2.438	1.920-3.097	<0.0001	0.7302
MCM10	0.729467	0.0138878	0.00637145	chr10	2.074	1.702-2.528	<0.0001	0.7485
RASL10B	0.815467	0.000609548	0.00011581	chr17	2.097	1.725-2.548	<0.0001	0.7206
BMP7	2.54427	0.000337889	5.05534e-05	chr20	1.334	1.226-1.453	<0.0001	0.736
HIST1H1B	0.777178	0.00586426	0.00222076	chr6	1.667	1.441-1.928	<0.0001	0.7113
PTRH2	0.695311	9.98724e-06	3.23672e-07	chr17	2.699	2.036-3.579	<0.0001	0.7185
SLCO4A1	1.74713	0.00110601	0.000259412	chr20	1.463	1.341-1.597	<0.0001	0.7523
KIF15	0.640511	0.0173158	0.00830011	chr3	1.838	1.539-2.196	<0.0001	0.7135
NDC80	0.6298	0.029376	0.0154782	chr18	1.837	1.511-2.234	<0.0001	0.7127
TWIST1	1.77387	0.00376703	0.00127618	chr7	1.399	1.271-1.540	<0.0001	0.7018
KIAA0101	0.755911	0.00393564	0.00134651	chr15	2.064	1.711-2.491	<0.0001	0.7404
PBK	0.723178	0.018363	0.00889964	chr8	1.719	1.435-2.058	<0.0001	0.7096
DTL	0.770311	0.00419375	0.00145896	chr1	2.08	1.694-2.556	<0.0001	0.7374
DLL3	1.26229	0.000903281	0.00019777	chr19	1.409	1.241-1.599	<0.0001	0.6973
BZW2	0.641644	0.000682604	0.000135461	chr7	2.612	2.032-3.359	<0.0001	0.7009
CRYGD	1.77947	0.000455292	7.75983e-05	chr2	1.335	1.229-1.450	<0.0001	0.7033
HPDL	0.668022	0.0127188	0.00571878	chr1	1.825	1.551-2.148	<0.0001	0.6932
NTHL1	0.688911	0.00302656	0.000965109	chr16	3.47	2.521-4.776	<0.0001	0.7307
BRCA1	0.647289	0.0261732	0.0135258	chr17	1.864	1.529-2.272	<0.0001	0.7109
LY6E	0.988511	0.000790758	0.000165391	chr8	1.688	1.425-1.999	<0.0001	0.7049
SLC22A15	0.956333	0.00287334	0.000900744	chr1	1.307	1.159-1.473	<0.0001	0.6536
CBLN1	1.09536	0.000315569	4.60987e-05	chr16	1.7	1.481-1.951	<0.0001	0.728
CENPM	0.683067	0.00327581	0.00106997	chr22	1.789	1.461-2.192	<0.0001	0.6894
PAGE5	2.88733	5.73062e-06	1.51833e-07	chrX	1.194	1.127-1.265	<0.0001	0.7064
PAGE2B	1.71407	0.00128226	0.000315358	chrX	1.185	1.115-1.260	<0.0001	0.6972
TK1	0.667956	0.00651599	0.00253093	chr17	1.859	1.537-2.248	<0.0001	0.7091
RET	0.9852	0.0437372	0.0248657	chr10	1.323	1.210-1.447	<0.0001	0.6941
DHFR	0.724289	0.00291164	0.000916315	chr5	2.186	1.777-2.691	<0.0001	0.7236
NPPC	0.681422	0.0411349	0.0231237	chr2	1.676	1.469-1.912	<0.0001	0.7514
FADS1	0.775578	2.20493e-05	1.00985e-06	chr11	2.269	1.737-2.965	<0.0001	0.6795
HIST1H2AL	0.645889	0.0111233	0.00485982	chr6	1.64	1.381-1.947	<0.0001	0.6698
FABP6	1.1264	0.000229311	2.9234e-05	chr5	1.613	1.332-1.952	<0.0001	0.6845
RHBG	1.26136	0.00391759	0.00133886	chr1	1.353	1.213-1.510	<0.0001	0.6531
FAM19A5	1.50018	0.000114585	1.0823e-05	chr22	1.588	1.400-1.801	<0.0001	0.6987
RBFOX3	1.39053	0.00338369	0.00111474	chr17	1.315	1.129-1.532	<0.0001	0.5975
F12	0.709889	0.0252679	0.0129827	chr5	1.554	1.321-1.828	<0.0001	0.6925
NAT8L	0.897311	0.000146957	1.56764e-05	chr4	2.116	1.705-2.627	<0.0001	0.7027
NEK2	0.725711	0.0118905	0.00527329	chr1	1.499	1.301-1.728	<0.0001	0.6868
PRAME	3.06584	0.000175162	2.01175e-05	chr22	1.167	1.079-1.262	<0.0001	0.6495
GSC	1.59073	0.000947472	0.000210676	chr14	1.347	1.210-1.499	<0.0001	0.6643
PAGE2	2.44418	2.14861e-05	9.67821e-07	chrX	1.177	1.108-1.251	<0.0001	0.6866
ABCC4	0.769889	0.019044	0.00928417	chr13	1.908	1.597-2.279	<0.0001	0.696
ALK	0.711756	0.0208916	0.0103606	chr2	1.51	1.330-1.715	<0.0001	0.6769
PROK2	0.889178	0.0144885	0.00670257	chr3	1.332	1.216-1.460	<0.0001	0.704
MYCN	1.31533	0.00081884	0.000172824	chr2	1.441	1.304-1.593	<0.0001	0.6449
TEX19	0.6334	0.0332307	0.0179307	chr17	1.522	1.331-1.742	<0.0001	0.6993
LMO3	1.74796	0.00311831	0.00100275	chr12	1.262	1.177-1.353	<0.0001	0.6781
PTPN5	0.812222	0.0157853	0.00743049	chr11	1.374	1.211-1.559	<0.0001	0.6785
THEM6	0.665933	0.00314304	0.00101273	chr8	2.023	1.597-2.563	<0.0001	0.6821
RTKN2	0.863889	0.00418342	0.00145426	chr10	1.919	1.631-2.257	<0.0001	0.7497
LY6H	1.48098	0.00425897	0.00148652	chr8	1.187	1.092-1.290	<0.0001	0.6478
PDK1	0.705333	0.00377548	0.00127991	chr2	1.696	1.382-2.082	<0.0001	0.6426
EBF3	1.38018	0.000759405	0.000156333	chr10	1.318	1.202-1.445	<0.0001	0.6752
POPDC3	1.16713	0.00140394	0.000354884	chr6	1.384	1.240-1.546	<0.0001	0.6852
FANCD2	0.676333	0.0200872	0.00989862	chr3	1.996	1.616-2.466	<0.0001	0.7017
RLN2	0.725711	0.0193918	0.00948516	chr9	1.686	1.444-1.968	<0.0001	0.7081
CD86	1.18824	0.0278375	0.0145422	chr3	1.19	1.110-1.276	<0.0001	0.6326
PRRX2	1.41693	0.00689022	0.00271337	chr9	1.35	1.215-1.500	<0.0001	0.6599
LIX1	1.66156	0.00428982	0.00149918	chr5	1.211	1.111-1.320	<0.0001	0.6373
HIST1H2AE	0.753644	0.000402893	6.46904e-05	chr6	1.689	1.363-2.093	<0.0001	0.6547
MAGEA10	1.17289	0.0313304	0.0166989	chrX	1.136	1.080-1.194	<0.0001	0.6677
FEV	0.822511	0.0298431	0.0157705	chr2	1.375	1.199-1.576	<0.0001	0.6647
TLL2	0.901822	0.0221954	0.0111374	chr10	1.209	1.091-1.339	<0.0001	0.6134
SPINK5	0.862378	0.0468745	0.0270174	chr5	1.202	1.106-1.307	<0.0001	0.6414
KCNJ6	1.49904	0.00238102	0.00070692	chr21	1.165	1.079-1.259	<0.0001	0.6317
SVIP	0.629178	0.00183772	0.000504735	chr11	1.53	1.247-1.877	<0.0001	0.6578
FAM101A	0.945222	0.000763274	0.000157553	chr12	1.511	1.280-1.784	<0.0001	0.6277
TAC3	0.821467	0.0255257	0.0131299	chr12	1.243	1.115-1.385	<0.0001	0.6326
DSCAM	1.53793	0.000720173	0.000145462	chr21	1.192	1.081-1.314	<0.0001	0.6183
CPNE7	1.11813	0.00222981	0.000651364	chr16	1.298	1.151-1.464	<0.0001	0.6217
DLX5	1.29582	0.0199104	0.00979538	chr7	1.285	1.186-1.392	<0.0001	0.6373
HOXD10	1.7182	0.00816861	0.00333605	chr2	1.255	1.174-1.342	<0.0001	0.6698
LGSN	0.730356	0.036341	0.0199573	chr6	1.18	1.079-1.291	<0.0001	0.6131
SOHLH2	0.969778	0.0231712	0.0117186	chr13	1.25	1.123-1.390	<0.0001	0.6179

## Sheet: Table S6
Table S3. Performance of the 4 genes in predicting different groups
Gene Symbol	AUC_ Vital status	AUC_Mycn amplified	AUC_High risk	AUC_Progression
ERCC6L	0.799	0.775	0.841	0.752
AHCY	0.795	0.946	0.835	0.735
STK33	0.778	0.73	0.801	0.701
NCAN	0.764	0.886	0.831	0.676
4-gene signature	0.86	0.965	0.928	0.78
HR top 4	0.801	0.904	0.86	0.74
PCC top 4	0.769	0.867	0.822	0.723
random1	0.792	0.822	0.87	0.735
random2	0.772	0.873	0.8	0.721

## Sheet: Table S3
Go term (Biological Process) of 131 DEGs
Category	Term	Term	Count	%	PValue	Genes	List Total	Pop Hits	Pop Total	Fold Enrichment	Bonferroni	Benjamini	FDR
GOTERM_BP_DIRECT	GO:0051301~cell division	cell division	19	14.7287	4.21e-11	CDK1, NEK2, CENPF, NDC80, BIRC5, PTTG1, UBE2C, CDC25A, CCNB1, CCNB2, MAD2L1, NCAPG, SAC3D1, CDCA2, CKS2, SKA1, CDCA5, UBE2S, ERCC6L	119	350	16792	7.66022	3.45e-08	1.72e-08	6.48e-08
GOTERM_BP_DIRECT	GO:0006260~DNA replication	DNA replication	16	12.4031	2.42e-13	EXO1, GINS2, CDK1, BLM, TICRR, DTL, KIAA0101, CHEK1, RMI2, MCM2, MCM10, CDC25A, BRCA1, CDT1, RRM1, FEN1	119	155	16792	14.5661	1.98e-10	1.98e-10	3.73e-10
GOTERM_BP_DIRECT	GO:0007067~mitotic nuclear division	mitotic nuclear division	16	12.4031	2.13e-10	CENPN, CDK1, NEK2, KIF15, CENPF, NDC80, BIRC5, PBK, PTTG1, CDC25A, CCNB2, SAC3D1, CDCA2, SKA1, CDCA5, ERCC6L	119	248	16792	9.10382	1.74e-07	5.8e-08	3.27e-07
GOTERM_BP_DIRECT	GO:0006281~DNA repair	DNA repair	12	9.30233	8.2e-07	EXO1, CDK1, UHRF1, TEX15, BLM, FANCD2, TICRR, CHEK1, PTTG1, BRCA1, FEN1, RAD51	119	235	16792	7.20558	0.00067	0.000134	0.00126211
GOTERM_BP_DIRECT	GO:0008283~cell proliferation	cell proliferation	11	8.52713	0.000259	PDK1, CDK1, PROK2, UHRF1, DLX5, KIF15, CKS2, CENPF, MCM10, ALK, CDC25A	119	366	16792	4.24099	0.190772	0.0190592	0.397583
GOTERM_BP_DIRECT	GO:0007062~sister chromatid cohesion	sister chromatid cohesion	10	7.75194	4.43e-08	CENPN, CENPM, MAD2L1, KIF18A, CENPF, BIRC5, NDC80, SKA1, CDCA5, ERCC6L	119	103	16792	13.6999	3.62e-05	9.06e-06	6.82e-05
GOTERM_BP_DIRECT	GO:0045893~positive regulation of transcription, DNA-templated		10	7.75194	0.0104644	E2F1, E2F3, CD86, RET, BLM, DLX5, CKS2, BMP7, BRCA1, MYCN	119	515	16792	2.73999	0.999817	0.291213	14.9514
GOTERM_BP_DIRECT	GO:0042493~response to drug	response to drug	9	6.97674	0.00137688	CCNB1, CDK1, LDHA, CD86, RET, NPPC, CENPF, ABCC4, RAD51	119	304	16792	4.17758	0.676018	0.0680179	2.09882
GOTERM_BP_DIRECT	GO:0030154~cell differentiation		8	6.20155	0.0444864	BZW2, TEX15, PRAME, TEX19, CENPF, TLL2, SOHLH2, FEV	119	462	16792	2.44345	1	0.562729	50.3695
GOTERM_BP_DIRECT	GO:0007059~chromosome segregation	chromosome segregation	7	5.42636	8.13e-06	CENPN, NEK2, CDCA2, CENPF, NDC80, SKA1, BRCA1	119	68	16792	14.526	0.0066286	0.00110783	0.0125159
GOTERM_BP_DIRECT	GO:0000082~G1/S transition of mitotic cell cycle	G1/S transition of mitotic cell cycle	7	5.42636	8.24e-05	CDK1, DHFR, MCM2, MCM10, CDCA5, CDC25A, CDT1	119	102	16792	9.68397	0.0651814	0.00838996	0.126773
GOTERM_BP_DIRECT	GO:0000086~G2/M transition of mitotic cell cycle	G2/M transition of mitotic cell cycle	7	5.42636	0.000412	CCNB1, CDK1, CCNB2, NEK2, CHEK1, BIRC5, CDC25A	119	137	16792	7.20996	0.28624	0.0256056	0.632622
GOTERM_BP_DIRECT	GO:0006974~cellular response to DNA damage stimulus		7	5.42636	0.00350968	BLM, DTL, KIAA0101, CHEK1, MCM10, BRCA1, RAD51	119	208	16792	4.74887	0.943638	0.147665	5.26874
GOTERM_BP_DIRECT	GO:0010628~positive regulation of gene expression		7	5.42636	0.010506	E2F1, CDK1, RLN2, BRCA1, FEV, TWIST1, MYCN	119	262	16792	3.77009	0.999823	0.282717	15.0065
GOTERM_BP_DIRECT	GO:0031145~anaphase-promoting complex-dependent catabolic process	anaphase-promoting complex-dependent catabolic process	6	4.65116	0.000234	CCNB1, CDK1, MAD2L1, PTTG1, UBE2C, UBE2S	119	79	16792	10.7172	0.174425	0.018985	0.360086
GOTERM_BP_DIRECT	GO:0006310~DNA recombination	DNA recombination	6	4.65116	0.000295	EXO1, HMGB3, BLM, ENDOG, BRCA1, RAD51	119	83	16792	10.2007	0.214544	0.0199231	0.453459
GOTERM_BP_DIRECT	GO:0051726~regulation of cell cycle	regulation of cell cycle	6	4.65116	0.00182253	CCNB1, CCNB2, DTL, KIAA0101, CENPF, CDC25A	119	124	16792	6.82787	0.77512	0.0840337	2.76925
GOTERM_BP_DIRECT	GO:0042787~protein ubiquitination involved in ubiquitin-dependent protein catabolic process		6	4.65116	0.0045097	CCNB1, CDK1, UHRF1, MAD2L1, PTTG1, UBE2C	119	153	16792	5.5337	0.975209	0.176831	6.72177
GOTERM_BP_DIRECT	GO:0000732~strand displacement	strand displacement	5	3.87597	3.07e-05	EXO1, BLM, RMI2, BRCA1, RAD51	119	26	16792	27.1364	0.0248299	0.00358547	0.0473091
GOTERM_BP_DIRECT	GO:0000731~DNA synthesis involved in DNA repair	DNA synthesis involved in DNA repair	5	3.87597	0.000103	EXO1, BLM, RMI2, BRCA1, RAD51	119	35	16792	20.1585	0.0804493	0.00927561	0.15772
GOTERM_BP_DIRECT	GO:0071456~cellular response to hypoxia		5	3.87597	0.00468363	CCNB1, E2F1, ENDOG, BMP7, TWIST1	119	96	16792	7.34944	0.978511	0.174702	6.97235
GOTERM_BP_DIRECT	GO:1901796~regulation of signal transduction by p53 class mediator		5	3.87597	0.0113914	EXO1, BLM, CHEK1, RMI2, BRCA1	119	124	16792	5.68989	0.999915	0.276142	16.1697
GOTERM_BP_DIRECT	GO:0071398~cellular response to fatty acid	cellular response to fatty acid	4	3.10078	0.000541	CCNB1, E2F1, NME2, NME1	119	23	16792	24.5407	0.357482	0.0311032	0.829074
GOTERM_BP_DIRECT	GO:0050679~positive regulation of epithelial cell proliferation		4	3.10078	0.00865304	NME2, NME1, DLX5, TWIST1	119	60	16792	9.40728	0.999182	0.265883	12.5228
GOTERM_BP_DIRECT	GO:0006302~double-strand break repair		4	3.10078	0.0112254	MND1, CDCA5, BRCA1, FEN1	119	66	16792	8.55208	0.999902	0.28966	15.9528
GOTERM_BP_DIRECT	GO:0030855~epithelial cell differentiation		4	3.10078	0.0131599	CDK1, DLX5, BMP7, SPINK5	119	70	16792	8.06339	0.99998	0.303167	18.449
GOTERM_BP_DIRECT	GO:0051436~negative regulation of ubiquitin-protein ligase activity involved in mitotic cell cycle		4	3.10078	0.0136714	CCNB1, CDK1, MAD2L1, UBE2C	119	71	16792	7.94982	0.999987	0.29664	19.0972
GOTERM_BP_DIRECT	GO:0000724~double-strand break repair via homologous recombination		4	3.10078	0.0152732	BLM, BRCA1, FEN1, RAD51	119	74	16792	7.62753	0.999997	0.317171	21.0964
GOTERM_BP_DIRECT	GO:0051437~positive regulation of ubiquitin-protein ligase activity involved in regulation of mitotic cell cycle transition		4	3.10078	0.0163974	CCNB1, CDK1, MAD2L1, UBE2C	119	76	16792	7.4268	0.999999	0.320507	22.4719
GOTERM_BP_DIRECT	GO:0031536~positive regulation of exit from mitosis	positive regulation of exit from mitosis	3	2.32558	0.000721	BIRC5, UBE2C, CDCA5	119	6	16792	70.5546	0.445691	0.038572	1.10431
GOTERM_BP_DIRECT	GO:0010569~regulation of double-strand break repair via homologous recombination		3	2.32558	0.00550933	TEX15, CHEK1, RAD51	119	16	16792	26.458	0.989101	0.193616	8.15338
GOTERM_BP_DIRECT	GO:0031572~G2 DNA damage checkpoint		3	2.32558	0.00856483	DTL, CHEK1, BRCA1	119	20	16792	21.1664	0.999121	0.273726	12.4029
GOTERM_BP_DIRECT	GO:2000378~negative regulation of reactive oxygen species metabolic process		3	2.32558	0.00942321	HK2, BRCA1, MYCN	119	21	16792	20.1585	0.999567	0.275807	13.5633
GOTERM_BP_DIRECT	GO:0000083~regulation of transcription involved in G1/S transition of mitotic cell cycle		3	2.32558	0.0112495	CDK1, DHFR, CDT1	119	23	16792	18.4056	0.999904	0.281441	15.9843
GOTERM_BP_DIRECT	GO:0051439~regulation of ubiquitin-protein ligase activity involved in mitotic cell cycle		3	2.32558	0.0112495	CCNB1, CDK1, UBE2C	119	23	16792	18.4056	0.999904	0.281441	15.9843
GOTERM_BP_DIRECT	GO:0015949~nucleobase-containing small molecule interconversion		3	2.32558	0.0132181	NME2, NME1, RRM1	119	25	16792	16.9331	0.999981	0.296096	18.5229
GOTERM_BP_DIRECT	GO:0000070~mitotic sister chromatid segregation		3	2.32558	0.0132181	MAD2L1, NEK2, NDC80	119	25	16792	16.9331	0.999981	0.296096	18.5229
GOTERM_BP_DIRECT	GO:0031297~replication fork processing		3	2.32558	0.0153249	BLM, ALYREF, RAD51	119	27	16792	15.6788	0.999997	0.310338	21.1601
GOTERM_BP_DIRECT	GO:0045931~positive regulation of mitotic cell cycle		3	2.32558	0.0164287	CCNB1, CDK1, BIRC5	119	28	16792	15.1188	0.999999	0.313671	22.5099
GOTERM_BP_DIRECT	GO:0051321~meiotic cell cycle		3	2.32558	0.0237264	EXO1, NEK2, TEX19	119	34	16792	12.4508	1	0.411906	30.9037
GOTERM_BP_DIRECT	GO:0007080~mitotic metaphase plate congression		3	2.32558	0.0277867	CCNB1, KIF18A, CDCA5	119	37	16792	11.4413	1	0.454805	35.1977
GOTERM_BP_DIRECT	GO:0048704~embryonic skeletal system morphogenesis		3	2.32558	0.0306372	GSC, HOXD10, MYCN	119	39	16792	10.8546	1	0.470768	38.0618
GOTERM_BP_DIRECT	GO:0030326~embryonic limb morphogenesis		3	2.32558	0.0321041	DLX5, BMP7, HOXD10	119	40	16792	10.5832	1	0.478488	39.4891
GOTERM_BP_DIRECT	GO:0007077~mitotic nuclear envelope disassembly		3	2.32558	0.0382394	CCNB1, CDK1, CCNB2	119	44	16792	9.62108	1	0.523702	45.1321
GOTERM_BP_DIRECT	GO:0014070~response to organic cyclic compound		3	2.32558	0.0464777	CDK1, FADS1, ABCC4	119	49	16792	8.63934	1	0.571008	51.9381
GOTERM_BP_DIRECT	GO:0010212~response to ionizing radiation		3	2.32558	0.0464777	TICRR, RRM1, BRCA1	119	49	16792	8.63934	1	0.571008	51.9381
GOTERM_BP_DIRECT	GO:0046602~regulation of mitotic centrosome separation		2	1.55039	0.0278162	NEK2, CHEK1	119	4	16792	70.5546	1	0.446611	35.228
GOTERM_BP_DIRECT	GO:0002762~negative regulation of myeloid leukocyte differentiation		2	1.55039	0.0278162	NME2, NME1	119	4	16792	70.5546	1	0.446611	35.228
GOTERM_BP_DIRECT	GO:0072757~cellular response to camptothecin		2	1.55039	0.0278162	BLM, RAD51	119	4	16792	70.5546	1	0.446611	35.228
GOTERM_BP_DIRECT	GO:0070345~negative regulation of fat cell proliferation		2	1.55039	0.0346495	E2F1, E2F3	119	5	16792	56.4437	1	0.496821	41.8931
GOTERM_BP_DIRECT	GO:0030174~regulation of DNA-dependent DNA replication initiation		2	1.55039	0.0346495	TICRR, CDT1	119	5	16792	56.4437	1	0.496821	41.8931
GOTERM_BP_DIRECT	GO:0010994~free ubiquitin chain polymerization		2	1.55039	0.0346495	UBE2C, UBE2S	119	5	16792	56.4437	1	0.496821	41.8931
GOTERM_BP_DIRECT	GO:0007098~centrosome cycle		2	1.55039	0.0414352	CDK1, BRCA1	119	6	16792	47.0364	1	0.54467	47.8728
GOTERM_BP_DIRECT	GO:0045143~homologous chromosome segregation		2	1.55039	0.0414352	PTTG2, PTTG1	119	6	16792	47.0364	1	0.54467	47.8728
GOTERM_BP_DIRECT	GO:0051574~positive regulation of histone H3-K9 methylation		2	1.55039	0.0414352	HIST1H1B, BRCA1	119	6	16792	47.0364	1	0.54467	47.8728
GOTERM_BP_DIRECT	GO:0072711~cellular response to hydroxyurea		2	1.55039	0.0481736	BLM, RAD51	119	7	16792	40.3169	1	0.576539	53.2374
GOTERM_BP_DIRECT	GO:0090267~positive regulation of mitotic cell cycle spindle assembly checkpoint		2	1.55039	0.0481736	MAD2L1, NDC80	119	7	16792	40.3169	1	0.576539	53.2374
GOTERM_BP_DIRECT	GO:2000121~regulation of removal of superoxide radicals		2	1.55039	0.0481736	DHFR, BMP7	119	7	16792	40.3169	1	0.576539	53.2374

## Sheet: Table S4
KEGG Pathway of 131 DEGs
Category	Term	Count	%	PValue	Genes	List Total	Pop Hits	Pop Total	Fold Enrichment	Bonferroni	Benjamini	FDR
KEGG_PATHWAY	hsa04110:Cell cycle	11	8.52713	5.09e-08	CCNB1, E2F1, CDK1, E2F3, MAD2L1, CCNB2, CHEK1, PTTG2, MCM2, PTTG1, CDC25A	58	124	6910	10.5687	5.04e-06	5.04e-06	5.64e-05
KEGG_PATHWAY	hsa03460:Fanconi anemia pathway	5	3.87597	0.000902	BLM, FANCD2, RMI2, BRCA1, RAD51	58	53	6910	11.2394	0.08548	0.0436946	0.994932
KEGG_PATHWAY	hsa04914:Progesterone-mediated oocyte maturation	5	3.87597	0.00557399	CCNB1, CDK1, MAD2L1, CCNB2, CDC25A	58	87	6910	6.84701	0.42499	0.168444	6.00449
KEGG_PATHWAY	hsa00240:Pyrimidine metabolism	5	3.87597	0.0103857	NME2, NME1, RRM1, DCTPP1, TK1	58	104	6910	5.72779	0.64426	0.227705	10.922
KEGG_PATHWAY	hsa04115:p53 signaling pathway	4	3.10078	0.0175636	CCNB1, CDK1, CCNB2, CHEK1	58	67	6910	7.11271	0.826963	0.29591	17.8238

## Sheet: Table S5
GeneSymbol	Gini importance
NCAN	0.0618501
AHCY	0.0384772
STK33	0.0343519
UBE2S	0.0285961
EXO1	0.0217705
ERCC6L	0.020308
SLCO4A1	0.0188107
CKS2	0.0184282
MAD2L1	0.0183078
MND1	0.0181637
BMP7	0.0181292
PAGE2B	0.0173823
RLN2	0.0170376
FEN1	0.0168991
HK2	0.0168955
PAGE2	0.0160734
PAGE5	0.0148984
HMGB3	0.0145267
C19orf48	0.0139251
SAAL1	0.0138766
SLC22A15	0.0137513
CRYGD	0.01342
CCNB2	0.0117773
E2F3	0.0115148
MYCN	0.011155
DYDC2	0.0111244
PTTG2	0.0107114
PTPN5	0.0101776
F12	0.00921042
CD86	0.00898363
PROK2	0.00869511
FABP6	0.00868612
RPL22L1	0.00860149
TEX15	0.00858603
CENPN	0.00838172
NME1	0.00820709
NCAPG	0.0079967
NTS	0.00798794
LY6H	0.00787811
ABCC4	0.00787221
TICRR	0.00759311
FAM19A5	0.00754472
MAGEA10	0.00730231
NPPC	0.00723157
EBF3	0.00720616
FAM72D	0.00666171
UBE2C	0.00640147
RET	0.00629331
NAT8L	0.00625024
E2F1	0.00617078
PDK1	0.00606974
POPDC3	0.00603912
FEV	0.00589044
ODC1	0.0058082
NTHL1	0.00566996
LMO3	0.00559543
PTRH2	0.00553768
DLX5	0.00547278
CDC25A	0.00544324
KCNJ6	0.00536276
PRAME	0.00530949
HIST1H1B	0.00514952
GSC	0.00512317
RTKN2	0.0051063
RBFOX3	0.00500572
NDC80	0.00498031
BLM	0.0049574
HOXD10	0.00490547
FAM101A	0.00489074
HIST1H1C	0.00484966
ALYREF	0.00480967
MCM10	0.0047689
CENPF	0.00465192
RASL10B	0.00461341
KIF18A	0.00457343
RHBG	0.00454589
LIX1	0.00449706
RAD51	0.00437154
DSCAM	0.00428019
BIRC5	0.00426874
SOHLH2	0.00420568
HIST1H2AE	0.00415911
TWIST1	0.00415392
GINS2	0.0041252
CENPM	0.00410587
UHRF1	0.00402699
CDT1	0.00401351
CDCA5	0.00388171
TMEM97	0.00383272
LY6E	0.00376298
CBLN1	0.00372867
FADS1	0.0037074
NEK2	0.00354375
DTL	0.00352666
CDK1	0.00342507
ZNF695	0.00333697
BRCA1	0.0032994
CHEK1	0.0032817
CPNE7	0.00326933
HPDL	0.00326438
DCTPP1	0.00320192
SPINK5	0.00319948
PBK	0.00318424
FANCD2	0.00314046
MCM2	0.00298642
ALK	0.00291325
DHFR	0.00285889
DLL3	0.00285581
PTTG1	0.00284537
TK1	0.00284516
LDHA	0.00282646
LGSN	0.00280318
BZW2	0.00272048
TLL2	0.00271287
TAC3	0.00254077
PRRX2	0.00243739
SVIP	0.00232609
SKA1	0.0022902
CDC45L	0.00227579
SAC3D1	0.0022302
ENDOG	0.00216093
THEM6	0.00183634
CDCA2	0.00182242
RRM1	0.00161041
CCNB1	0.00153965
RMI2	0.00146088
KIAA0101	0.00136252
HIST1H2AL	0.00135486
NME2	0.00085843
KIF15	0.000811962
TEX19	0.000706581

## Sheet: Table S7
Spearman analysis of correlation between four-gene signature and clinicopathological features in GSE16476							Univariate and multivariate Cox regression analysis of the correlation between the 4-gene signature and clinical features in GSE16476
Variables	Risk score group							Univariate analysis			Multivariate analysis
	spearman correlation	p-Value					Variables	P-value	Hazard Ratio	95% CI	P-value	Hazard Ratio	95% CI
Age at diagnosis	0.58	<0.0001					4-gene signature	<0.0001	2.67	1.976-3.608	0.03	1.757	1.056-2.922
MYCN amplified	0.578	<0.0001					Age group	<0.0001	20.158	6.104-66.572	0.016	5.073	1.355-18.997
INSS stage	0.638	<0.0001					MYCN amplified	<0.0001	5.124	2.538-10.344	0.641	0.795	0.304-2.083
recurrence or progression	0.6	<0.0001					INSS stage	<0.0001	4.443	2.072-9.524	0.052	2.18	0.994-4.781
Follow-up in months	-0.52	<0.0001

## Sheet: Table S8
gene_1	gene_2	corraltion	p-value
STK33	BIRC5	0.342878	5.29453e-13
STK33	CDK1	0.236356	9.92444e-07
STK33	RAD51	0.22202	4.46539e-06
STK33	FEN1	0.428415	3.92417e-20
STK33	ERCC6L	0.394642	4.57109e-17
STK33	RRM1	0.38326	4.14042e-16
STK33	PTTG1	0.228177	2.36871e-06
STK33	MAD2L1	0.332545	2.81819e-12
STK33	UBE2C	0.208828	1.63666e-05
STK33	CKS2	0.327111	6.62256e-12
STK33	CCNB2	0.254077	1.34911e-07
STK33	CDT1	0.237971	8.32653e-07
STK33	EXO1	0.343411	4.84919e-13
STK33	NCAPG	0.289941	1.47017e-09
STK33	CHEK1	0.314447	4.54527e-11
STK33	CENPF	0.239711	6.88146e-07
STK33	MCM2	0.351045	1.35063e-13
STK33	GINS2	0.246461	3.24073e-07
STK33	MCM10	0.300827	3.26691e-10
STK33	BLM	0.327181	6.5508e-12
STK33	CDCA5	0.335005	1.90327e-12
STK33	MND1	0.336395	1.52263e-12
STK33	CENPN	0.320406	1.85708e-11
STK33	KIF18A	0.336654	1.46025e-12
STK33	RMI2	0.295579	6.79938e-10
STK33	TICRR	0.347066	2.64087e-13
STK33	SKA1	0.271843	1.56113e-08
STK33	CDCA2	0.307635	1.23448e-10
STK33	MYCN	0.236778	9.48014e-07
STK33	UHRF1	0.326167	7.66902e-12
STK33	AHCY	0.449844	2.89308e-22
STK33	DTL	0.231273	1.71046e-06
STK33	PBK	0.21921	5.92855e-06
STK33	TK1	0.248322	2.623e-07
STK33	NEK2	0.276046	9.15602e-09
STK33	FANCD2	0.267613	2.64686e-08
STK33	KIF15	0.228365	2.32281e-06
STK33	KIAA0101	0.274053	1.18053e-08
STK33	CENPM	0.236695	9.56672e-07
STK33	SAAL1	0.537022	1.12524e-32
STK33	HMGB3	0.351825	1.18302e-13
STK33	HK2	0.481901	9.466e-26
STK33	E2F3	0.442011	1.81304e-21
STK33	DCTPP1	0.406656	4.06382e-18
STK33	UBE2S	0.389014	1.37367e-16
STK33	NCAN	0.431018	2.20147e-20
STK33	E2F1	0.283337	3.55087e-09
STK33	RPL22L1	0.364056	1.41013e-14
STK33	ALYREF	0.335894	1.65022e-12
STK33	ODC1	0.428656	3.72017e-20
STK33	TEX15	0.435353	8.3153e-21
STK33	FAM72D	0.331919	3.11208e-12
STK33	C19orf48	0.377518	1.21856e-15
STK33	CDC45L	0.238643	7.73674e-07
STK33	ZNF695	0.299021	4.2111e-10
STK33	DYDC2	0.449219	3.35538e-22
STK33	NME1	0.448523	3.95556e-22
STK33	NTS	0.3945	4.70072e-17
STK33	TMEM97	0.285779	2.56987e-09
STK33	NME2	0.395306	4.0088e-17
STK33	LDHA	0.472268	1.15445e-24
STK33	HIST1H1C	0.315728	3.7558e-11
STK33	SAC3D1	0.397292	2.7029e-17
STK33	RASL10B	0.398944	1.94305e-17
STK33	BMP7	0.426316	6.23092e-20
STK33	HIST1H1B	0.184455	0.000146426
STK33	PTRH2	0.503474	2.60063e-28
STK33	SLCO4A1	0.454481	9.54229e-23
STK33	TWIST1	0.346934	2.7e-13
STK33	DLL3	0.338571	1.07106e-12
STK33	BZW2	0.235551	1.08273e-06
STK33	CRYGD	0.326332	7.47549e-12
STK33	HPDL	0.262889	4.72149e-08
STK33	NTHL1	0.354373	7.65318e-14
STK33	LY6E	0.412911	1.10806e-18
STK33	SLC22A15	0.419133	2.96018e-19
STK33	CBLN1	0.34306	5.13813e-13
STK33	PAGE5	0.368049	6.90292e-15
STK33	PAGE2B	0.356952	4.90443e-14
STK33	RET	0.282466	3.98234e-09
STK33	NPPC	0.424137	1.00376e-19
STK33	FADS1	0.397172	2.76829e-17
STK33	HIST1H2AL	0.220003	5.47509e-06
STK33	FABP6	0.30206	2.74399e-10
STK33	RHBG	0.379508	8.40303e-16
STK33	FAM19A5	0.346636	2.83774e-13
STK33	RBFOX3	0.314442	4.54847e-11
STK33	F12	0.384077	3.54429e-16
STK33	NAT8L	0.424372	9.53598e-20
STK33	PRAME	0.327461	6.27119e-12
STK33	GSC	0.27542	9.91972e-09
STK33	PAGE2	0.353131	9.46791e-14
STK33	ABCC4	0.476805	3.58994e-25
STK33	PROK2	0.350161	1.569e-13
STK33	TEX19	0.392216	7.36333e-17
STK33	LMO3	0.201308	3.31136e-05
STK33	PTPN5	0.436013	7.16013e-21
STK33	THEM6	0.309443	9.49283e-11
STK33	RTKN2	0.276907	8.19909e-09
STK33	LY6H	0.257928	8.56693e-08
STK33	EBF3	0.267441	2.70353e-08
STK33	POPDC3	0.410986	1.65768e-18
STK33	RLN2	0.498925	9.33975e-28
STK33	CD86	0.155081	0.00145138
STK33	PRRX2	0.235914	1.0411e-06
STK33	LIX1	0.228094	2.38932e-06
STK33	HIST1H2AE	0.227623	2.50964e-06
STK33	MAGEA10	0.399376	1.78204e-17
STK33	FEV	0.281285	4.64876e-09
STK33	TLL2	0.326202	7.62784e-12
STK33	SPINK5	0.33825	1.12823e-12
STK33	KCNJ6	0.399589	1.70756e-17
STK33	FAM101A	0.362637	1.81319e-14
STK33	DSCAM	0.37276	2.93368e-15
STK33	CPNE7	0.340321	8.05465e-13
STK33	DLX5	0.260521	6.28464e-08
STK33	HOXD10	0.399535	1.72612e-17
STK33	LGSN	0.348567	2.05309e-13
STK33	SOHLH2	0.492196	5.97958e-27
STK33	ALK	0.250025	2.15808e-07
STK33	BRCA1	0.275583	9.71475e-09
STK33	CCNB1	0.275534	9.77557e-09
STK33	CDC25A	0.279099	6.17906e-09
STK33	DHFR	0.337652	1.24294e-12
STK33	ENDOG	0.22497	3.30286e-06
STK33	NDC80	0.205545	2.23321e-05
STK33	PTTG2	0.237037	9.21712e-07
STK33	SVIP	0.311695	6.8266e-11
STK33	TAC3	0.302977	2.409e-10
STK33	PDK1	0.381867	5.3899e-16
BIRC5	STK33	0.342878	5.29453e-13
BIRC5	CDK1	0.843967	7.24819e-115
BIRC5	RAD51	0.842795	3.02517e-114
BIRC5	FEN1	0.825913	7.80644e-106
BIRC5	ERCC6L	0.851783	3.85343e-119
BIRC5	RRM1	0.761604	1.40504e-80
BIRC5	PTTG1	0.837797	1.1788e-111
BIRC5	MAD2L1	0.832237	7.10974e-109
BIRC5	UBE2C	0.842616	3.76067e-114
BIRC5	CKS2	0.78161	1.66837e-87
BIRC5	CCNB2	0.855472	3.03388e-121
BIRC5	CDT1	0.776412	1.23202e-85
BIRC5	EXO1	0.855067	5.19836e-121
BIRC5	NCAPG	0.807818	9.00333e-98
BIRC5	CHEK1	0.766132	4.37957e-82
BIRC5	CENPF	0.828101	7.15464e-107
BIRC5	MCM2	0.848243	3.55883e-117
BIRC5	GINS2	0.861525	7.93229e-125
BIRC5	MCM10	0.886325	1.644e-141
BIRC5	BLM	0.792606	1.2464e-91
BIRC5	CDCA5	0.870005	3.84423e-130
BIRC5	MND1	0.799888	1.6677e-94
BIRC5	CENPN	0.814613	1.07429e-100
BIRC5	KIF18A	0.813116	4.8488e-100
BIRC5	RMI2	0.828891	2.99285e-107
BIRC5	TICRR	0.842713	3.34128e-114
BIRC5	SKA1	0.864408	1.35787e-126
BIRC5	CDCA2	0.851192	8.27321e-119
BIRC5	MYCN	0.410006	2.03279e-18
BIRC5	UHRF1	0.828045	7.60876e-107
BIRC5	AHCY	0.57353	5.14253e-38
BIRC5	DTL	0.825824	8.59893e-106
BIRC5	PBK	0.829289	1.9276e-107
BIRC5	TK1	0.884201	6.18716e-140
BIRC5	NEK2	0.762432	7.49631e-81
BIRC5	FANCD2	0.737595	4.05529e-73
BIRC5	KIF15	0.811896	1.63747e-99
BIRC5	KIAA0101	0.848054	4.52113e-117
BIRC5	CENPM	0.844053	6.5188e-115
BIRC5	SAAL1	0.677666	1.23684e-57
BIRC5	HMGB3	0.741002	3.98101e-74
BIRC5	HK2	0.354979	6.89608e-14
BIRC5	E2F3	0.662179	3.24961e-54
BIRC5	DCTPP1	0.619555	8.86726e-46
BIRC5	UBE2S	0.789633	1.72063e-90
BIRC5	NCAN	0.36662	8.92429e-15
BIRC5	E2F1	0.856141	1.24169e-121
BIRC5	RPL22L1	0.433263	1.33195e-20
BIRC5	ALYREF	0.703425	8.20999e-64
BIRC5	ODC1	0.650527	8.97539e-52
BIRC5	TEX15	0.564223	1.36745e-36
BIRC5	FAM72D	0.820832	1.76907e-103
BIRC5	C19orf48	0.691387	7.6258e-61
BIRC5	CDC45L	0.83458	4.92946e-110
BIRC5	ZNF695	0.776388	1.25649e-85
BIRC5	DYDC2	0.393023	6.28688e-17
BIRC5	NME1	0.669645	7.74839e-56
BIRC5	NTS	0.343195	5.0248e-13
BIRC5	TMEM97	0.676185	2.68207e-57
BIRC5	NME2	0.571033	1.25276e-37
BIRC5	LDHA	0.54138	2.80425e-33
BIRC5	HIST1H1C	0.631993	4.18878e-48
BIRC5	SAC3D1	0.703244	9.11698e-64
BIRC5	RASL10B	0.516434	6.11645e-30
BIRC5	BMP7	0.302696	2.50723e-10
BIRC5	HIST1H1B	0.731751	1.99839e-71
BIRC5	PTRH2	0.463023	1.18284e-23
BIRC5	SLCO4A1	0.35925	3.28838e-14
BIRC5	TWIST1	0.287295	2.09906e-09
BIRC5	DLL3	0.188325	0.000105253
BIRC5	BZW2	0.599015	3.69614e-42
BIRC5	CRYGD	0.33263	2.78007e-12
BIRC5	HPDL	0.549893	1.75067e-34
BIRC5	NTHL1	0.489925	1.10863e-26
BIRC5	LY6E	0.194087	6.35892e-05
BIRC5	SLC22A15	0.130798	0.00734258
BIRC5	CBLN1	0.370929	4.09763e-15
BIRC5	PAGE5	0.133388	0.00624839
BIRC5	PAGE2B	0.127549	0.00895579
BIRC5	RET	0.147571	0.00245958
BIRC5	NPPC	0.443185	1.38128e-21
BIRC5	FADS1	0.606291	2.06838e-43
BIRC5	HIST1H2AL	0.776041	1.6684e-85
BIRC5	FABP6	0.247974	2.72909e-07
BIRC5	RHBG	0.460891	2.00269e-23
BIRC5	FAM19A5	0.298979	4.23595e-10
BIRC5	RBFOX3	0.354953	6.92684e-14
BIRC5	F12	0.343544	4.74306e-13
BIRC5	NAT8L	0.357317	4.60431e-14
BIRC5	PRAME	0.33551	1.75519e-12
BIRC5	GSC	0.241644	5.55958e-07
BIRC5	PAGE2	0.108611	0.0262056
BIRC5	ABCC4	0.3533	9.19738e-14
BIRC5	PROK2	0.148076	0.00237563
BIRC5	TEX19	0.512738	1.81172e-29
BIRC5	LMO3	0.212629	1.13504e-05
BIRC5	PTPN5	0.254434	1.29392e-07
BIRC5	THEM6	0.346184	3.06023e-13
BIRC5	RTKN2	0.810769	5.00594e-99
BIRC5	LY6H	0.186531	0.000122761
BIRC5	EBF3	0.253296	1.47788e-07
BIRC5	POPDC3	0.207939	1.78125e-05
BIRC5	RLN2	0.373766	2.4392e-15
BIRC5	CD86	0.178754	0.000235315
BIRC5	PRRX2	0.202829	2.87748e-05
BIRC5	LIX1	0.297863	4.95103e-10
BIRC5	HIST1H2AE	0.516788	5.50908e-30
BIRC5	MAGEA10	0.21953	5.74177e-06
BIRC5	FEV	0.315732	3.75382e-11
BIRC5	TLL2	0.0760822	0.119954
BIRC5	SPINK5	0.200124	3.69097e-05
BIRC5	KCNJ6	0.274228	1.15463e-08
BIRC5	FAM101A	0.2469	3.08336e-07
BIRC5	DSCAM	0.181503	0.000187528
BIRC5	CPNE7	0.236675	9.58718e-07
BIRC5	DLX5	0.209711	1.50423e-05
BIRC5	HOXD10	0.357205	4.69441e-14
BIRC5	LGSN	0.21198	1.20888e-05
BIRC5	SOHLH2	0.0918897	0.0602043
BIRC5	ALK	0.484728	4.47541e-26
BIRC5	BRCA1	0.797276	1.84584e-93
BIRC5	CCNB1	0.827629	1.20121e-106
BIRC5	CDC25A	0.789255	2.39495e-90
BIRC5	DHFR	0.79073	6.56382e-91
BIRC5	ENDOG	0.845201	1.58822e-115
BIRC5	NDC80	0.824385	4.06408e-105
BIRC5	PTTG2	0.861749	5.80854e-125
BIRC5	SVIP	0.356931	4.92222e-14
BIRC5	TAC3	0.226006	2.96808e-06
BIRC5	PDK1	0.409225	2.39073e-18
CDK1	STK33	0.236356	9.92444e-07
CDK1	BIRC5	0.843967	7.24819e-115
CDK1	RAD51	0.917871	1.85641e-169
CDK1	FEN1	0.79209	1.97052e-91
CDK1	ERCC6L	0.878298	1.02828e-135
CDK1	RRM1	0.774255	7.09952e-85
CDK1	PTTG1	0.893328	6.17756e-147
CDK1	MAD2L1	0.923059	4.00251e-175
CDK1	UBE2C	0.893483	4.6384e-147
CDK1	CKS2	0.871381	4.86178e-131
CDK1	CCNB2	0.921924	7.50214e-174
CDK1	CDT1	0.811127	3.51224e-99
CDK1	EXO1	0.909313	6.97618e-161
CDK1	NCAPG	0.907069	8.94985e-159
CDK1	CHEK1	0.851775	3.88945e-119
CDK1	CENPF	0.89711	5.01979e-150
CDK1	MCM2	0.845193	1.60461e-115
CDK1	GINS2	0.889203	1.07366e-143
CDK1	MCM10	0.920441	3.23671e-172
CDK1	BLM	0.846272	4.21206e-116
CDK1	CDCA5	0.865521	2.75731e-127
CDK1	MND1	0.883092	3.99467e-139
CDK1	CENPN	0.850967	1.10551e-118
CDK1	KIF18A	0.917052	1.34746e-168
CDK1	RMI2	0.862	4.08317e-125
CDK1	TICRR	0.850969	1.10211e-118
CDK1	SKA1	0.877296	5.08674e-135
CDK1	CDCA2	0.919847	1.43421e-171
CDK1	MYCN	0.461874	1.57164e-23
CDK1	UHRF1	0.824409	3.96165e-105
CDK1	AHCY	0.568446	3.12627e-37
CDK1	DTL	0.897211	4.13567e-150
CDK1	PBK	0.946042	3.44994e-206
CDK1	TK1	0.859614	1.11812e-123
CDK1	NEK2	0.781982	1.22115e-87
CDK1	FANCD2	0.774071	8.23783e-85
CDK1	KIF15	0.902522	1.15561e-154
CDK1	KIAA0101	0.920681	1.76921e-172
CDK1	CENPM	0.878725	5.17995e-136
CDK1	SAAL1	0.643592	2.26835e-50
CDK1	HMGB3	0.734064	4.3258e-72
CDK1	HK2	0.326745	7.01066e-12
CDK1	E2F3	0.688236	4.31772e-60
CDK1	DCTPP1	0.623121	1.95743e-46
CDK1	UBE2S	0.743401	7.59558e-75
CDK1	NCAN	0.271195	1.69374e-08
CDK1	E2F1	0.86954	7.68121e-130
CDK1	RPL22L1	0.477341	3.12369e-25
CDK1	ALYREF	0.636775	5.00545e-49
CDK1	ODC1	0.602894	8.02006e-43
CDK1	TEX15	0.607202	1.43376e-43
CDK1	FAM72D	0.874788	2.62308e-133
CDK1	C19orf48	0.654048	1.68534e-52
CDK1	CDC45L	0.855559	2.70046e-121
CDK1	ZNF695	0.762283	8.39433e-81
CDK1	DYDC2	0.330829	3.69743e-12
CDK1	NME1	0.572072	8.65511e-38
CDK1	NTS	0.248977	2.43376e-07
CDK1	TMEM97	0.655097	1.01958e-52
CDK1	NME2	0.518605	3.21232e-30
CDK1	LDHA	0.556914	1.6729e-35
CDK1	HIST1H1C	0.543843	1.26699e-33
CDK1	SAC3D1	0.642976	3.00884e-50
CDK1	RASL10B	0.497846	1.26141e-27
CDK1	BMP7	0.288586	1.76517e-09
CDK1	HIST1H1B	0.745333	1.9747e-75
CDK1	PTRH2	0.403564	7.64772e-18
CDK1	SLCO4A1	0.298061	4.81635e-10
CDK1	TWIST1	0.302208	2.68688e-10
CDK1	DLL3	0.221896	4.522e-06
CDK1	BZW2	0.609503	5.65462e-44
CDK1	CRYGD	0.266618	2.99261e-08
CDK1	HPDL	0.545204	8.1467e-34
CDK1	NTHL1	0.468524	2.9877e-24
CDK1	LY6E	0.126583	0.00949244
CDK1	SLC22A15	0.0654163	0.181396
CDK1	CBLN1	0.403167	8.28983e-18
CDK1	PAGE5	0.066487	0.174339
CDK1	PAGE2B	0.0706705	0.148718
CDK1	RET	0.211659	1.24701e-05
CDK1	NPPC	0.342061	6.05663e-13
CDK1	FADS1	0.572615	7.13368e-38
CDK1	HIST1H2AL	0.74675	7.2894e-76
CDK1	FABP6	0.184397	0.000147152
CDK1	RHBG	0.362956	1.71384e-14
CDK1	FAM19A5	0.309813	8.99424e-11
CDK1	RBFOX3	0.282541	3.94302e-09
CDK1	F12	0.270638	1.81611e-08
CDK1	NAT8L	0.367362	7.8113e-15
CDK1	PRAME	0.185464	0.000134431
CDK1	GSC	0.264145	4.05277e-08
CDK1	PAGE2	0.0486601	0.320389
CDK1	ABCC4	0.321485	1.57574e-11
CDK1	PROK2	0.124815	0.0105495
CDK1	TEX19	0.418655	3.2794e-19
CDK1	LMO3	0.206271	2.08591e-05
CDK1	PTPN5	0.124794	0.010563
CDK1	THEM6	0.325539	8.45298e-12
CDK1	RTKN2	0.920766	1.42806e-172
CDK1	LY6H	0.0825363	0.0915442
CDK1	EBF3	0.248683	2.51707e-07
CDK1	POPDC3	0.248096	2.6913e-07
CDK1	RLN2	0.308522	1.08542e-10
CDK1	CD86	0.0396806	0.417862
CDK1	PRRX2	0.213974	9.95607e-06
CDK1	LIX1	0.289634	1.53245e-09
CDK1	HIST1H2AE	0.43062	2.40557e-20
CDK1	MAGEA10	0.11917	0.0146561
CDK1	FEV	0.242641	4.97661e-07
CDK1	TLL2	0.105951	0.0301292
CDK1	SPINK5	0.223594	3.80382e-06
CDK1	KCNJ6	0.218199	6.55959e-06
CDK1	FAM101A	0.237476	8.78742e-07
CDK1	DSCAM	0.0742731	0.129043
CDK1	CPNE7	0.195837	5.44056e-05
CDK1	DLX5	0.269627	2.06091e-08
CDK1	HOXD10	0.261149	5.82722e-08
CDK1	LGSN	0.121058	0.0131489
CDK1	SOHLH2	0.118633	0.0151119
CDK1	ALK	0.495308	2.54633e-27
CDK1	BRCA1	0.80465	1.89723e-96
CDK1	CCNB1	0.917733	2.59473e-169
CDK1	CDC25A	0.795966	6.08393e-93
CDK1	DHFR	0.823267	1.34525e-104
CDK1	ENDOG	0.841394	1.64496e-113
CDK1	NDC80	0.92574	3.28024e-178
CDK1	PTTG2	0.917525	4.30245e-169
CDK1	SVIP	0.384403	3.33108e-16
CDK1	TAC3	0.280317	5.27453e-09
CDK1	PDK1	0.467371	3.99414e-24
RAD51	STK33	0.22202	4.46539e-06
RAD51	BIRC5	0.842795	3.02517e-114
RAD51	CDK1	0.917871	1.85641e-169
RAD51	FEN1	0.791506	3.30837e-91
RAD51	ERCC6L	0.870304	2.45846e-130
RAD51	RRM1	0.759708	5.86935e-80
RAD51	PTTG1	0.917766	2.39832e-169
RAD51	MAD2L1	0.902186	2.28459e-154
RAD51	UBE2C	0.92955	8.39291e-183
RAD51	CKS2	0.830857	3.35861e-108
RAD51	CCNB2	0.9436	2.70645e-202
RAD51	CDT1	0.850993	1.06811e-118
RAD51	EXO1	0.897911	1.07391e-150
RAD51	NCAPG	0.904854	9.55676e-157
RAD51	CHEK1	0.846526	3.07026e-116
RAD51	CENPF	0.898983	1.33555e-151
RAD51	MCM2	0.863496	4.96816e-126
RAD51	GINS2	0.918973	1.25075e-170
RAD51	MCM10	0.898401	4.15344e-151
RAD51	BLM	0.859217	1.92838e-123
RAD51	CDCA5	0.906877	1.34776e-158
RAD51	MND1	0.859233	1.88717e-123
RAD51	CENPN	0.850808	1.35579e-118
RAD51	KIF18A	0.870971	9.02142e-131
RAD51	RMI2	0.892762	1.75066e-146
RAD51	TICRR	0.886581	1.05707e-141
RAD51	SKA1	0.885901	3.40904e-141
RAD51	CDCA2	0.910375	6.71125e-162
RAD51	MYCN	0.418251	3.57546e-19
RAD51	UHRF1	0.881545	5.2257e-138
RAD51	AHCY	0.588113	2.42801e-40
RAD51	DTL	0.904132	4.27211e-156
RAD51	PBK	0.917103	1.19166e-168
RAD51	TK1	0.907495	3.59323e-159
RAD51	NEK2	0.754726	2.36142e-78
RAD51	FANCD2	0.825666	1.02058e-105
RAD51	KIF15	0.888016	8.69396e-143
RAD51	KIAA0101	0.935858	5.28154e-191
RAD51	CENPM	0.871045	8.07275e-131
RAD51	SAAL1	0.623085	1.98786e-46
RAD51	HMGB3	0.738776	1.82121e-73
RAD51	HK2	0.310153	8.55858e-11
RAD51	E2F3	0.700123	5.5367e-63
RAD51	DCTPP1	0.60267	8.76611e-43
RAD51	UBE2S	0.737525	4.25178e-73
RAD51	NCAN	0.214341	9.6046e-06
RAD51	E2F1	0.925639	4.30894e-178
RAD51	RPL22L1	0.458791	3.3526e-23
RAD51	ALYREF	0.656387	5.48154e-53
RAD51	ODC1	0.6125	1.66385e-44
RAD51	TEX15	0.531751	5.8821e-32
RAD51	FAM72D	0.857137	3.25911e-122
RAD51	C19orf48	0.642259	4.17925e-50
RAD51	CDC45L	0.906523	2.86162e-158
RAD51	ZNF695	0.755378	1.46307e-78
RAD51	DYDC2	0.259522	7.084e-08
RAD51	NME1	0.553068	6.09661e-35
RAD51	NTS	0.238711	7.67963e-07
RAD51	TMEM97	0.674221	7.42938e-57
RAD51	NME2	0.521394	1.39482e-30
RAD51	LDHA	0.475624	4.87355e-25
RAD51	HIST1H1C	0.590254	1.08092e-40
RAD51	SAC3D1	0.657416	3.33375e-53
RAD51	RASL10B	0.48297	7.13668e-26
RAD51	BMP7	0.293104	9.5581e-10
RAD51	HIST1H1B	0.806409	3.51756e-97
RAD51	PTRH2	0.368325	6.56812e-15
RAD51	SLCO4A1	0.254434	1.29386e-07
RAD51	TWIST1	0.282101	4.17753e-09
RAD51	DLL3	0.188741	0.000101541
RAD51	BZW2	0.609614	5.40571e-44
RAD51	CRYGD	0.258588	7.9202e-08
RAD51	HPDL	0.532887	4.12799e-32
RAD51	NTHL1	0.459922	2.54154e-23
RAD51	LY6E	0.0822544	0.0926606
RAD51	SLC22A15	0.0427526	0.382713
RAD51	CBLN1	0.40055	1.40752e-17
RAD51	PAGE5	0.0825042	0.0916706
RAD51	PAGE2B	0.0531354	0.277845
RAD51	RET	0.162512	0.000841352
RAD51	NPPC	0.274089	1.17528e-08
RAD51	FADS1	0.57259	7.19543e-38
RAD51	HIST1H2AL	0.759632	6.21755e-80
RAD51	FABP6	0.150619	0.00199128
RAD51	RHBG	0.394173	5.01357e-17
RAD51	FAM19A5	0.278282	6.86845e-09
RAD51	RBFOX3	0.173908	0.000348283
RAD51	F12	0.240969	5.99096e-07
RAD51	NAT8L	0.344054	4.35954e-13
RAD51	PRAME	0.227513	2.53869e-06
RAD51	GSC	0.221016	4.94365e-06
RAD51	PAGE2	0.0505125	0.302291
RAD51	ABCC4	0.277981	7.14025e-09
RAD51	PROK2	0.0799694	0.10212
RAD51	TEX19	0.373541	2.54207e-15
RAD51	LMO3	0.167568	0.000572826
RAD51	PTPN5	0.0787426	0.107506
RAD51	THEM6	0.289415	1.57836e-09
RAD51	RTKN2	0.884502	3.7136e-140
RAD51	LY6H	0.0296076	0.545594
RAD51	EBF3	0.21494	9.05656e-06
RAD51	POPDC3	0.1834	0.000160039
RAD51	RLN2	0.265454	3.4531e-08
RAD51	CD86	0.111121	0.0229151
RAD51	PRRX2	0.190143	8.99261e-05
RAD51	LIX1	0.241972	5.36039e-07
RAD51	HIST1H2AE	0.409957	2.0538e-18
RAD51	MAGEA10	0.117359	0.0162426
RAD51	FEV	0.246338	3.28609e-07
RAD51	TLL2	0.0760467	0.120127
RAD51	SPINK5	0.183118	0.000163867
RAD51	KCNJ6	0.174726	0.000326216
RAD51	FAM101A	0.177555	0.000259527
RAD51	DSCAM	0.0212597	0.664344
RAD51	CPNE7	0.160556	0.000973373
RAD51	DLX5	0.23023	1.90985e-06
RAD51	HOXD10	0.226883	2.7105e-06
RAD51	LGSN	0.0785689	0.108286
RAD51	SOHLH2	0.0859314	0.0789232
RAD51	ALK	0.482931	7.2105e-26
RAD51	BRCA1	0.814863	8.34376e-101
RAD51	CCNB1	0.893305	6.43497e-147
RAD51	CDC25A	0.841593	1.29473e-113
RAD51	DHFR	0.826157	5.99275e-106
RAD51	ENDOG	0.835514	1.68159e-110
RAD51	NDC80	0.881711	3.97369e-138
RAD51	PTTG2	0.917681	2.94981e-169
RAD51	SVIP	0.311737	6.78452e-11
RAD51	TAC3	0.214451	9.50217e-06
RAD51	PDK1	0.394318	4.87245e-17
FEN1	STK33	0.428415	3.92417e-20
FEN1	BIRC5	0.825913	7.80644e-106
FEN1	CDK1	0.79209	1.97052e-91
FEN1	RAD51	0.791506	3.30837e-91
FEN1	ERCC6L	0.85093	1.1591e-118
FEN1	RRM1	0.810066	1.00159e-98
FEN1	PTTG1	0.748701	1.82968e-76
FEN1	MAD2L1	0.818495	2.02444e-102
FEN1	UBE2C	0.751464	2.5276e-77
FEN1	CKS2	0.779079	1.37567e-86
FEN1	CCNB2	0.797406	1.63907e-93
FEN1	CDT1	0.733202	7.66836e-72
FEN1	EXO1	0.810274	8.15864e-99
FEN1	NCAPG	0.754872	2.12165e-78
FEN1	CHEK1	0.748807	1.69757e-76
FEN1	CENPF	0.763556	3.18037e-81
FEN1	MCM2	0.874208	6.45087e-133
FEN1	GINS2	0.811775	1.8467e-99
FEN1	MCM10	0.834746	4.07255e-110
FEN1	BLM	0.776848	8.62926e-86
FEN1	CDCA5	0.876374	2.1924e-134
FEN1	MND1	0.790278	9.77297e-91
FEN1	CENPN	0.783678	2.91714e-88
FEN1	KIF18A	0.825475	1.25452e-105
FEN1	RMI2	0.830822	3.49028e-108
FEN1	TICRR	0.762417	7.58374e-81
FEN1	SKA1	0.774491	5.86927e-85
FEN1	CDCA2	0.788468	4.75959e-90
FEN1	MYCN	0.385064	2.93619e-16
FEN1	UHRF1	0.754661	2.47659e-78
FEN1	AHCY	0.658368	2.09966e-53
FEN1	DTL	0.763735	2.7729e-81
FEN1	PBK	0.763601	3.07343e-81
FEN1	TK1	0.786656	2.28628e-89
FEN1	NEK2	0.718761	8.10619e-68
FEN1	FANCD2	0.679263	5.34304e-58
FEN1	KIF15	0.74164	2.5659e-74
FEN1	KIAA0101	0.788029	6.96924e-90
FEN1	CENPM	0.774718	4.88465e-85
FEN1	SAAL1	0.811555	2.29818e-99
FEN1	HMGB3	0.742199	1.74561e-74
FEN1	HK2	0.399547	1.72186e-17
FEN1	E2F3	0.678102	9.84009e-58
FEN1	DCTPP1	0.706181	1.63511e-64
FEN1	UBE2S	0.727127	4.06429e-70
FEN1	NCAN	0.386091	2.41221e-16
FEN1	E2F1	0.77726	6.15719e-86
FEN1	RPL22L1	0.520899	1.61847e-30
FEN1	ALYREF	0.768696	5.92826e-83
FEN1	ODC1	0.664783	8.93688e-55
FEN1	TEX15	0.563471	1.77401e-36
FEN1	FAM72D	0.794801	1.74499e-92
FEN1	C19orf48	0.677384	1.43384e-57
FEN1	CDC45L	0.75976	5.64723e-80
FEN1	ZNF695	0.668868	1.14901e-55
FEN1	DYDC2	0.419318	2.84529e-19
FEN1	NME1	0.683751	4.90479e-59
FEN1	NTS	0.399336	1.79629e-17
FEN1	TMEM97	0.590317	1.0553e-40
FEN1	NME2	0.625438	7.25848e-47
FEN1	LDHA	0.659375	1.28576e-53
FEN1	HIST1H1C	0.624816	9.48057e-47
FEN1	SAC3D1	0.780025	6.27282e-87
FEN1	RASL10B	0.571399	1.10014e-37
FEN1	BMP7	0.409862	2.09488e-18
FEN1	HIST1H1B	0.677741	1.18927e-57
FEN1	PTRH2	0.602334	1.00145e-42
FEN1	SLCO4A1	0.352763	1.00827e-13
FEN1	TWIST1	0.324763	9.52964e-12
FEN1	DLL3	0.253084	1.51488e-07
FEN1	BZW2	0.603685	5.85915e-43
FEN1	CRYGD	0.371706	3.55702e-15
FEN1	HPDL	0.575228	2.79443e-38
FEN1	NTHL1	0.598552	4.43024e-42
FEN1	LY6E	0.293492	9.06355e-10
FEN1	SLC22A15	0.22715	2.63637e-06
FEN1	CBLN1	0.520407	1.87585e-30
FEN1	PAGE5	0.234793	1.17479e-06
FEN1	PAGE2B	0.212611	1.13702e-05
FEN1	RET	0.170252	0.000464984
FEN1	NPPC	0.406699	4.0276e-18
FEN1	FADS1	0.7159	4.74419e-67
FEN1	HIST1H2AL	0.634687	1.27124e-48
FEN1	FABP6	0.271051	1.72464e-08
FEN1	RHBG	0.447681	4.82549e-22
FEN1	FAM19A5	0.340088	8.3671e-13
FEN1	RBFOX3	0.332105	3.02161e-12
FEN1	F12	0.408715	2.65702e-18
FEN1	NAT8L	0.391022	9.29913e-17
FEN1	PRAME	0.39607	3.44589e-17
FEN1	GSC	0.287281	2.1029e-09
FEN1	PAGE2	0.206143	2.11114e-05
FEN1	ABCC4	0.371846	3.46688e-15
FEN1	PROK2	0.17285	0.000378892
FEN1	TEX19	0.465533	6.33181e-24
FEN1	LMO3	0.204093	2.55833e-05
FEN1	PTPN5	0.328626	5.22775e-12
FEN1	THEM6	0.468357	3.11605e-24
FEN1	RTKN2	0.760427	3.41938e-80
FEN1	LY6H	0.212325	1.16908e-05
FEN1	EBF3	0.271745	1.58049e-08
FEN1	POPDC3	0.301063	3.15948e-10
FEN1	RLN2	0.374865	1.99226e-15
FEN1	CD86	0.0621216	0.204432
FEN1	PRRX2	0.222699	4.16751e-06
FEN1	LIX1	0.359867	2.95217e-14
FEN1	HIST1H2AE	0.537834	8.69863e-33
FEN1	MAGEA10	0.331282	3.44217e-12
FEN1	FEV	0.331887	3.12828e-12
FEN1	TLL2	0.0914772	0.0613697
FEN1	SPINK5	0.320866	1.73154e-11
FEN1	KCNJ6	0.326303	7.5087e-12
FEN1	FAM101A	0.285642	2.61689e-09
FEN1	DSCAM	0.210868	1.34595e-05
FEN1	CPNE7	0.262762	4.7949e-08
FEN1	DLX5	0.243073	4.7427e-07
FEN1	HOXD10	0.323643	1.13251e-11
FEN1	LGSN	0.230554	1.84565e-06
FEN1	SOHLH2	0.146278	0.00268689
FEN1	ALK	0.456108	6.44124e-23
FEN1	BRCA1	0.753845	4.49461e-78
FEN1	CCNB1	0.831492	1.64636e-108
FEN1	CDC25A	0.722307	8.79828e-69
FEN1	DHFR	0.755863	1.02412e-78
FEN1	ENDOG	0.820384	2.83211e-103
FEN1	NDC80	0.776522	1.12649e-85
FEN1	PTTG2	0.801232	4.77402e-95
FEN1	SVIP	0.413441	9.91234e-19
FEN1	TAC3	0.264014	4.11791e-08
FEN1	PDK1	0.465084	7.08451e-24
ERCC6L	STK33	0.394642	4.57109e-17
ERCC6L	BIRC5	0.851783	3.85343e-119
ERCC6L	CDK1	0.878298	1.02828e-135
ERCC6L	RAD51	0.870304	2.45846e-130
ERCC6L	FEN1	0.85093	1.1591e-118
ERCC6L	RRM1	0.82497	2.16417e-105
ERCC6L	PTTG1	0.86447	1.24392e-126
ERCC6L	MAD2L1	0.883604	1.69259e-139
ERCC6L	UBE2C	0.866457	7.12226e-128
ERCC6L	CKS2	0.831347	1.93858e-108
ERCC6L	CCNB2	0.88813	7.11571e-143
ERCC6L	CDT1	0.806019	5.12014e-97
ERCC6L	EXO1	0.900956	2.70811e-153
ERCC6L	NCAPG	0.890792	6.28288e-145
ERCC6L	CHEK1	0.822603	2.72487e-104
ERCC6L	CENPF	0.872397	1.04172e-131
ERCC6L	MCM2	0.865005	5.78839e-127
ERCC6L	GINS2	0.877597	3.15395e-135
ERCC6L	MCM10	0.881134	1.02809e-137
ERCC6L	BLM	0.868735	2.53681e-129
ERCC6L	CDCA5	0.903379	2.01399e-155
ERCC6L	MND1	0.856141	1.24192e-121
ERCC6L	CENPN	0.841131	2.25563e-113
ERCC6L	KIF18A	0.899016	1.25175e-151
ERCC6L	RMI2	0.874645	3.2768e-133
ERCC6L	TICRR	0.866938	3.54176e-128
ERCC6L	SKA1	0.854855	6.88428e-121
ERCC6L	CDCA2	0.907844	1.69773e-159
ERCC6L	MYCN	0.443789	1.20039e-21
ERCC6L	UHRF1	0.872383	1.06377e-131
ERCC6L	AHCY	0.631467	5.28051e-48
ERCC6L	DTL	0.884468	3.93346e-140
ERCC6L	PBK	0.856709	5.79354e-122
ERCC6L	TK1	0.86707	2.92261e-128
ERCC6L	NEK2	0.752367	1.31614e-77
ERCC6L	FANCD2	0.781644	1.62226e-87
ERCC6L	KIF15	0.866016	1.34857e-127
ERCC6L	KIAA0101	0.867825	9.67733e-129
ERCC6L	CENPM	0.804296	2.65684e-96
ERCC6L	SAAL1	0.745492	1.76596e-75
ERCC6L	HMGB3	0.823706	8.41067e-105
ERCC6L	HK2	0.393576	5.63932e-17
ERCC6L	E2F3	0.751615	2.26609e-77
ERCC6L	DCTPP1	0.631422	5.38507e-48
ERCC6L	UBE2S	0.779753	7.86744e-87
ERCC6L	NCAN	0.395621	3.7665e-17
ERCC6L	E2F1	0.87233	1.15369e-131
ERCC6L	RPL22L1	0.520188	2.00298e-30
ERCC6L	ALYREF	0.703294	8.85702e-64
ERCC6L	ODC1	0.668575	1.33225e-55
ERCC6L	TEX15	0.601074	1.64732e-42
ERCC6L	FAM72D	0.874826	2.47364e-133
ERCC6L	C19orf48	0.699067	1.01349e-62
ERCC6L	CDC45L	0.870604	1.568e-130
ERCC6L	ZNF695	0.755002	1.92869e-78
ERCC6L	DYDC2	0.421393	1.82033e-19
ERCC6L	NME1	0.606795	1.68929e-43
ERCC6L	NTS	0.352831	9.96511e-14
ERCC6L	TMEM97	0.671446	3.09504e-56
ERCC6L	NME2	0.545889	6.51635e-34
ERCC6L	LDHA	0.531855	5.69435e-32
ERCC6L	HIST1H1C	0.624925	9.04619e-47
ERCC6L	SAC3D1	0.732162	1.52454e-71
ERCC6L	RASL10B	0.557241	1.4976e-35
ERCC6L	BMP7	0.39622	3.34478e-17
ERCC6L	HIST1H1B	0.759889	5.12532e-80
ERCC6L	PTRH2	0.49652	1.82227e-27
ERCC6L	SLCO4A1	0.365493	1.09164e-14
ERCC6L	TWIST1	0.353907	8.29002e-14
ERCC6L	DLL3	0.241421	5.69821e-07
ERCC6L	BZW2	0.615312	5.21744e-45
ERCC6L	CRYGD	0.373239	2.6868e-15
ERCC6L	HPDL	0.534061	2.85955e-32
ERCC6L	NTHL1	0.505187	1.59883e-28
ERCC6L	LY6E	0.22544	3.14689e-06
ERCC6L	SLC22A15	0.141731	0.00364706
ERCC6L	CBLN1	0.429604	3.01535e-20
ERCC6L	PAGE5	0.204644	2.43008e-05
ERCC6L	PAGE2B	0.167372	0.000581549
ERCC6L	RET	0.241114	5.8951e-07
ERCC6L	NPPC	0.400306	1.47836e-17
ERCC6L	FADS1	0.612192	1.88812e-44
ERCC6L	HIST1H2AL	0.712746	3.24398e-66
ERCC6L	FABP6	0.217707	6.88883e-06
ERCC6L	RHBG	0.538519	6.99647e-33
ERCC6L	FAM19A5	0.345252	3.57383e-13
ERCC6L	RBFOX3	0.247689	2.81919e-07
ERCC6L	F12	0.341257	6.91096e-13
ERCC6L	NAT8L	0.404801	5.94239e-18
ERCC6L	PRAME	0.322876	1.27389e-11
ERCC6L	GSC	0.292167	1.08644e-09
ERCC6L	PAGE2	0.168888	0.000517171
ERCC6L	ABCC4	0.379778	7.98852e-16
ERCC6L	PROK2	0.165851	0.000653514
ERCC6L	TEX19	0.491695	6.85471e-27
ERCC6L	LMO3	0.222753	4.14451e-06
ERCC6L	PTPN5	0.250837	1.96539e-07
ERCC6L	THEM6	0.364336	1.3416e-14
ERCC6L	RTKN2	0.865045	5.46416e-127
ERCC6L	LY6H	0.198971	4.10028e-05
ERCC6L	EBF3	0.225662	3.07556e-06
ERCC6L	POPDC3	0.250994	1.9303e-07
ERCC6L	RLN2	0.384105	3.52562e-16
ERCC6L	CD86	0.153484	0.00162683
ERCC6L	PRRX2	0.220288	5.3203e-06
ERCC6L	LIX1	0.356892	4.95595e-14
ERCC6L	HIST1H2AE	0.424828	8.63154e-20
ERCC6L	MAGEA10	0.249893	2.19099e-07
ERCC6L	FEV	0.301607	2.92559e-10
ERCC6L	TLL2	0.127736	0.00885494
ERCC6L	SPINK5	0.280462	5.17621e-09
ERCC6L	KCNJ6	0.302863	2.44819e-10
ERCC6L	FAM101A	0.28888	1.69653e-09
ERCC6L	DSCAM	0.158888	0.00110084
ERCC6L	CPNE7	0.231535	1.66366e-06
ERCC6L	DLX5	0.266539	3.02187e-08
ERCC6L	HOXD10	0.313802	5.00162e-11
ERCC6L	LGSN	0.230694	1.81865e-06
ERCC6L	SOHLH2	0.118236	0.0154564
ERCC6L	ALK	0.50551	1.45824e-28
ERCC6L	BRCA1	0.822647	2.60237e-104
ERCC6L	CCNB1	0.867751	1.07941e-128
ERCC6L	CDC25A	0.792585	1.26998e-91
ERCC6L	DHFR	0.825081	1.91986e-105
ERCC6L	ENDOG	0.813561	3.10198e-100
ERCC6L	NDC80	0.839177	2.31699e-112
ERCC6L	PTTG2	0.872744	6.12995e-132
ERCC6L	SVIP	0.356374	5.42051e-14
ERCC6L	TAC3	0.27806	7.06803e-09
ERCC6L	PDK1	0.454467	9.57625e-23
RRM1	STK33	0.38326	4.14042e-16
RRM1	BIRC5	0.761604	1.40504e-80
RRM1	CDK1	0.774255	7.09952e-85
RRM1	RAD51	0.759708	5.86935e-80
RRM1	FEN1	0.810066	1.00159e-98
RRM1	ERCC6L	0.82497	2.16417e-105
RRM1	PTTG1	0.763468	3.40273e-81
RRM1	MAD2L1	0.791591	3.06763e-91
RRM1	UBE2C	0.727227	3.80989e-70
RRM1	CKS2	0.753977	4.0817e-78
RRM1	CCNB2	0.773719	1.09379e-84
RRM1	CDT1	0.717889	1.39217e-67
RRM1	EXO1	0.778053	3.21031e-86
RRM1	NCAPG	0.7926	1.25257e-91
RRM1	CHEK1	0.736001	1.18592e-72
RRM1	CENPF	0.757937	2.20598e-79
RRM1	MCM2	0.775408	2.79158e-85
RRM1	GINS2	0.780818	3.23956e-87
RRM1	MCM10	0.748992	1.48799e-76
RRM1	BLM	0.769284	3.73547e-83
RRM1	CDCA5	0.848409	2.88843e-117
RRM1	MND1	0.758359	1.61053e-79
RRM1	CENPN	0.744328	3.98492e-75
RRM1	KIF18A	0.840375	5.57501e-113
RRM1	RMI2	0.774782	4.63869e-85
RRM1	TICRR	0.730197	5.53946e-71
RRM1	SKA1	0.730022	6.20865e-71
RRM1	CDCA2	0.80445	2.29516e-96
RRM1	MYCN	0.401604	1.13795e-17
RRM1	UHRF1	0.753371	6.34992e-78
RRM1	AHCY	0.629174	1.44008e-47
RRM1	DTL	0.750469	5.17312e-77
RRM1	PBK	0.759432	7.22198e-80
RRM1	TK1	0.766971	2.28291e-82
RRM1	NEK2	0.632617	3.18115e-48
RRM1	FANCD2	0.670549	4.89181e-56
RRM1	KIF15	0.753555	5.55142e-78
RRM1	KIAA0101	0.776962	7.86052e-86
RRM1	CENPM	0.69279	3.49964e-61
RRM1	SAAL1	0.80358	5.23956e-96
RRM1	HMGB3	0.768575	6.52106e-83
RRM1	HK2	0.29173	1.1531e-09
RRM1	E2F3	0.683151	6.7647e-59
RRM1	DCTPP1	0.620886	5.05585e-46
RRM1	UBE2S	0.753982	4.06665e-78
RRM1	NCAN	0.350257	1.54359e-13
RRM1	E2F1	0.740059	7.59172e-74
RRM1	RPL22L1	0.497229	1.49726e-27
RRM1	ALYREF	0.671233	3.45132e-56
RRM1	ODC1	0.623893	1.40768e-46
RRM1	TEX15	0.511328	2.73216e-29
RRM1	FAM72D	0.762665	6.27828e-81
RRM1	C19orf48	0.617964	1.72842e-45
RRM1	CDC45L	0.731601	2.20573e-71
RRM1	ZNF695	0.652897	2.9193e-52
RRM1	DYDC2	0.41399	8.83142e-19
RRM1	NME1	0.67164	2.80163e-56
RRM1	NTS	0.205935	2.15297e-05
RRM1	TMEM97	0.610172	4.30803e-44
RRM1	NME2	0.612148	1.92231e-44
RRM1	LDHA	0.635373	9.36966e-49
RRM1	HIST1H1C	0.561999	2.94934e-36
RRM1	SAC3D1	0.805526	8.21092e-97
RRM1	RASL10B	0.498983	9.18968e-28
RRM1	BMP7	0.391214	8.95689e-17
RRM1	HIST1H1B	0.584377	9.82506e-40
RRM1	PTRH2	0.629033	1.53182e-47
RRM1	SLCO4A1	0.325859	8.04452e-12
RRM1	TWIST1	0.221489	4.71243e-06
RRM1	DLL3	0.193029	6.98277e-05
RRM1	BZW2	0.644977	1.19768e-50
RRM1	CRYGD	0.361295	2.29745e-14
RRM1	HPDL	0.516299	6.36502e-30
RRM1	NTHL1	0.509072	5.25037e-29
RRM1	LY6E	0.199046	4.07265e-05
RRM1	SLC22A15	0.258242	8.25295e-08
RRM1	CBLN1	0.415853	5.95663e-19
RRM1	PAGE5	0.138956	0.00437621
RRM1	PAGE2B	0.102301	0.0363237
RRM1	RET	0.110751	0.0233765
RRM1	NPPC	0.381145	6.17684e-16
RRM1	FADS1	0.787268	1.3475e-89
RRM1	HIST1H2AL	0.613966	9.10382e-45
RRM1	FABP6	0.295074	7.29036e-10
RRM1	RHBG	0.460077	2.44663e-23
RRM1	FAM19A5	0.289437	1.57373e-09
RRM1	RBFOX3	0.234502	1.21214e-06
RRM1	F12	0.355045	6.81779e-14
RRM1	NAT8L	0.392805	6.5611e-17
RRM1	PRAME	0.305084	1.7829e-10
RRM1	GSC	0.184762	0.000142674
RRM1	PAGE2	0.100137	0.0404837
RRM1	ABCC4	0.296393	6.07413e-10
RRM1	PROK2	0.103202	0.0347024
RRM1	TEX19	0.453937	1.08778e-22
RRM1	LMO3	0.153902	0.00157921
RRM1	PTPN5	0.280822	4.93867e-09
RRM1	THEM6	0.365965	1.00334e-14
RRM1	RTKN2	0.763736	2.77191e-81
RRM1	LY6H	0.264262	3.99498e-08
RRM1	EBF3	0.196796	4.99186e-05
RRM1	POPDC3	0.235981	1.0335e-06
RRM1	RLN2	0.368313	6.58203e-15
RRM1	CD86	0.0296599	0.544885
RRM1	PRRX2	0.170005	0.000474069
RRM1	LIX1	0.283717	3.37753e-09
RRM1	HIST1H2AE	0.498179	1.14967e-27
RRM1	MAGEA10	0.18136	0.000189769
RRM1	FEV	0.316377	3.40871e-11
RRM1	TLL2	0.078481	0.108683
RRM1	SPINK5	0.203491	2.70588e-05
RRM1	KCNJ6	0.31225	6.29158e-11
RRM1	FAM101A	0.321782	1.50603e-11
RRM1	DSCAM	0.19564	5.53718e-05
RRM1	CPNE7	0.283494	3.47856e-09
RRM1	DLX5	0.206347	2.07102e-05
RRM1	HOXD10	0.260065	6.63787e-08
RRM1	LGSN	0.265204	3.56059e-08
RRM1	SOHLH2	0.100612	0.0395371
RRM1	ALK	0.445194	8.64871e-22
RRM1	BRCA1	0.740154	7.11405e-74
RRM1	CCNB1	0.759065	9.50609e-80
RRM1	CDC25A	0.683652	5.17309e-59
RRM1	DHFR	0.809005	2.83492e-98
RRM1	ENDOG	0.771102	8.86743e-84
RRM1	NDC80	0.714878	8.86796e-67
RRM1	PTTG2	0.748204	2.60612e-76
RRM1	SVIP	0.454985	8.45004e-23
RRM1	TAC3	0.242338	5.14694e-07
RRM1	PDK1	0.508448	6.28369e-29
PTTG1	STK33	0.228177	2.36871e-06
PTTG1	BIRC5	0.837797	1.1788e-111
PTTG1	CDK1	0.893328	6.17756e-147
PTTG1	RAD51	0.917766	2.39832e-169
PTTG1	FEN1	0.748701	1.82968e-76
PTTG1	ERCC6L	0.86447	1.24392e-126
PTTG1	RRM1	0.763468	3.40273e-81
PTTG1	MAD2L1	0.85737	2.37733e-122
PTTG1	UBE2C	0.946292	1.34618e-206
PTTG1	CKS2	0.859908	7.45995e-124
PTTG1	CCNB2	0.942597	9.59963e-201
PTTG1	CDT1	0.827999	7.99996e-107
PTTG1	EXO1	0.883451	2.19002e-139
PTTG1	NCAPG	0.928792	7.20614e-182
PTTG1	CHEK1	0.840232	6.61025e-113
PTTG1	CENPF	0.933025	3.19607e-187
PTTG1	MCM2	0.800384	1.05234e-94
PTTG1	GINS2	0.878832	4.36039e-136
PTTG1	MCM10	0.867783	1.03032e-128
PTTG1	BLM	0.833689	1.36645e-109
PTTG1	CDCA5	0.891411	2.05184e-145
PTTG1	MND1	0.850497	2.02113e-118
PTTG1	CENPN	0.861592	7.22238e-125
PTTG1	KIF18A	0.862275	2.77826e-125
PTTG1	RMI2	0.834138	8.17839e-110
PTTG1	TICRR	0.873015	4.04942e-132
PTTG1	SKA1	0.877865	2.05666e-135
PTTG1	CDCA2	0.933597	5.67712e-188
PTTG1	MYCN	0.394788	4.4408e-17
PTTG1	UHRF1	0.89261	2.31037e-146
PTTG1	AHCY	0.595423	1.49357e-41
PTTG1	DTL	0.881383	6.82233e-138
PTTG1	PBK	0.88322	3.22198e-139
PTTG1	TK1	0.899297	7.22097e-152
PTTG1	NEK2	0.735019	2.28868e-72
PTTG1	FANCD2	0.790957	5.37301e-91
PTTG1	KIF15	0.884085	7.52164e-140
PTTG1	KIAA0101	0.912926	2.14747e-164
PTTG1	CENPM	0.826166	5.93603e-106
PTTG1	SAAL1	0.625124	8.3075e-47
PTTG1	HMGB3	0.723423	4.34276e-69
PTTG1	HK2	0.309485	9.43478e-11
PTTG1	E2F3	0.701088	3.17798e-63
PTTG1	DCTPP1	0.540786	3.3924e-33
PTTG1	UBE2S	0.781912	1.29548e-87
PTTG1	NCAN	0.256874	9.70827e-08
PTTG1	E2F1	0.92169	1.3681e-173
PTTG1	RPL22L1	0.482109	8.96006e-26
PTTG1	ALYREF	0.598862	3.9246e-42
PTTG1	ODC1	0.61678	2.83483e-45
PTTG1	TEX15	0.541704	2.52651e-33
PTTG1	FAM72D	0.883397	2.3955e-139
PTTG1	C19orf48	0.65606	6.41693e-53
PTTG1	CDC45L	0.880745	1.94676e-137
PTTG1	ZNF695	0.770517	1.41034e-83
PTTG1	DYDC2	0.272133	1.50525e-08
PTTG1	NME1	0.551541	1.01392e-34
PTTG1	NTS	0.272428	1.45016e-08
PTTG1	TMEM97	0.697286	2.79529e-62
PTTG1	NME2	0.519344	2.57749e-30
PTTG1	LDHA	0.458951	3.22408e-23
PTTG1	HIST1H1C	0.628385	2.03031e-47
PTTG1	SAC3D1	0.659215	1.39029e-53
PTTG1	RASL10B	0.455488	7.4831e-23
PTTG1	BMP7	0.307918	1.18481e-10
PTTG1	HIST1H1B	0.810679	5.47351e-99
PTTG1	PTRH2	0.376905	1.36565e-15
PTTG1	SLCO4A1	0.316907	3.14885e-11
PTTG1	TWIST1	0.292872	9.8669e-10
PTTG1	DLL3	0.180361	0.000206164
PTTG1	BZW2	0.61305	1.32722e-44
PTTG1	CRYGD	0.271594	1.61094e-08
PTTG1	HPDL	0.521089	1.52886e-30
PTTG1	NTHL1	0.407489	3.42319e-18
PTTG1	LY6E	0.0975856	0.0458983
PTTG1	SLC22A15	0.0700369	0.152403
PTTG1	CBLN1	0.389754	1.1899e-16
PTTG1	PAGE5	0.0847885	0.0830042
PTTG1	PAGE2B	0.0486262	0.320726
PTTG1	RET	0.209882	1.47972e-05
PTTG1	NPPC	0.32139	1.59883e-11
PTTG1	FADS1	0.574738	3.33317e-38
PTTG1	HIST1H2AL	0.762734	5.95877e-81
PTTG1	FABP6	0.172845	0.000379023
PTTG1	RHBG	0.443218	1.37076e-21
PTTG1	FAM19A5	0.32554	8.45187e-12
PTTG1	RBFOX3	0.177818	0.000254025
PTTG1	F12	0.283758	3.35916e-09
PTTG1	NAT8L	0.376513	1.46888e-15
PTTG1	PRAME	0.240647	6.20731e-07
PTTG1	GSC	0.261553	5.55029e-08
PTTG1	PAGE2	0.047261	0.334515
PTTG1	ABCC4	0.288724	1.73253e-09
PTTG1	PROK2	0.130802	0.00734067
PTTG1	TEX19	0.385847	2.52788e-16
PTTG1	LMO3	0.224024	3.63988e-06
PTTG1	PTPN5	0.115426	0.0181008
PTTG1	THEM6	0.257826	8.67138e-08
PTTG1	RTKN2	0.898552	3.09775e-151
PTTG1	LY6H	0.0460444	0.347121
PTTG1	EBF3	0.226645	2.77832e-06
PTTG1	POPDC3	0.18137	0.000189614
PTTG1	RLN2	0.272069	1.51745e-08
PTTG1	CD86	0.177243	0.000266205
PTTG1	PRRX2	0.218368	6.44974e-06
PTTG1	LIX1	0.25757	8.93985e-08
PTTG1	HIST1H2AE	0.387249	1.93123e-16
PTTG1	MAGEA10	0.108857	0.0258661
PTTG1	FEV	0.208312	1.71926e-05
PTTG1	TLL2	0.0987345	0.0433891
PTTG1	SPINK5	0.167959	0.000555767
PTTG1	KCNJ6	0.168745	0.000522953
PTTG1	FAM101A	0.217633	6.94011e-06
PTTG1	DSCAM	0.0610468	0.212387
PTTG1	CPNE7	0.156937	0.0012694
PTTG1	DLX5	0.203939	2.59532e-05
PTTG1	HOXD10	0.257408	9.11337e-08
PTTG1	LGSN	0.100884	0.0390048
PTTG1	SOHLH2	0.0858121	0.0793415
PTTG1	ALK	0.525883	3.58364e-31
PTTG1	BRCA1	0.775988	1.74164e-85
PTTG1	CCNB1	0.899439	5.45745e-152
PTTG1	CDC25A	0.800519	9.28247e-95
PTTG1	DHFR	0.853907	2.40564e-120
PTTG1	ENDOG	0.840026	8.45453e-113
PTTG1	NDC80	0.845093	1.81438e-115
PTTG1	PTTG2	0.96338	1.71751e-240
PTTG1	SVIP	0.293462	9.1009e-10
PTTG1	TAC3	0.234177	1.25514e-06
PTTG1	PDK1	0.380507	6.96517e-16
MAD2L1	STK33	0.332545	2.81819e-12
MAD2L1	BIRC5	0.832237	7.10974e-109
MAD2L1	CDK1	0.923059	4.00251e-175
MAD2L1	RAD51	0.902186	2.28459e-154
MAD2L1	FEN1	0.818495	2.02444e-102
MAD2L1	ERCC6L	0.883604	1.69259e-139
MAD2L1	RRM1	0.791591	3.06763e-91
MAD2L1	PTTG1	0.85737	2.37733e-122
MAD2L1	UBE2C	0.873238	2.87967e-132
MAD2L1	CKS2	0.854499	1.1028e-120
MAD2L1	CCNB2	0.895076	2.38456e-148
MAD2L1	CDT1	0.823882	6.97095e-105
MAD2L1	EXO1	0.916344	7.33457e-168
MAD2L1	NCAPG	0.904642	1.48477e-156
MAD2L1	CHEK1	0.858278	6.94853e-123
MAD2L1	CENPF	0.875606	7.32154e-134
MAD2L1	MCM2	0.866487	6.82595e-128
MAD2L1	GINS2	0.887793	1.2849e-142
MAD2L1	MCM10	0.887845	1.17192e-142
MAD2L1	BLM	0.821582	8.03155e-104
MAD2L1	CDCA5	0.858781	3.50029e-123
MAD2L1	MND1	0.90761	2.80596e-159
MAD2L1	CENPN	0.852593	1.34428e-119
MAD2L1	KIF18A	0.898014	8.79431e-151
MAD2L1	RMI2	0.861269	1.13364e-124
MAD2L1	TICRR	0.853505	4.08149e-120
MAD2L1	SKA1	0.829003	2.6436e-107
MAD2L1	CDCA2	0.89161	1.43278e-145
MAD2L1	MYCN	0.536326	1.40197e-32
MAD2L1	UHRF1	0.858829	3.27805e-123
MAD2L1	AHCY	0.661774	3.96786e-54
MAD2L1	DTL	0.867371	1.8832e-128
MAD2L1	PBK	0.906693	1.99289e-158
MAD2L1	TK1	0.834508	5.35295e-110
MAD2L1	NEK2	0.728059	2.22584e-70
MAD2L1	FANCD2	0.763917	2.41284e-81
MAD2L1	KIF15	0.874294	5.65068e-133
MAD2L1	KIAA0101	0.884254	5.65362e-140
MAD2L1	CENPM	0.831408	1.80965e-108
MAD2L1	SAAL1	0.724079	2.86201e-69
MAD2L1	HMGB3	0.773518	1.28601e-84
MAD2L1	HK2	0.428138	4.17179e-20
MAD2L1	E2F3	0.74714	5.53573e-76
MAD2L1	DCTPP1	0.686146	1.34717e-59
MAD2L1	UBE2S	0.754865	2.13256e-78
MAD2L1	NCAN	0.3335	2.42104e-12
MAD2L1	E2F1	0.863266	6.88524e-126
MAD2L1	RPL22L1	0.559719	6.44491e-36
MAD2L1	ALYREF	0.71175	5.92131e-66
MAD2L1	ODC1	0.653821	1.87891e-52
MAD2L1	TEX15	0.644388	1.57244e-50
MAD2L1	FAM72D	0.871531	3.87904e-131
MAD2L1	C19orf48	0.703183	9.4511e-64
MAD2L1	CDC45L	0.841209	2.05441e-113
MAD2L1	ZNF695	0.773592	1.21149e-84
MAD2L1	DYDC2	0.382405	4.86892e-16
MAD2L1	NME1	0.622019	3.1287e-46
MAD2L1	NTS	0.261242	5.76223e-08
MAD2L1	TMEM97	0.695072	9.75515e-62
MAD2L1	NME2	0.555882	2.37072e-35
MAD2L1	LDHA	0.580364	4.32252e-39
MAD2L1	HIST1H1C	0.550827	1.28529e-34
MAD2L1	SAC3D1	0.621105	4.60893e-46
MAD2L1	RASL10B	0.574143	4.12727e-38
MAD2L1	BMP7	0.304492	1.94078e-10
MAD2L1	HIST1H1B	0.739752	9.36589e-74
MAD2L1	PTRH2	0.454593	9.28912e-23
MAD2L1	SLCO4A1	0.36259	1.82855e-14
MAD2L1	TWIST1	0.374205	2.25022e-15
MAD2L1	DLL3	0.263591	4.33572e-08
MAD2L1	BZW2	0.677495	1.35288e-57
MAD2L1	CRYGD	0.302425	2.60536e-10
MAD2L1	HPDL	0.624681	1.00464e-46
MAD2L1	NTHL1	0.511008	2.99772e-29
MAD2L1	LY6E	0.178579	0.000238719
MAD2L1	SLC22A15	0.0979965	0.0449872
MAD2L1	CBLN1	0.447542	4.98605e-22
MAD2L1	PAGE5	0.11276	0.0209649
MAD2L1	PAGE2B	0.0980314	0.0449107
MAD2L1	RET	0.196169	5.28075e-05
MAD2L1	NPPC	0.382301	4.96604e-16
MAD2L1	FADS1	0.589193	1.61514e-40
MAD2L1	HIST1H2AL	0.704211	5.19008e-64
MAD2L1	FABP6	0.232824	1.45071e-06
MAD2L1	RHBG	0.405297	5.36931e-18
MAD2L1	FAM19A5	0.361813	2.09704e-14
MAD2L1	RBFOX3	0.283594	3.43281e-09
MAD2L1	F12	0.263738	4.25861e-08
MAD2L1	NAT8L	0.394554	4.65139e-17
MAD2L1	PRAME	0.198541	4.26368e-05
MAD2L1	GSC	0.282977	3.72368e-09
MAD2L1	PAGE2	0.0812977	0.0965321
MAD2L1	ABCC4	0.397932	2.37917e-17
MAD2L1	PROK2	0.196481	5.13537e-05
MAD2L1	TEX19	0.41871	3.2409e-19
MAD2L1	LMO3	0.260193	6.53729e-08
MAD2L1	PTPN5	0.159188	0.00107686
MAD2L1	THEM6	0.352882	9.87903e-14
MAD2L1	RTKN2	0.901226	1.57766e-153
MAD2L1	LY6H	0.127768	0.00883784
MAD2L1	EBF3	0.24489	3.86906e-07
MAD2L1	POPDC3	0.244882	3.87276e-07
MAD2L1	RLN2	0.338167	1.14354e-12
MAD2L1	CD86	0.0894493	0.0673725
MAD2L1	PRRX2	0.254522	1.28062e-07
MAD2L1	LIX1	0.309563	9.32784e-11
MAD2L1	HIST1H2AE	0.430938	2.24136e-20
MAD2L1	MAGEA10	0.136409	0.00515865
MAD2L1	FEV	0.203759	2.63921e-05
MAD2L1	TLL2	0.123831	0.0111822
MAD2L1	SPINK5	0.224896	3.32809e-06
MAD2L1	KCNJ6	0.255445	1.14903e-07
MAD2L1	FAM101A	0.294697	7.67968e-10
MAD2L1	DSCAM	0.121694	0.0126721
MAD2L1	CPNE7	0.255072	1.20062e-07
MAD2L1	DLX5	0.314784	4.32328e-11
MAD2L1	HOXD10	0.300045	3.64707e-10
MAD2L1	LGSN	0.0904347	0.0643981
MAD2L1	SOHLH2	0.175566	0.000304893
MAD2L1	ALK	0.480762	1.27746e-25
MAD2L1	BRCA1	0.780202	5.4125e-87
MAD2L1	CCNB1	0.89145	1.91326e-145
MAD2L1	CDC25A	0.789408	2.09604e-90
MAD2L1	DHFR	0.821316	1.06335e-103
MAD2L1	ENDOG	0.82451	3.55308e-105
MAD2L1	NDC80	0.878209	1.18563e-135
MAD2L1	PTTG2	0.890072	2.28546e-144
MAD2L1	SVIP	0.367194	8.05023e-15
MAD2L1	TAC3	0.272028	1.52525e-08
MAD2L1	PDK1	0.518818	3.01463e-30
UBE2C	STK33	0.208828	1.63666e-05
UBE2C	BIRC5	0.842616	3.76067e-114
UBE2C	CDK1	0.893483	4.6384e-147
UBE2C	RAD51	0.92955	8.39291e-183
UBE2C	FEN1	0.751464	2.5276e-77
UBE2C	ERCC6L	0.866457	7.12226e-128
UBE2C	RRM1	0.727227	3.80989e-70
UBE2C	PTTG1	0.946292	1.34618e-206
UBE2C	MAD2L1	0.873238	2.87967e-132
UBE2C	CKS2	0.853244	5.74842e-120
UBE2C	CCNB2	0.952432	2.61984e-217
UBE2C	CDT1	0.857767	1.39043e-122
UBE2C	EXO1	0.893903	2.1283e-147
UBE2C	NCAPG	0.923556	1.09457e-175
UBE2C	CHEK1	0.848238	3.58273e-117
UBE2C	CENPF	0.929599	7.2998e-183
UBE2C	MCM2	0.818707	1.62611e-102
UBE2C	GINS2	0.892463	3.0259e-146
UBE2C	MCM10	0.871351	5.08689e-131
UBE2C	BLM	0.838307	6.47157e-112
UBE2C	CDCA5	0.89465	5.29662e-148
UBE2C	MND1	0.864424	1.32782e-126
UBE2C	CENPN	0.858743	3.68753e-123
UBE2C	KIF18A	0.845124	1.7477e-115
UBE2C	RMI2	0.841859	9.39033e-114
UBE2C	TICRR	0.892005	6.97559e-146
UBE2C	SKA1	0.870208	2.8387e-130
UBE2C	CDCA2	0.924954	2.70887e-177
UBE2C	MYCN	0.46114	1.88372e-23
UBE2C	UHRF1	0.900456	7.32639e-153
UBE2C	AHCY	0.622277	2.8037e-46
UBE2C	DTL	0.89057	9.35689e-145
UBE2C	PBK	0.888651	2.847e-143
UBE2C	TK1	0.894811	3.92027e-148
UBE2C	NEK2	0.707283	8.53086e-65
UBE2C	FANCD2	0.800012	1.48664e-94
UBE2C	KIF15	0.892618	2.27602e-146
UBE2C	KIAA0101	0.917956	1.50903e-169
UBE2C	CENPM	0.833508	1.67984e-109
UBE2C	SAAL1	0.608618	8.09591e-44
UBE2C	HMGB3	0.74563	1.60255e-75
UBE2C	HK2	0.336055	1.60806e-12
UBE2C	E2F3	0.695262	8.76791e-62
UBE2C	DCTPP1	0.55953	6.87416e-36
UBE2C	UBE2S	0.763237	4.05867e-81
UBE2C	NCAN	0.296119	6.31008e-10
UBE2C	E2F1	0.930867	1.88988e-184
UBE2C	RPL22L1	0.494769	2.95439e-27
UBE2C	ALYREF	0.593833	2.75603e-41
UBE2C	ODC1	0.60993	4.75402e-44
UBE2C	TEX15	0.539747	4.73095e-33
UBE2C	FAM72D	0.872251	1.30012e-131
UBE2C	C19orf48	0.672665	1.65641e-56
UBE2C	CDC45L	0.900245	1.11446e-152
UBE2C	ZNF695	0.778944	1.53826e-86
UBE2C	DYDC2	0.278452	6.71932e-09
UBE2C	NME1	0.540052	4.29164e-33
UBE2C	NTS	0.255218	1.1801e-07
UBE2C	TMEM97	0.725219	1.38361e-69
UBE2C	NME2	0.503468	2.6047e-28
UBE2C	LDHA	0.431326	2.05527e-20
UBE2C	HIST1H1C	0.595471	1.46608e-41
UBE2C	SAC3D1	0.632409	3.48742e-48
UBE2C	RASL10B	0.469145	2.55399e-24
UBE2C	BMP7	0.292452	1.04504e-09
UBE2C	HIST1H1B	0.8471	1.49836e-116
UBE2C	PTRH2	0.333044	2.60312e-12
UBE2C	SLCO4A1	0.327082	6.65239e-12
UBE2C	TWIST1	0.306918	1.36938e-10
UBE2C	DLL3	0.20269	2.9146e-05
UBE2C	BZW2	0.641791	5.17584e-50
UBE2C	CRYGD	0.315853	3.6865e-11
UBE2C	HPDL	0.550038	1.66866e-34
UBE2C	NTHL1	0.439913	2.94011e-21
UBE2C	LY6E	0.106884	0.0286989
UBE2C	SLC22A15	0.029433	0.547967
UBE2C	CBLN1	0.408831	2.59423e-18
UBE2C	PAGE5	0.0763873	0.118472
UBE2C	PAGE2B	0.0377031	0.441459
UBE2C	RET	0.204629	2.43344e-05
UBE2C	NPPC	0.303456	2.2501e-10
UBE2C	FADS1	0.531895	5.62294e-32
UBE2C	HIST1H2AL	0.777284	6.03865e-86
UBE2C	FABP6	0.166477	0.000622948
UBE2C	RHBG	0.418704	3.24545e-19
UBE2C	FAM19A5	0.312444	6.11379e-11
UBE2C	RBFOX3	0.174474	0.000332853
UBE2C	F12	0.275455	9.87541e-09
UBE2C	NAT8L	0.355842	5.94249e-14
UBE2C	PRAME	0.205939	2.15203e-05
UBE2C	GSC	0.24155	5.61735e-07
UBE2C	PAGE2	0.0393412	0.42186
UBE2C	ABCC4	0.293127	9.52898e-10
UBE2C	PROK2	0.100537	0.0396848
UBE2C	TEX19	0.34956	1.73669e-13
UBE2C	LMO3	0.239826	6.79538e-07
UBE2C	PTPN5	0.106257	0.0296527
UBE2C	THEM6	0.286046	2.48008e-09
UBE2C	RTKN2	0.900704	4.47539e-153
UBE2C	LY6H	0.0474663	0.332418
UBE2C	EBF3	0.193408	6.75276e-05
UBE2C	POPDC3	0.154836	0.00147715
UBE2C	RLN2	0.241346	5.74606e-07
UBE2C	CD86	0.187298	0.000114968
UBE2C	PRRX2	0.225057	3.27361e-06
UBE2C	LIX1	0.249165	2.38185e-07
UBE2C	HIST1H2AE	0.4038	7.28832e-18
UBE2C	MAGEA10	0.0622908	0.2032
UBE2C	FEV	0.240546	6.27699e-07
UBE2C	TLL2	0.118315	0.0153874
UBE2C	SPINK5	0.167549	0.000573676
UBE2C	KCNJ6	0.138083	0.00463129
UBE2C	FAM101A	0.218574	6.31825e-06
UBE2C	DSCAM	0.0443861	0.364781
UBE2C	CPNE7	0.185848	0.000130114
UBE2C	DLX5	0.219271	5.89252e-06
UBE2C	HOXD10	0.266727	2.95291e-08
UBE2C	LGSN	0.0634889	0.194627
UBE2C	SOHLH2	0.0829372	0.0899744
UBE2C	ALK	0.501919	4.03485e-28
UBE2C	BRCA1	0.777569	4.77702e-86
UBE2C	CCNB1	0.893969	1.8829e-147
UBE2C	CDC25A	0.819359	8.25518e-103
UBE2C	DHFR	0.814734	9.5093e-101
UBE2C	ENDOG	0.821335	1.04294e-103
UBE2C	NDC80	0.853782	2.836e-120
UBE2C	PTTG2	0.925669	3.97713e-178
UBE2C	SVIP	0.239198	7.28076e-07
UBE2C	TAC3	0.205069	2.33533e-05
UBE2C	PDK1	0.372024	3.35633e-15
CKS2	STK33	0.327111	6.62256e-12
CKS2	BIRC5	0.78161	1.66837e-87
CKS2	CDK1	0.871381	4.86178e-131
CKS2	RAD51	0.830857	3.35861e-108
CKS2	FEN1	0.779079	1.37567e-86
CKS2	ERCC6L	0.831347	1.93858e-108
CKS2	RRM1	0.753977	4.0817e-78
CKS2	PTTG1	0.859908	7.45995e-124
CKS2	MAD2L1	0.854499	1.1028e-120
CKS2	UBE2C	0.853244	5.74842e-120
CKS2	CCNB2	0.879002	3.31536e-136
CKS2	CDT1	0.814961	7.55601e-101
CKS2	EXO1	0.856129	1.2611e-121
CKS2	NCAPG	0.869657	6.46022e-130
CKS2	CHEK1	0.853399	4.69016e-120
CKS2	CENPF	0.847172	1.36945e-116
CKS2	MCM2	0.827003	2.38455e-106
CKS2	GINS2	0.826126	6.19868e-106
CKS2	MCM10	0.827484	1.40893e-106
CKS2	BLM	0.804495	2.19743e-96
CKS2	CDCA5	0.814602	1.08603e-100
CKS2	MND1	0.884515	3.63301e-140
CKS2	CENPN	0.817028	9.18099e-102
CKS2	KIF18A	0.822173	4.30194e-104
CKS2	RMI2	0.794075	3.35251e-92
CKS2	TICRR	0.834284	6.92208e-110
CKS2	SKA1	0.758497	1.45266e-79
CKS2	CDCA2	0.871253	5.89894e-131
CKS2	MYCN	0.551513	1.02358e-34
CKS2	UHRF1	0.792229	1.74247e-91
CKS2	AHCY	0.728296	1.9088e-70
CKS2	DTL	0.783772	2.69182e-88
CKS2	PBK	0.821494	8.81324e-104
CKS2	TK1	0.747933	3.1575e-76
CKS2	NEK2	0.657552	3.12023e-53
CKS2	FANCD2	0.738981	1.58357e-73
CKS2	KIF15	0.848099	4.26914e-117
CKS2	KIAA0101	0.872231	1.34078e-131
CKS2	CENPM	0.799896	1.65515e-94
CKS2	SAAL1	0.731663	2.11762e-71
CKS2	HMGB3	0.776376	1.26875e-85
CKS2	HK2	0.504234	2.0965e-28
CKS2	E2F3	0.741203	3.46636e-74
CKS2	DCTPP1	0.704394	4.66571e-64
CKS2	UBE2S	0.808886	3.18436e-98
CKS2	NCAN	0.413132	1.05787e-18
CKS2	E2F1	0.817868	3.87031e-102
CKS2	RPL22L1	0.662875	2.30384e-54
CKS2	ALYREF	0.565926	7.55996e-37
CKS2	ODC1	0.709782	1.93032e-65
CKS2	TEX15	0.677366	1.44691e-57
CKS2	FAM72D	0.871303	5.47322e-131
CKS2	C19orf48	0.757335	3.44868e-79
CKS2	CDC45L	0.794336	2.65052e-92
CKS2	ZNF695	0.781283	2.19553e-87
CKS2	DYDC2	0.407792	3.21544e-18
CKS2	NME1	0.66486	8.59933e-55
CKS2	NTS	0.278717	6.49277e-09
CKS2	TMEM97	0.716587	3.10998e-67
CKS2	NME2	0.640567	9.03916e-50
CKS2	LDHA	0.573666	4.89701e-38
CKS2	HIST1H1C	0.601617	1.32954e-42
CKS2	SAC3D1	0.662441	2.85513e-54
CKS2	RASL10B	0.553111	6.00893e-35
CKS2	BMP7	0.361961	2.04304e-14
CKS2	HIST1H1B	0.755828	1.05086e-78
CKS2	PTRH2	0.537972	8.32603e-33
CKS2	SLCO4A1	0.447587	4.93375e-22
CKS2	TWIST1	0.469718	2.20905e-24
CKS2	DLL3	0.331168	3.50497e-12
CKS2	BZW2	0.687641	5.97639e-60
CKS2	CRYGD	0.432438	1.60266e-20
CKS2	HPDL	0.629645	1.17299e-47
CKS2	NTHL1	0.555656	2.5585e-35
CKS2	LY6E	0.263858	4.19668e-08
CKS2	SLC22A15	0.170086	0.000471093
CKS2	CBLN1	0.494893	2.85471e-27
CKS2	PAGE5	0.123824	0.0111864
CKS2	PAGE2B	0.108702	0.0260795
CKS2	RET	0.292606	1.0232e-09
CKS2	NPPC	0.454334	9.88657e-23
CKS2	FADS1	0.592377	4.81602e-41
CKS2	HIST1H2AL	0.717979	1.31634e-67
CKS2	FABP6	0.231226	1.71911e-06
CKS2	RHBG	0.406818	3.93029e-18
CKS2	FAM19A5	0.445292	8.45418e-22
CKS2	RBFOX3	0.326752	7.00292e-12
CKS2	F12	0.361671	2.15021e-14
CKS2	NAT8L	0.490013	1.08243e-26
CKS2	PRAME	0.219857	5.55603e-06
CKS2	GSC	0.347717	2.36816e-13
CKS2	PAGE2	0.0972629	0.0466246
CKS2	ABCC4	0.394581	4.62649e-17
CKS2	PROK2	0.292022	1.10819e-09
CKS2	TEX19	0.45283	1.41924e-22
CKS2	LMO3	0.366427	9.23751e-15
CKS2	PTPN5	0.195879	5.42016e-05
CKS2	THEM6	0.430284	2.59264e-20
CKS2	RTKN2	0.864801	7.75012e-127
CKS2	LY6H	0.150538	0.00200253
CKS2	EBF3	0.26754	2.67079e-08
CKS2	POPDC3	0.341633	6.49812e-13
CKS2	RLN2	0.372874	2.87317e-15
CKS2	CD86	0.156578	0.00130284
CKS2	PRRX2	0.307247	1.30583e-10
CKS2	LIX1	0.403183	8.26378e-18
CKS2	HIST1H2AE	0.553537	5.21114e-35
CKS2	MAGEA10	0.134956	0.00565912
CKS2	FEV	0.262018	5.2469e-08
CKS2	TLL2	0.190421	8.77758e-05
CKS2	SPINK5	0.301548	2.95022e-10
CKS2	KCNJ6	0.270483	1.85171e-08
CKS2	FAM101A	0.362585	1.83019e-14
CKS2	DSCAM	0.175891	0.000297027
CKS2	CPNE7	0.319343	2.18186e-11
CKS2	DLX5	0.394046	5.14064e-17
CKS2	HOXD10	0.393578	5.63709e-17
CKS2	LGSN	0.127266	0.00911008
CKS2	SOHLH2	0.212016	1.20464e-05
CKS2	ALK	0.495902	2.16158e-27
CKS2	BRCA1	0.692853	3.37848e-61
CKS2	CCNB1	0.886248	1.87785e-141
CKS2	CDC25A	0.766799	2.60857e-82
CKS2	DHFR	0.82666	3.46753e-106
CKS2	ENDOG	0.803454	5.90488e-96
CKS2	NDC80	0.788073	6.70772e-90
CKS2	PTTG2	0.855006	5.63537e-121
CKS2	SVIP	0.420319	2.29455e-19
CKS2	TAC3	0.287105	2.15311e-09
CKS2	PDK1	0.511604	2.52096e-29
CCNB2	STK33	0.254077	1.34911e-07
CCNB2	BIRC5	0.855472	3.03388e-121
CCNB2	CDK1	0.921924	7.50214e-174
CCNB2	RAD51	0.9436	2.70645e-202
CCNB2	FEN1	0.797406	1.63907e-93
CCNB2	ERCC6L	0.88813	7.11571e-143
CCNB2	RRM1	0.773719	1.09379e-84
CCNB2	PTTG1	0.942597	9.59963e-201
CCNB2	MAD2L1	0.895076	2.38456e-148
CCNB2	UBE2C	0.952432	2.61984e-217
CCNB2	CKS2	0.879002	3.31536e-136
CCNB2	CDT1	0.860223	4.83274e-124
CCNB2	EXO1	0.913599	4.58257e-165
CCNB2	NCAPG	0.940611	9.36106e-198
CCNB2	CHEK1	0.881993	2.49142e-138
CCNB2	CENPF	0.944622	6.66087e-204
CCNB2	MCM2	0.851088	9.46027e-119
CCNB2	GINS2	0.902323	1.73159e-154
CCNB2	MCM10	0.896255	2.56694e-149
CCNB2	BLM	0.882931	5.23327e-139
CCNB2	CDCA5	0.898543	3.15279e-151
CCNB2	MND1	0.896318	2.27946e-149
CCNB2	CENPN	0.868181	5.74381e-129
CCNB2	KIF18A	0.895019	2.65207e-148
CCNB2	RMI2	0.865275	3.92476e-127
CCNB2	TICRR	0.916323	7.71556e-168
CCNB2	SKA1	0.878049	1.5318e-135
CCNB2	CDCA2	0.942829	4.23167e-201
CCNB2	MYCN	0.50054	5.94542e-28
CCNB2	UHRF1	0.897646	1.78917e-150
CCNB2	AHCY	0.633566	2.09102e-48
CCNB2	DTL	0.88599	2.92979e-141
CCNB2	PBK	0.909186	9.219e-161
CCNB2	TK1	0.893451	4.91939e-147
CCNB2	NEK2	0.733212	7.61685e-72
CCNB2	FANCD2	0.818194	2.76497e-102
CCNB2	KIF15	0.928335	2.60866e-181
CCNB2	KIAA0101	0.960992	7.01572e-235
CCNB2	CENPM	0.866724	4.83641e-128
CCNB2	SAAL1	0.679616	4.4343e-58
CCNB2	HMGB3	0.767426	1.60117e-82
CCNB2	HK2	0.379218	8.87278e-16
CCNB2	E2F3	0.734491	3.25619e-72
CCNB2	DCTPP1	0.611945	2.08914e-44
CCNB2	UBE2S	0.773206	1.65184e-84
CCNB2	NCAN	0.295067	7.29738e-10
CCNB2	E2F1	0.916225	9.73589e-168
CCNB2	RPL22L1	0.56652	6.14368e-37
CCNB2	ALYREF	0.627994	2.40655e-47
CCNB2	ODC1	0.663994	1.32301e-54
CCNB2	TEX15	0.573398	5.39206e-38
CCNB2	FAM72D	0.909578	3.89918e-161
CCNB2	C19orf48	0.71985	4.11237e-68
CCNB2	CDC45L	0.90563	1.88567e-157
CCNB2	ZNF695	0.802513	1.43591e-95
CCNB2	DYDC2	0.285348	2.72147e-09
CCNB2	NME1	0.596822	8.68888e-42
CCNB2	NTS	0.269675	2.04855e-08
CCNB2	TMEM97	0.719957	3.84622e-68
CCNB2	NME2	0.562886	2.1718e-36
CCNB2	LDHA	0.515625	7.7661e-30
CCNB2	HIST1H1C	0.623674	1.54614e-46
CCNB2	SAC3D1	0.658755	1.73944e-53
CCNB2	RASL10B	0.536934	1.15701e-32
CCNB2	BMP7	0.326686	7.07532e-12
CCNB2	HIST1H1B	0.827148	2.03356e-106
CCNB2	PTRH2	0.401602	1.13829e-17
CCNB2	SLCO4A1	0.347623	2.40561e-13
CCNB2	TWIST1	0.335153	1.85871e-12
CCNB2	DLL3	0.228603	2.26557e-06
CCNB2	BZW2	0.665788	5.41241e-55
CCNB2	CRYGD	0.324193	1.0406e-11
CCNB2	HPDL	0.586186	5.0038e-40
CCNB2	NTHL1	0.467432	3.93331e-24
CCNB2	LY6E	0.155588	0.00139942
CCNB2	SLC22A15	0.0526956	0.281848
CCNB2	CBLN1	0.417986	3.7836e-19
CCNB2	PAGE5	0.0544895	0.265765
CCNB2	PAGE2B	0.0217987	0.656372
CCNB2	RET	0.228575	2.27224e-06
CCNB2	NPPC	0.358824	3.54235e-14
CCNB2	FADS1	0.578892	7.40338e-39
CCNB2	HIST1H2AL	0.785797	4.78274e-89
CCNB2	FABP6	0.202783	2.88977e-05
CCNB2	RHBG	0.453421	1.23159e-22
CCNB2	FAM19A5	0.347635	2.40096e-13
CCNB2	RBFOX3	0.228399	2.31441e-06
CCNB2	F12	0.277004	8.09793e-09
CCNB2	NAT8L	0.385628	2.63633e-16
CCNB2	PRAME	0.214285	9.65725e-06
CCNB2	GSC	0.261214	5.78202e-08
CCNB2	PAGE2	0.0213722	0.662676
CCNB2	ABCC4	0.343619	4.68483e-13
CCNB2	PROK2	0.137927	0.00467832
CCNB2	TEX19	0.382778	4.53647e-16
CCNB2	LMO3	0.245601	3.57164e-07
CCNB2	PTPN5	0.117279	0.0163165
CCNB2	THEM6	0.322738	1.30125e-11
CCNB2	RTKN2	0.920154	6.65426e-172
CCNB2	LY6H	0.0558987	0.253582
CCNB2	EBF3	0.243682	4.43044e-07
CCNB2	POPDC3	0.197722	4.59206e-05
CCNB2	RLN2	0.287018	2.17831e-09
CCNB2	CD86	0.144798	0.00297063
CCNB2	PRRX2	0.232413	1.5155e-06
CCNB2	LIX1	0.280226	5.33784e-09
CCNB2	HIST1H2AE	0.449311	3.28289e-22
CCNB2	MAGEA10	0.073765	0.131689
CCNB2	FEV	0.261259	5.7507e-08
CCNB2	TLL2	0.113821	0.0197816
CCNB2	SPINK5	0.208167	1.74308e-05
CCNB2	KCNJ6	0.183824	0.000154429
CCNB2	FAM101A	0.258099	8.39471e-08
CCNB2	DSCAM	0.0610972	0.21201
CCNB2	CPNE7	0.210194	1.43603e-05
CCNB2	DLX5	0.283016	3.70436e-09
CCNB2	HOXD10	0.293433	9.13731e-10
CCNB2	LGSN	0.0825041	0.091671
CCNB2	SOHLH2	0.127173	0.00916131
CCNB2	ALK	0.506942	9.68305e-29
CCNB2	BRCA1	0.793179	7.4746e-92
CCNB2	CCNB1	0.941325	8.09769e-199
CCNB2	CDC25A	0.828128	6.94349e-107
CCNB2	DHFR	0.852345	1.8567e-119
CCNB2	ENDOG	0.840209	6.79229e-113
CCNB2	NDC80	0.876958	8.7001e-135
CCNB2	PTTG2	0.934565	2.95187e-189
CCNB2	SVIP	0.316213	3.49348e-11
CCNB2	TAC3	0.251773	1.76395e-07
CCNB2	PDK1	0.435563	7.92815e-21
CDT1	STK33	0.237971	8.32653e-07
CDT1	BIRC5	0.776412	1.23202e-85
CDT1	CDK1	0.811127	3.51224e-99
CDT1	RAD51	0.850993	1.06811e-118
CDT1	FEN1	0.733202	7.66836e-72
CDT1	ERCC6L	0.806019	5.12014e-97
CDT1	RRM1	0.717889	1.39217e-67
CDT1	PTTG1	0.827999	7.99996e-107
CDT1	MAD2L1	0.823882	6.97095e-105
CDT1	UBE2C	0.857767	1.39043e-122
CDT1	CKS2	0.814961	7.55601e-101
CDT1	CCNB2	0.860223	4.83274e-124
CDT1	EXO1	0.858463	5.39876e-123
CDT1	NCAPG	0.850779	1.40751e-118
CDT1	CHEK1	0.840554	4.49986e-113
CDT1	CENPF	0.829156	2.23382e-107
CDT1	MCM2	0.85372	3.07719e-120
CDT1	GINS2	0.881149	1.00396e-137
CDT1	MCM10	0.816654	1.34648e-101
CDT1	BLM	0.810218	8.61887e-99
CDT1	CDCA5	0.817523	5.52312e-102
CDT1	MND1	0.835507	1.69563e-110
CDT1	CENPN	0.798655	5.21153e-94
CDT1	KIF18A	0.761943	1.08721e-80
CDT1	RMI2	0.817631	4.94076e-102
CDT1	TICRR	0.880105	5.54467e-137
CDT1	SKA1	0.747938	3.1465e-76
CDT1	CDCA2	0.819021	1.17344e-102
CDT1	MYCN	0.619155	1.04925e-45
CDT1	UHRF1	0.830532	4.83116e-108
CDT1	AHCY	0.733041	8.53005e-72
CDT1	DTL	0.802333	1.70001e-95
CDT1	PBK	0.774031	8.50791e-85
CDT1	TK1	0.790476	8.21163e-91
CDT1	NEK2	0.571903	9.19246e-38
CDT1	FANCD2	0.782611	7.19242e-88
CDT1	KIF15	0.844565	3.47698e-115
CDT1	KIAA0101	0.852504	1.51083e-119
CDT1	CENPM	0.801597	3.39093e-95
CDT1	SAAL1	0.68575	1.66929e-59
CDT1	HMGB3	0.743884	5.42748e-75
CDT1	HK2	0.478896	2.0831e-25
CDT1	E2F3	0.71002	1.67391e-65
CDT1	DCTPP1	0.712795	3.14996e-66
CDT1	UBE2S	0.768157	9.0475e-83
CDT1	NCAN	0.402512	9.46914e-18
CDT1	E2F1	0.861387	9.61424e-125
CDT1	RPL22L1	0.614265	8.04635e-45
CDT1	ALYREF	0.599131	3.53318e-42
CDT1	ODC1	0.681426	1.69921e-58
CDT1	TEX15	0.584352	9.91723e-40
CDT1	FAM72D	0.812376	1.01537e-99
CDT1	C19orf48	0.820095	3.82993e-103
CDT1	CDC45L	0.83818	7.51646e-112
CDT1	ZNF695	0.809709	1.42238e-98
CDT1	DYDC2	0.337351	1.30487e-12
CDT1	NME1	0.636147	6.63053e-49
CDT1	NTS	0.240199	6.5219e-07
CDT1	TMEM97	0.797559	1.42566e-93
CDT1	NME2	0.603973	5.22446e-43
CDT1	LDHA	0.474468	6.56635e-25
CDT1	HIST1H1C	0.542823	1.76196e-33
CDT1	SAC3D1	0.608016	1.03269e-43
CDT1	RASL10B	0.591664	6.32242e-41
CDT1	BMP7	0.278078	7.05132e-09
CDT1	HIST1H1B	0.789875	1.39229e-90
CDT1	PTRH2	0.443841	1.18597e-21
CDT1	SLCO4A1	0.399106	1.88105e-17
CDT1	TWIST1	0.413603	9.5808e-19
CDT1	DLL3	0.303351	2.28393e-10
CDT1	BZW2	0.723884	3.23921e-69
CDT1	CRYGD	0.436657	6.18715e-21
CDT1	HPDL	0.689615	2.02741e-60
CDT1	NTHL1	0.571187	1.18618e-37
CDT1	LY6E	0.18874	0.00010155
CDT1	SLC22A15	0.0541414	0.268836
CDT1	CBLN1	0.470593	1.76918e-24
CDT1	PAGE5	0.0928819	0.057476
CDT1	PAGE2B	0.044525	0.363281
CDT1	RET	0.200064	3.7115e-05
CDT1	NPPC	0.409778	2.13173e-18
CDT1	FADS1	0.524322	5.76279e-31
CDT1	HIST1H2AL	0.703067	1.01089e-63
CDT1	FABP6	0.256933	9.64031e-08
CDT1	RHBG	0.437768	4.80396e-21
CDT1	FAM19A5	0.413705	9.37791e-19
CDT1	RBFOX3	0.249602	2.26563e-07
CDT1	F12	0.272185	1.49534e-08
CDT1	NAT8L	0.425089	8.15398e-20
CDT1	PRAME	0.250958	1.93829e-07
CDT1	GSC	0.289357	1.59087e-09
CDT1	PAGE2	0.0595049	0.224186
CDT1	ABCC4	0.384396	3.33591e-16
CDT1	PROK2	0.201787	3.16845e-05
CDT1	TEX19	0.384981	2.98334e-16
CDT1	LMO3	0.309032	1.00791e-10
CDT1	PTPN5	0.146728	0.00260576
CDT1	THEM6	0.426683	5.74863e-20
CDT1	RTKN2	0.836564	4.97379e-111
CDT1	LY6H	0.109073	0.0255706
CDT1	EBF3	0.196908	4.94187e-05
CDT1	POPDC3	0.214097	9.83648e-06
CDT1	RLN2	0.29513	7.23456e-10
CDT1	CD86	0.208197	1.73809e-05
CDT1	PRRX2	0.291767	1.1474e-09
CDT1	LIX1	0.276731	8.38706e-09
CDT1	HIST1H2AE	0.511905	2.30958e-29
CDT1	MAGEA10	0.0663039	0.175531
CDT1	FEV	0.254733	1.24932e-07
CDT1	TLL2	0.148764	0.00226537
CDT1	SPINK5	0.257788	8.71138e-08
CDT1	KCNJ6	0.191104	8.26948e-05
CDT1	FAM101A	0.304421	1.96055e-10
CDT1	DSCAM	0.090423	0.0644329
CDT1	CPNE7	0.352605	1.03585e-13
CDT1	DLX5	0.353896	8.30615e-14
CDT1	HOXD10	0.324337	1.01773e-11
CDT1	LGSN	0.072509	0.13841
CDT1	SOHLH2	0.154137	0.00155291
CDT1	ALK	0.436741	6.06917e-21
CDT1	BRCA1	0.703585	7.47667e-64
CDT1	CCNB1	0.822923	1.93902e-104
CDT1	CDC25A	0.790917	5.56596e-91
CDT1	DHFR	0.776748	9.36524e-86
CDT1	ENDOG	0.743468	7.24768e-75
CDT1	NDC80	0.736027	1.16532e-72
CDT1	PTTG2	0.814356	1.39214e-100
CDT1	SVIP	0.289302	1.60261e-09
CDT1	TAC3	0.247233	2.96925e-07
CDT1	PDK1	0.442637	1.56855e-21
EXO1	STK33	0.343411	4.84919e-13
EXO1	BIRC5	0.855067	5.19836e-121
EXO1	CDK1	0.909313	6.97618e-161
EXO1	RAD51	0.897911	1.07391e-150
EXO1	FEN1	0.810274	8.15864e-99
EXO1	ERCC6L	0.900956	2.70811e-153
EXO1	RRM1	0.778053	3.21031e-86
EXO1	PTTG1	0.883451	2.19002e-139
EXO1	MAD2L1	0.916344	7.33457e-168
EXO1	UBE2C	0.893903	2.1283e-147
EXO1	CKS2	0.856129	1.2611e-121
EXO1	CCNB2	0.913599	4.58257e-165
EXO1	CDT1	0.858463	5.39876e-123
EXO1	NCAPG	0.9174	5.82534e-169
EXO1	CHEK1	0.891018	4.18128e-145
EXO1	CENPF	0.930577	4.38181e-184
EXO1	MCM2	0.879598	1.26285e-136
EXO1	GINS2	0.897635	1.82749e-150
EXO1	MCM10	0.904195	3.75528e-156
EXO1	BLM	0.870115	3.2629e-130
EXO1	CDCA5	0.875333	1.1216e-133
EXO1	MND1	0.892501	2.82476e-146
EXO1	CENPN	0.863608	4.24104e-126
EXO1	KIF18A	0.892487	2.89472e-146
EXO1	RMI2	0.865388	3.33895e-127
EXO1	TICRR	0.896396	1.9644e-149
EXO1	SKA1	0.856755	5.44503e-122
EXO1	CDCA2	0.897423	2.74911e-150
EXO1	MYCN	0.548016	3.24899e-34
EXO1	UHRF1	0.873493	1.94577e-132
EXO1	AHCY	0.674238	7.36502e-57
EXO1	DTL	0.911314	8.26477e-163
EXO1	PBK	0.890606	8.77325e-145
EXO1	TK1	0.867617	1.31424e-128
EXO1	NEK2	0.740393	6.04308e-74
EXO1	FANCD2	0.815526	4.257e-101
EXO1	KIF15	0.9043	3.02216e-156
EXO1	KIAA0101	0.900288	1.02212e-152
EXO1	CENPM	0.85815	8.27356e-123
EXO1	SAAL1	0.72926	1.02055e-70
EXO1	HMGB3	0.769622	2.86298e-83
EXO1	HK2	0.446492	6.38148e-22
EXO1	E2F3	0.736302	9.6886e-73
EXO1	DCTPP1	0.662402	2.91124e-54
EXO1	UBE2S	0.77643	1.2144e-85
EXO1	NCAN	0.397882	2.40298e-17
EXO1	E2F1	0.884729	2.52491e-140
EXO1	RPL22L1	0.569112	2.47202e-37
EXO1	ALYREF	0.680981	2.15171e-58
EXO1	ODC1	0.694349	1.46397e-61
EXO1	TEX15	0.635286	9.73908e-49
EXO1	FAM72D	0.898448	3.78897e-151
EXO1	C19orf48	0.733762	5.28788e-72
EXO1	CDC45L	0.896014	4.0543e-149
EXO1	ZNF695	0.863233	7.21058e-126
EXO1	DYDC2	0.368993	5.82184e-15
EXO1	NME1	0.655131	1.00293e-52
EXO1	NTS	0.307291	1.29749e-10
EXO1	TMEM97	0.725166	1.43067e-69
EXO1	NME2	0.60596	2.36207e-43
EXO1	LDHA	0.541537	2.6663e-33
EXO1	HIST1H1C	0.590316	1.05561e-40
EXO1	SAC3D1	0.608565	8.27081e-44
EXO1	RASL10B	0.603662	5.9114e-43
EXO1	BMP7	0.304422	1.96014e-10
EXO1	HIST1H1B	0.769297	3.69571e-83
EXO1	PTRH2	0.49477	2.95307e-27
EXO1	SLCO4A1	0.400301	1.47992e-17
EXO1	TWIST1	0.402593	9.31407e-18
EXO1	DLL3	0.302314	2.64676e-10
EXO1	BZW2	0.687553	6.27054e-60
EXO1	CRYGD	0.324978	9.21947e-12
EXO1	HPDL	0.619129	1.06044e-45
EXO1	NTHL1	0.528607	1.55578e-31
EXO1	LY6E	0.187977	0.000108456
EXO1	SLC22A15	0.0894082	0.0674993
EXO1	CBLN1	0.457712	4.36212e-23
EXO1	PAGE5	0.136658	0.00507675
EXO1	PAGE2B	0.114008	0.0195789
EXO1	RET	0.229962	1.96457e-06
EXO1	NPPC	0.405762	4.88209e-18
EXO1	FADS1	0.56864	2.91948e-37
EXO1	HIST1H2AL	0.727407	3.39242e-70
EXO1	FABP6	0.257003	9.56092e-08
EXO1	RHBG	0.483049	6.98887e-26
EXO1	FAM19A5	0.360369	2.70314e-14
EXO1	RBFOX3	0.284849	2.90763e-09
EXO1	F12	0.333277	2.5083e-12
EXO1	NAT8L	0.420124	2.39311e-19
EXO1	PRAME	0.265568	3.40506e-08
EXO1	GSC	0.325415	8.61646e-12
EXO1	PAGE2	0.102264	0.036391
EXO1	ABCC4	0.400754	1.35073e-17
EXO1	PROK2	0.223104	3.99888e-06
EXO1	TEX19	0.450598	2.41851e-22
EXO1	LMO3	0.313346	5.35123e-11
EXO1	PTPN5	0.186361	0.000124557
EXO1	THEM6	0.358408	3.80874e-14
EXO1	RTKN2	0.889923	2.97824e-144
EXO1	LY6H	0.106312	0.0295684
EXO1	EBF3	0.283747	3.36431e-09
EXO1	POPDC3	0.271242	1.68368e-08
EXO1	RLN2	0.329129	4.83146e-12
EXO1	CD86	0.14407	0.00311989
EXO1	PRRX2	0.286163	2.4418e-09
EXO1	LIX1	0.326807	6.94327e-12
EXO1	HIST1H2AE	0.487416	2.18072e-26
EXO1	MAGEA10	0.143075	0.00333503
EXO1	FEV	0.25001	2.16188e-07
EXO1	TLL2	0.137975	0.00466386
EXO1	SPINK5	0.262788	4.77999e-08
EXO1	KCNJ6	0.215049	8.96024e-06
EXO1	FAM101A	0.300658	3.34539e-10
EXO1	DSCAM	0.175671	0.000302329
EXO1	CPNE7	0.276066	9.13269e-09
EXO1	DLX5	0.308482	1.09178e-10
EXO1	HOXD10	0.373772	2.43659e-15
EXO1	LGSN	0.109178	0.0254283
EXO1	SOHLH2	0.194479	6.14113e-05
EXO1	ALK	0.532238	5.05398e-32
EXO1	BRCA1	0.828053	7.53849e-107
EXO1	CCNB1	0.90222	2.13204e-154
EXO1	CDC25A	0.820183	3.49504e-103
EXO1	DHFR	0.833011	2.95798e-109
EXO1	ENDOG	0.805129	1.20125e-96
EXO1	NDC80	0.87644	1.97452e-134
EXO1	PTTG2	0.895516	1.0417e-148
EXO1	SVIP	0.35814	3.99053e-14
EXO1	TAC3	0.301947	2.78816e-10
EXO1	PDK1	0.516969	5.22157e-30
NCAPG	STK33	0.289941	1.47017e-09
NCAPG	BIRC5	0.807818	9.00333e-98
NCAPG	CDK1	0.907069	8.94985e-159
NCAPG	RAD51	0.904854	9.55676e-157
NCAPG	FEN1	0.754872	2.12165e-78
NCAPG	ERCC6L	0.890792	6.28288e-145
NCAPG	RRM1	0.7926	1.25257e-91
NCAPG	PTTG1	0.928792	7.20614e-182
NCAPG	MAD2L1	0.904642	1.48477e-156
NCAPG	UBE2C	0.923556	1.09457e-175
NCAPG	CKS2	0.869657	6.46022e-130
NCAPG	CCNB2	0.940611	9.36106e-198
NCAPG	CDT1	0.850779	1.40751e-118
NCAPG	EXO1	0.9174	5.82534e-169
NCAPG	CHEK1	0.891252	2.73622e-145
NCAPG	CENPF	0.933723	3.88164e-188
NCAPG	MCM2	0.819939	4.50924e-103
NCAPG	GINS2	0.883726	1.37787e-139
NCAPG	MCM10	0.871846	2.40684e-131
NCAPG	BLM	0.862536	1.92528e-125
NCAPG	CDCA5	0.879962	7.00202e-137
NCAPG	MND1	0.897708	1.58743e-150
NCAPG	CENPN	0.84658	2.86701e-116
NCAPG	KIF18A	0.879714	1.04751e-136
NCAPG	RMI2	0.840715	3.71078e-113
NCAPG	TICRR	0.902445	1.35188e-154
NCAPG	SKA1	0.852606	1.32213e-119
NCAPG	CDCA2	0.945071	1.28341e-204
NCAPG	MYCN	0.506704	1.0366e-28
NCAPG	UHRF1	0.893674	3.25835e-147
NCAPG	AHCY	0.649489	1.46298e-51
NCAPG	DTL	0.886226	1.9516e-141
NCAPG	PBK	0.887531	2.02881e-142
NCAPG	TK1	0.880678	2.17343e-137
NCAPG	NEK2	0.678231	9.19781e-58
NCAPG	FANCD2	0.802913	9.84452e-96
NCAPG	KIF15	0.924126	2.44505e-176
NCAPG	KIAA0101	0.925376	8.75368e-178
NCAPG	CENPM	0.813771	2.51218e-100
NCAPG	SAAL1	0.684667	2.99666e-59
NCAPG	HMGB3	0.73793	3.23229e-73
NCAPG	HK2	0.40727	3.58097e-18
NCAPG	E2F3	0.752303	1.37857e-77
NCAPG	DCTPP1	0.585294	6.98281e-40
NCAPG	UBE2S	0.762377	7.81866e-81
NCAPG	NCAN	0.320656	1.78791e-11
NCAPG	E2F1	0.903633	1.19608e-155
NCAPG	RPL22L1	0.568667	2.89258e-37
NCAPG	ALYREF	0.614783	6.49456e-45
NCAPG	ODC1	0.650143	1.07577e-51
NCAPG	TEX15	0.610645	3.55296e-44
NCAPG	FAM72D	0.896802	9.05033e-150
NCAPG	C19orf48	0.703882	6.28935e-64
NCAPG	CDC45L	0.871606	3.46316e-131
NCAPG	ZNF695	0.791657	2.89451e-91
NCAPG	DYDC2	0.303022	2.39357e-10
NCAPG	NME1	0.584365	9.86663e-40
NCAPG	NTS	0.258737	7.78057e-08
NCAPG	TMEM97	0.730401	4.84646e-71
NCAPG	NME2	0.546495	5.34742e-34
NCAPG	LDHA	0.509958	4.06423e-29
NCAPG	HIST1H1C	0.590081	1.15404e-40
NCAPG	SAC3D1	0.630466	8.18927e-48
NCAPG	RASL10B	0.517959	3.89304e-30
NCAPG	BMP7	0.302047	2.74886e-10
NCAPG	HIST1H1B	0.801117	5.3161e-95
NCAPG	PTRH2	0.440268	2.70986e-21
NCAPG	SLCO4A1	0.378386	1.03647e-15
NCAPG	TWIST1	0.354207	7.8735e-14
NCAPG	DLL3	0.253716	1.40721e-07
NCAPG	BZW2	0.658166	2.31604e-53
NCAPG	CRYGD	0.303842	2.12951e-10
NCAPG	HPDL	0.603371	6.63785e-43
NCAPG	NTHL1	0.433299	1.32113e-20
NCAPG	LY6E	0.159233	0.0010733
NCAPG	SLC22A15	0.0741605	0.129626
NCAPG	CBLN1	0.41704	4.62954e-19
NCAPG	PAGE5	0.0913573	0.0617121
NCAPG	PAGE2B	0.053413	0.27534
NCAPG	RET	0.221198	4.85349e-06
NCAPG	NPPC	0.372611	3.01485e-15
NCAPG	FADS1	0.564365	1.30166e-36
NCAPG	HIST1H2AL	0.741438	2.94872e-74
NCAPG	FABP6	0.180546	0.000203023
NCAPG	RHBG	0.455687	7.13186e-23
NCAPG	FAM19A5	0.351994	1.1494e-13
NCAPG	RBFOX3	0.199062	4.06647e-05
NCAPG	F12	0.250899	1.95144e-07
NCAPG	NAT8L	0.410871	1.69792e-18
NCAPG	PRAME	0.21085	1.34831e-05
NCAPG	GSC	0.282075	4.19219e-09
NCAPG	PAGE2	0.0528244	0.280672
NCAPG	ABCC4	0.359884	2.94304e-14
NCAPG	PROK2	0.160185	0.00100055
NCAPG	TEX19	0.386947	2.04696e-16
NCAPG	LMO3	0.245823	3.48306e-07
NCAPG	PTPN5	0.106515	0.0292569
NCAPG	THEM6	0.293999	8.45422e-10
NCAPG	RTKN2	0.917151	1.05998e-168
NCAPG	LY6H	0.0654108	0.181433
NCAPG	EBF3	0.242404	5.10941e-07
NCAPG	POPDC3	0.181947	0.000180732
NCAPG	RLN2	0.303714	2.16887e-10
NCAPG	CD86	0.180953	0.000196302
NCAPG	PRRX2	0.257733	8.76867e-08
NCAPG	LIX1	0.279815	5.63114e-09
NCAPG	HIST1H2AE	0.387869	1.71395e-16
NCAPG	MAGEA10	0.0611304	0.211761
NCAPG	FEV	0.166084	0.000641968
NCAPG	TLL2	0.109107	0.0255255
NCAPG	SPINK5	0.207345	1.88456e-05
NCAPG	KCNJ6	0.186981	0.000118128
NCAPG	FAM101A	0.256613	1.00123e-07
NCAPG	DSCAM	0.0887479	0.0695579
NCAPG	CPNE7	0.245123	3.76902e-07
NCAPG	DLX5	0.295365	7.00305e-10
NCAPG	HOXD10	0.29111	1.25468e-09
NCAPG	LGSN	0.080767	0.0987347
NCAPG	SOHLH2	0.150972	0.00194262
NCAPG	ALK	0.492938	4.8815e-27
NCAPG	BRCA1	0.775293	3.06397e-85
NCAPG	CCNB1	0.894648	5.31221e-148
NCAPG	CDC25A	0.80858	4.29221e-98
NCAPG	DHFR	0.846015	5.79767e-116
NCAPG	ENDOG	0.796784	2.89387e-93
NCAPG	NDC80	0.850184	3.01838e-118
NCAPG	PTTG2	0.900134	1.38672e-152
NCAPG	SVIP	0.302076	2.73756e-10
NCAPG	TAC3	0.250971	1.93542e-07
NCAPG	PDK1	0.464141	8.96001e-24
CHEK1	STK33	0.314447	4.54527e-11
CHEK1	BIRC5	0.766132	4.37957e-82
CHEK1	CDK1	0.851775	3.88945e-119
CHEK1	RAD51	0.846526	3.07026e-116
CHEK1	FEN1	0.748807	1.69757e-76
CHEK1	ERCC6L	0.822603	2.72487e-104
CHEK1	RRM1	0.736001	1.18592e-72
CHEK1	PTTG1	0.840232	6.61025e-113
CHEK1	MAD2L1	0.858278	6.94853e-123
CHEK1	UBE2C	0.848238	3.58273e-117
CHEK1	CKS2	0.853399	4.69016e-120
CHEK1	CCNB2	0.881993	2.49142e-138
CHEK1	CDT1	0.840554	4.49986e-113
CHEK1	EXO1	0.891018	4.18128e-145
CHEK1	NCAPG	0.891252	2.73622e-145
CHEK1	CENPF	0.884093	7.42538e-140
CHEK1	MCM2	0.820602	2.25322e-103
CHEK1	GINS2	0.841037	2.52432e-113
CHEK1	MCM10	0.854452	1.17316e-120
CHEK1	BLM	0.836225	7.37655e-111
CHEK1	CDCA5	0.808776	3.54412e-98
CHEK1	MND1	0.879421	1.68313e-136
CHEK1	CENPN	0.812273	1.12535e-99
CHEK1	KIF18A	0.828574	4.24732e-107
CHEK1	RMI2	0.788968	3.07874e-90
CHEK1	TICRR	0.878369	9.17539e-136
CHEK1	SKA1	0.748501	2.10943e-76
CHEK1	CDCA2	0.861273	1.12709e-124
CHEK1	MYCN	0.591742	6.13705e-41
CHEK1	UHRF1	0.827217	1.88756e-106
CHEK1	AHCY	0.710076	1.61923e-65
CHEK1	DTL	0.784199	1.87327e-88
CHEK1	PBK	0.811712	1.96627e-99
CHEK1	TK1	0.788914	3.22603e-90
CHEK1	NEK2	0.63819	2.65086e-49
CHEK1	FANCD2	0.800623	8.42348e-95
CHEK1	KIF15	0.888112	7.34576e-143
CHEK1	KIAA0101	0.882216	1.71996e-138
CHEK1	CENPM	0.813448	3.47342e-100
CHEK1	SAAL1	0.7385	2.19616e-73
CHEK1	HMGB3	0.738788	1.80638e-73
CHEK1	HK2	0.557769	1.25226e-35
CHEK1	E2F3	0.764205	1.93516e-81
CHEK1	DCTPP1	0.677188	1.58889e-57
CHEK1	UBE2S	0.747588	4.03386e-76
CHEK1	NCAN	0.407771	3.22968e-18
CHEK1	E2F1	0.827743	1.06043e-106
CHEK1	RPL22L1	0.640569	9.03203e-50
CHEK1	ALYREF	0.609333	6.05825e-44
[truncated: 15,031 more rows]
