# Supplementary material for: Identification of Potential Prognostic Genes for Neuroblastoma
Source: Front Genet. 2018 Nov 29;9:589. doi: 10.3389/fgene.2018.00589 (PMC6282001; doi:10.3389/fgene.2018.00589)
Supplement: Supplementary file 6 [file Data_Sheet_1.ZIP]

Archive with 1 entries (1 files):
- GSE49710_datamatrix.csv
