# Supplementary material for: Identification of Potential Prognostic Genes for Neuroblastoma
Source: Front Genet. 2018 Nov 29;9:589. doi: 10.3389/fgene.2018.00589 (PMC6282001; doi:10.3389/fgene.2018.00589)
Supplement: Supplementary file 6 [file Data_Sheet_1.ZIP › GSE49710_datamatrix.csv]

GeneSymbol	GSM1205238	GSM1205239	GSM1205240	GSM1205241	GSM1205242	GSM1205243	GSM1205244	GSM1205245	GSM1205246	GSM1205247	GSM1205248	GSM1205249	GSM1205250	GSM1205251	GSM1205252	GSM1205253	GSM1205254	GSM1205255	GSM1205256	GSM1205257	GSM1205258	GSM1205259	GSM1205260	GSM1205261	GSM1205262	GSM1205263	GSM1205264	GSM1205265	GSM1205266	GSM1205267	GSM1205268	GSM1205269	GSM1205270	GSM1205271	GSM1205272	GSM1205273	GSM1205274	GSM1205275	GSM1205276	GSM1205277	GSM1205278	GSM1205279	GSM1205280	GSM1205281	GSM1205282	GSM1205283	GSM1205284	GSM1205285	GSM1205286
HOOK3	6.6	6.42	6.52	6.34	5.88	6.36	7.05	6.53	6.37	6.25	7.17	6.53	6.08	7.37	7.67	5.97	7.46	7.48	6.81	6.13	6.96	6.67	6.88	6.68	6.65	6.73	7.13	7.54	6.28	7.01	7.63	7.09	7.82	6.76	7.14	7.56	7.3	7.15	6	6.83	7.8	7.11	7.71	6.92	7.56	6.96	7.06	7.77	7.17
FAM73B	9.83	10.47	9.55	9.71	9.19	9.69	10.15	9.66	9.72	9.34	9.55	9.99	9.78	9.69	10.43	9.15	9.35	10.02	9.52	9.51	10.04	9.6	10.1	9.73	9.91	9.54	9.66	9.79	9.38	9.78	10.42	9.9	10.62	10.2	10.26	10.57	9.83	9.96	9.21	9.48	10.46	10.15	10.28	10.54	9.56	9.69	10	10.46	9.9
LOC728888	9.55	8.06	7.45	7.6	7.47	7.27	9.16	6.88	7.1	7.61	7.73	9.5	8.65	8.96	8.96	8.71	8.08	7.13	8.14	8.79	9.41	8.11	8.61	8.44	7.69	8.48	8.76	7.78	7.68	7.5	8.41	8.63	8.89	8.64	9.36	9.45	8.18	9.3	8.06	8.84	8.36	8.56	7.96	7.44	8.62	9.62	7.75	8	8.85
MECR	9.66	9.94	9.51	9.62	9.05	9.71	10.04	9.24	9.23	8.89	9.38	9.87	9.33	10.95	10.41	9.79	9.86	9.88	9.27	9.69	10.12	10.36	10.03	10.24	10.26	9.5	9.72	9.77	9.23	9.81	9.75	9.99	10.49	10.37	9.97	10.57	9.84	9.79	9.41	9.38	9.87	10.19	9.8	9.97	9.84	9.33	9.7	10.52	10.12
RAB24	12.6	13.63	12.51	12.44	12.21	12.85	13.38	12.8	12.66	12.63	12.93	13.75	13.11	13.44	14.23	13.38	13.34	14.24	12.95	12.8	13.07	13.51	13.43	13.51	13.41	13.1	13.47	13.53	12.28	13.09	13.21	13.42	13.64	14.07	13.93	13.76	13.22	13.05	13.74	12.88	13.33	13.36	12.9	14.17	14.13	13.44	13.33	13.54	13.69
PAQR8	9.47	9.98	8.92	10.01	8.44	9.83	9.4	8.35	8.63	9.13	9.26	10.46	9.48	9.73	11.07	10.03	10.1	10.37	9.44	8.9	9.68	9.35	10.35	10.07	9.74	8.5	9.7	9.68	9	9.48	10.08	9.26	10.04	10.66	10.02	10.68	10.62	9.7	8.71	9.18	10.49	10.15	10.01	9.61	10.01	9.69	10.44	11.39	9.31
KIF3B	8.15	9.3	8.04	8.6	8.54	8.2	9.01	7.36	7.47	8.74	8.85	9.4	9.02	9.7	9.77	8.27	9.09	9.81	8.04	8.28	8.49	8.63	8.47	9.55	8.64	8.28	8.71	8.77	8.37	8.49	8.43	8.63	9.81	8.88	8.7	9.71	8.99	9.21	9.09	9.07	9.18	9.63	8.42	9.92	8.64	8.57	8.98	9.6	8.79
CXorf43	9.04	9.9	9.22	9.99	8.76	10.06	9.21	9.46	9.4	9.57	8.11	9.52	7.83	8.84	9.98	8.4	8.84	9.47	8.5	8.15	8.32	8.64	8.82	8.49	9.02	8.32	8.75	9.28	8.11	8.23	9.31	8.98	9.3	9.66	8.83	9.03	8.82	8.66	8.97	8.37	9.87	8.98	9.4	9.39	9.07	8.86	9.25	9.01	8.41
SLCO1B3	5.94	6.48	6.92	4.55	2.14	6.09	4.24	7.02	7.1	3.69	4.9	7.76	5.22	4.66	6.16	4.99	6.11	6.43	4.24	6.29	6.52	6.28	5.91	3.94	5.48	5.78	5.24	6.15	5.41	5.64	7.15	7.15	5.64	5.72	5.44	5.57	4.43	5.22	4.54	5.69	7.15	6.97	7.41	5.54	5.79	6.19	4.87	5.71	4.71
RUNX1	9.25	9.68	9.43	8.62	7.38	9.53	9.32	9.59	9.56	7.99	8.69	9.57	9.04	8.78	9.42	8.8	9.33	10.1	8.52	9.31	9.77	9.62	9.36	8.63	9.24	9.19	9.12	9.41	9.37	8.99	9.75	9.76	9.43	9.44	9.29	9.58	8.84	9.01	9.01	8.8	9.84	9.69	9.92	9.24	9.29	9.32	9.14	9.69	9.1
ANKS3	12.35	12.95	11.62	12.68	12.8	12.48	13.2	12.33	12.19	12.76	12.57	13.51	12.99	12.85	13.73	12.88	12.61	13.31	12.42	11.97	11.93	13	12.97	12.77	12.51	11.9	12.94	12.92	12.48	12.73	12.41	12.25	13.54	13.52	12.97	12.53	13.24	13.06	13.23	11.95	12.98	12.17	12.28	13.66	13.44	12.74	12.71	12.47	12.86
C11orf82	10.39	10.38	10.32	10.43	10.09	11.13	10.71	10.96	10.62	10.37	8.38	10.08	8.74	7.84	9.75	8.54	9.39	9.98	9.63	8.67	11.17	8.66	8.5	9.2	8.29	8.22	8.83	9.21	7.55	8.82	8.88	9.12	10.25	8.58	9.98	8.87	8.9	9.24	8.94	8.38	9.89	8.55	9.44	9.77	8.69	9.38	7.67	8.48	8.02
CYP27A1	7.79	9.04	7.28	8.52	6.86	7.64	7.87	7.7	7.86	6.48	9.79	8.98	9.17	8.46	9.32	7.24	10.02	10.03	9.11	9.02	8.92	8.97	8.12	8.64	9.56	7.96	9.7	7.71	8.88	8.44	9.21	8.98	7.95	9.02	8.36	9.69	8.65	9.85	7.44	8.45	7.82	9.95	9.96	8.19	7.57	8.22	10.01	10.63	8.77
CPA6	5.01	4.26	5.31	2.91	2.1	4.67	2.96	5.09	5.58	2.49	4.57	4.19	3.73	3.1	5.07	2.38	4.65	3.82	2.93	4.64	4.87	4.6	3.95	3	3.68	4.4	3.94	4.68	3.14	3.46	5.49	5.58	4.75	4.47	4.53	3.89	3.29	3.26	2.74	3.74	5.76	5.09	5.5	4.73	4.68	4.71	4.46	3.86	2.79
FLJ11506	13.3	13.51	12.56	12.85	12.63	13.07	13.12	12.63	12.28	12.87	12.74	13.7	12.84	13.77	13.82	11.5	12.93	14.07	12.86	12.59	12.83	13.03	13.6	13.22	13.3	12.22	12.64	12.75	12.45	12.83	12.8	13.06	13.53	13.73	13.14	13.19	13.34	13.32	13.12	12.44	13.18	13.9	12.67	13.74	12.55	12.46	13.01	13.74	12.82
AIG1	12.85	12.83	12.26	13.17	12.1	12.29	13.5	12.6	12.28	12.98	12.77	13.34	12.82	13.63	14.46	12.85	13.12	14.09	12.65	12.41	12.81	13.16	13.05	13.6	13.74	12.65	12.99	13.66	12.74	13.38	13.36	12.71	13.69	14.15	13.14	13.42	13.96	13.72	13.52	12.27	13.48	13.19	12.85	13.7	13.66	12.49	13.51	13.69	13.24
CCRL1	9.02	6.91	7.49	6.1	5.68	7.53	8.16	7.31	7.85	5.99	6.82	5.58	8.05	6.92	7.89	6.47	6.92	7.43	6.23	7.39	7.42	7.53	7.37	6.41	7.82	8.44	6.98	7.39	6.64	6.62	8.12	8.23	7.77	7.48	7.13	7.56	6.22	6.25	6.14	6.94	8.13	7.84	8.19	6.96	7.38	7.25	7.52	6.42	7.51
BMS1	10.57	10.89	10.44	10.81	9.91	10.91	11.02	11.16	10.48	10.96	10.82	11.57	10.25	10.94	12.11	10.2	10.67	11.44	10.75	10.07	10.8	10.59	11.13	10.9	10.58	10.72	11.06	10.47	9.46	10.61	10.3	10.43	11.28	10.7	10.27	11.35	10.7	11.52	11.17	10.21	10.68	10.74	11.1	11.01	11.08	10.67	10.99	11.06	10.64
ROCK1	11.59	13.61	13	14.33	12	12.81	12.31	13.09	12.45	12.97	11.65	12.75	11.55	13.64	12.56	13.58	13.38	13.48	12.43	11.84	12.79	12.6	12.42	12.27	12.12	12.12	13.01	12.67	12.7	12.76	13	12.79	12.75	12.84	12.39	13.08	12.15	12.35	12.79	11.94	12.81	13.12	12.45	12.32	12.72	12.74	12.89	12.96	13.34
IL5RA	7.96	6.95	8.19	5.12	2.72	8.41	5.48	8.04	8.22	5	5.53	4.86	6.72	5.74	7.92	6.73	6.51	8.35	5.62	7.76	7.72	7.71	7.52	4.75	6.79	7.41	6.69	7.73	6.92	7.35	8.64	8.46	8.36	7.09	7.46	7.38	4.13	5.85	4.1	6.7	8.59	8.19	8.62	7.17	7.7	6.74	5.73	7.11	5.86
NS3BP	9.23	8.63	7.94	7.29	8.14	8.18	8.27	7.78	8.42	8.62	7.32	9	8.17	7.6	9.16	7.12	7.72	8.47	7.1	8.24	7.95	7.93	8.54	8.71	7.92	7.91	8.19	8.66	7.69	8.07	8.79	8.47	8.94	8.42	8.97	8.94	7.74	8.29	7.44	8.02	9.25	8.37	8.23	8.1	7.64	7.38	9.53	7.36	8.41
RAB8A	9.23	9.38	7.82	8.92	8.41	9.16	9.2	8.43	8.69	8.73	7.89	8.4	8.15	9.22	8.97	7.86	8.34	9.31	8.88	8.27	8.8	9.17	9.08	8.82	8.83	8.37	9.13	8.61	8	7.93	8.9	8.39	8.69	8.96	8.6	9.33	9.31	9	8.03	7.66	9.15	8.87	8.32	9	8.16	8.84	8.73	9.43	9.1
Kua-UEV	11.24	11.62	10.96	10.96	10.47	11.05	11.57	11.45	11.08	11.31	10.57	11.4	10.61	11.25	11.04	11.06	11.35	11.94	11.03	10.23	10.69	10.84	11.28	11.03	10.89	10.87	11.1	10.83	10.25	10.74	10.55	10.94	11.32	11.51	11.39	11.52	11	11.38	11.26	10.47	11.02	11.44	11.08	11.47	11.35	11.01	11.19	11.85	10.77
PTPRC	5.95	4.79	3.25	2.96	2.14	3.49	6.04	5.03	2.96	2.56	4.99	4.22	3.22	4.91	3.19	2.91	4.88	3.51	3.66	5.91	7.21	4.53	5.84	4.98	4.04	6.49	5.29	4.17	2.98	4.46	3.78	6.46	3.99	4.11	5.97	5.93	4.19	5.19	4.09	5.71	4.82	4.78	5.09	3.46	6.31	6.06	4.22	5.34	5.05
C1orf187	11.29	12.92	10.05	10.88	9.63	10.8	11.49	8.66	9.05	10.66	13.74	11.11	11.54	13.31	13.13	9.96	12.43	12.19	12.69	12.86	12.33	13.3	12.05	13.69	11.91	11.28	13.9	13.03	10.33	13.92	12.9	13.1	12.98	13.75	12.12	12.53	13.3	8.01	9.29	13.85	15.48	9.94	12.65	13.6	13.86	11.56	10.33	13.74	12.67
ESR1	9.09	9.39	9.14	7.64	6.9	9.4	9.07	9.2	9.39	7.12	7.92	8.13	8.93	8	8.85	8.47	8.22	9.18	7.8	9.05	9.08	9.19	9.22	7.55	8.06	8.88	8.42	8.99	8.87	8.99	9.42	9.51	8.61	8.95	9.14	9.45	7.95	8.19	8.02	8.79	9.69	9.14	9.42	8.66	8.58	8.49	8.55	9.14	8.17
NPY1R	7.85	7.59	7.18	7.16	4.46	6.58	7.26	6.94	7.5	5.28	5.95	6.46	6.54	7	6.49	6.98	6.76	6.95	4.94	7.6	7.31	7.75	7.93	7.09	6.43	7.65	7.35	7.35	6.92	7.21	7.87	8.32	6.99	7.58	7.72	9.78	5.98	6.21	7.01	7.65	8.83	8.2	7.6	6.16	6.5	7.01	6.62	7.11	6.57
RAB40A	9.37	9.84	9.14	9.11	8.6	9.69	8.69	9.76	9.07	9.01	8.81	10.2	9.54	8.58	9.22	9.07	9.06	9.77	8.48	8.85	9.15	9.84	9.78	9.52	9.48	8.49	9.5	9.54	8.95	9.36	9.7	9.42	9.66	9.85	9.15	9.57	9.6	9.7	9.12	8.82	9.74	9.29	9.67	9.65	9.18	9.01	9.63	9.36	9.35
ZNF420	9.91	10.26	9.34	9.85	9.02	10.18	9.38	10.43	8.42	10.29	8.45	11.05	9.21	8.42	10.26	10.1	9.49	10.32	9.32	7.56	8.48	8.78	9.44	9.19	9.07	7.87	9.92	10.03	8.63	8.45	9.9	9.38	9.21	10.18	8.61	9.22	9.95	9.82	9.57	8.26	9.81	8.46	8.9	9.67	9.83	9.34	9.92	9.09	9.19
XPOT	9.09	10.08	9.53	9.49	9.5	9.63	9.33	10.28	9.77	10.22	8.96	9.72	9.78	10.01	9.68	8.89	9.04	10.11	9.31	8.29	9.79	9.64	9.94	9.65	10.52	9.01	9.3	9.24	8.84	9.09	9.74	9.32	9.39	9.57	9.33	9.92	9.55	9.18	9.78	8.77	9.28	10.13	9.76	10	9.23	9.26	9.01	10.02	9.29
THRAP3	9.4	9.58	7.86	7.89	7.92	9.52	9.53	8.22	8.08	8.27	9.68	9.96	9.62	9.97	10.31	8.75	9.85	9.83	9.11	9.1	9.88	9.63	9.83	9.15	9.7	9.64	9.88	9.65	8.85	9.15	9.36	9.73	10.23	9.61	9.5	10.4	9.76	9.89	9.6	9.37	9.88	9.38	9.79	9.7	10.25	10.07	9.55	10.17	9.91
LOC151146	10.23	10.51	9.86	10.23	9.74	10.75	10.29	10.07	10.03	10.3	9.71	10.55	10.17	10.89	10.32	10.12	10.69	11.11	10.2	9.62	10.39	10.74	10.3	10.44	10.64	9.22	10.47	10.33	9.3	10.04	9.77	10.18	10.25	10.8	10.38	10.75	10.04	10.17	10.12	10.13	10.05	11.07	10.5	10.79	10.56	10.02	10.38	10.82	9.95
PSME3	9.91	11.1	9.62	10.07	9.38	10.35	10.35	10.17	9.26	10.2	9.79	11.02	8.81	11.08	10.22	9.12	10.46	11.43	10.14	9.08	10.36	9.93	10.96	10.44	10.55	9.43	10	10.36	8.87	9.65	10.2	9.76	10.64	10.65	10.1	10.23	10.43	10.77	10.51	8.93	10.03	10.65	10.13	10.62	10.54	10.01	10.46	10.97	10.35
DLX5	3.22	4.05	10.56	8.43	7.67	4.26	4.47	7.67	9.75	5.66	4.81	4.34	6.85	5.32	8.26	2.56	3.05	5.87	4.92	4.12	5.11	5.72	8.02	4.1	4.75	2.41	6.11	3.26	3.36	3	5.13	5.04	3.05	4.01	5.92	5.29	3.87	5.44	5.64	4.7	4.15	5.35	4.9	6.43	3.61	6.16	4.21	6.45	5.71
LYNX1	10.8	11.49	9.57	10.83	9.06	10.59	11.35	9.52	9.6	9.71	10.39	10.29	9.56	13.48	12.94	10.7	9.49	11.21	11.31	10.03	11.91	10.28	11.63	12.26	13.72	9.89	10.31	11.29	10.95	10.93	11.86	10.42	10.82	12.33	11.2	12.37	9.97	10.72	10.55	11.45	11.84	12.66	11.75	11.57	10.31	10.16	11.76	14.63	11.28
PGAM5	7.74	8.58	7.59	6.93	7	8.34	7.88	7.93	7.6	7.34	7.28	7.99	7.36	8.13	7.82	6.87	7.21	8.28	6.86	7.35	7.92	8	7.99	7.56	8.04	7.37	7.53	7.43	7.44	7.48	7.81	7.81	7.85	7.84	7.35	8.08	7.55	7.49	7.64	7.26	7.66	7.69	7.6	8.11	7.54	7.58	7.35	8.71	7.46
RBMS1	6.46	8.38	6.35	7.57	6.45	8.49	7.56	6.69	7.1	7.07	3.05	9.52	7.95	6.94	8.13	6.3	7.61	9.06	7.54	4.27	6.91	7.65	8.59	7.55	3.1	7.3	7.58	7.24	6.45	7.69	7.92	8.35	8.43	8.02	7.21	4.06	8.19	8.5	8.26	7.09	6.35	7.65	8.1	8.49	7.7	7.35	7.55	7.74	7.79
SYT15	9.36	10.03	9.49	10.21	9.11	8.83	9.57	8.99	9.39	10.23	7.23	9.77	9.44	8.83	10.74	8.31	9.63	10.07	9.54	8.05	8.93	8.8	9.14	8.49	8.77	7.58	9.17	9.75	8.62	7.28	8.86	8.06	10.52	10.28	9.08	9.53	9.48	9.11	9.6	8.61	8.98	8.75	9.74	9.07	9.72	9.32	10.07	8.83	9.12
KIAA0492	7.05	8.2	6.81	6.89	6.65	7.49	6.14	6.64	6.43	6.72	6.17	7.37	6.21	5.43	7.21	6.47	7.13	5.85	6.15	5.42	5.58	5.78	6.23	5.68	5.91	6.05	7.22	6.77	5.93	6.08	6.54	6.93	6.86	7.63	6.56	6.78	6.95	7.02	6.4	6.18	7.57	5.61	6.47	6.43	7.26	7.15	7.14	6.13	7.3
MRPL18	13.75	14.07	13.27	13.85	13.32	13.71	13.98	14.03	13.89	14.2	14.24	14.11	13.58	14.08	15.28	13.19	13.91	14.77	13.81	12.92	13.11	13.52	14.04	13.87	13.99	13.03	13.7	13.86	12.9	13.41	13.46	13.32	14.89	14.45	13.91	14.38	14.24	13.98	13.94	13.2	14.14	13.89	14.02	13.96	13.76	13.51	13.42	14.27	13.52
UBB	18.29	18.86	17.7	18.43	17.85	18.97	18.63	18.15	18.01	18.6	19.01	19.03	17.95	19.3	19.17	18.22	18.67	19.16	18.15	18.08	18.46	18.93	18.93	18.89	19	18.49	18.65	18.49	18.31	18.49	18.42	18.31	19.4	19.24	18.55	19.07	18.85	18.83	18.67	18.12	18.73	18.49	18.48	18.48	19.06	18.1	18.5	19.1	18.93
COIL	10.17	10.16	9.37	9.66	8.9	10.52	9.85	10.14	10.09	9.39	9.75	10.86	9.96	9.07	9.36	9.01	10.35	10.47	9.2	8.86	9.18	10.02	9.77	9.38	9.8	8.98	9.71	10.18	9.4	9.47	9.51	9.41	10.39	10.19	9.73	9.75	10.45	10.11	9.4	8.96	10.04	9.34	10.28	10.16	9.94	9.69	9.6	9.25	9.04
DTX3L	9.24	7.54	7.75	7.3	7.48	8.12	9.05	7.26	8.63	6.67	7.16	7.39	8.18	10.13	7.32	7.15	7.66	8.63	7.04	8.07	9.61	8.16	7.76	8	8.1	7.95	9.28	7.55	7.45	7.66	8.56	8.91	7.92	8.25	9.16	10.48	7.43	7.96	7.57	8.13	8.64	9.25	9.77	8.52	7.06	8.53	7.79	9.86	9.06
AFF2	5.59	8.8	8.13	4.95	7.15	6.08	5.11	7.01	7.85	5.04	3.12	6.66	7.96	6.71	10	5.28	6.95	6.28	4.2	6.65	8.93	8.73	7.71	8.81	5.22	5.75	5.82	6.34	6.21	6.7	9.9	7.38	6.46	7.65	6.3	5.97	4.19	5.68	6.1	6.38	7.56	7.31	7.69	9.19	9.73	8.7	5.76	5.93	5.37
CUL4A	11.7	11.86	11.52	11.96	11.51	11.31	11.82	10.56	11.15	12.3	10.77	12.32	11.67	12.39	12.4	11.17	11.59	12.51	11.87	11.13	11.44	11.51	12.11	11.76	11.95	10.81	11.5	11.93	10.93	11.56	11.93	11.68	12.59	12.39	12.09	12.58	11.95	11.79	12.4	11.3	11.9	12.07	11.97	11.64	12.35	11.96	11.66	11.99	11.98
EPN1	8.96	9.71	9.07	8.36	7.58	9.17	8.65	9.23	9.11	8.11	8.37	9.12	8.41	8.49	9.35	8.69	8.79	9.84	8.18	9.09	9.04	9.24	8.96	8.3	8.79	8.84	9.09	9.25	8.98	9.38	9.52	9.47	9.29	9.32	9.31	9.05	9.06	9.1	7.78	8.63	9.83	9.44	9.46	9.31	9.16	8.98	9.22	8.98	8.43
PNOC	10.23	8.98	8	7.13	4.72	7.6	8.49	7.91	9.43	10.21	7.14	7.79	8.13	7.39	12.9	7.34	7.98	8.76	6.86	9.29	11.38	8.26	8.87	8.93	9.93	11.87	8.46	12.16	8.94	8.14	8.63	10.02	10.79	10.23	9.38	8.87	7.84	8.49	11.64	9.05	9.17	8.71	8.82	7.54	8.89	9.45	8.05	13.75	8.33
MEF2A	9.29	9.25	8.94	9.12	8.26	9.32	9.51	8.96	9.02	8.55	8.68	9.48	9.22	9.63	9.75	8.78	9	9.75	8.68	9.13	9.73	9.24	9.29	9.13	9.21	8.96	9.29	9.17	8.82	9.12	9.33	9.47	9.74	9.8	9.31	10.18	9.16	9.08	8.71	9.14	9.82	9.55	9.28	9.73	9.38	9.5	9.56	9.25	9.41
PDZD7	18.38	18.61	18.06	18.43	18.37	18.54	18.7	18.23	17.96	18.45	18.56	18.85	18.3	18.33	19.07	18.2	18.42	18.44	18.1	18.11	18.19	18.4	18.4	18.5	18.36	18.21	18.54	18.36	18.14	17.92	18.12	18.11	18.58	18.68	18.49	18.75	18.57	18.48	18.36	18.27	18.69	17.88	18.08	18.66	18.45	18.31	18.46	18.47	18.64
PAPOLB	6.66	7.48	7.53	5.86	5.33	7.44	6.49	6.84	7.5	5.89	6.8	8.44	6.9	5.07	6.87	6.1	6.75	7.33	6.45	6.58	6.63	6.82	6.65	5.82	6.09	6.54	6.8	7.22	6.19	6.6	7.77	7.49	6.78	6.28	6.35	6.82	6.57	6.51	6.96	5.9	7.85	7.2	7.74	6.9	6.81	7.03	7.05	6.03	6.92
HTN1	3.78	3.26	5.38	2.91	2.14	3.81	2.66	4.97	5.48	6.12	3.51	6.46	3.05	6.72	3.02	2.35	4.74	5.03	2.38	4.13	4.54	4.47	3.05	3	2.94	3.34	2.87	4.52	3.32	4.17	5.93	5.66	4.89	3.42	2.54	3.88	3.35	3.09	3.41	2.58	5.41	5.38	5.92	2.72	3.67	4.7	5.86	3.86	2.46
GALR3	16.33	16.72	15.61	17.43	15.32	16.4	15.2	16	14.87	16.24	15.02	16.33	14.76	16.27	15.98	16.42	15.88	16.91	15.46	14.85	15.62	15.84	15.82	15.55	15.31	15.43	16.31	16.21	15.88	15.56	16.05	15.69	16.81	16.81	16.34	15.99	15.96	15.88	15.76	15.13	15.72	15.99	15.65	16.46	16.68	16.29	16.36	16	15.56
CTSF	14.18	13.58	13.96	13.86	13.4	13.48	14.14	13.91	13.96	14.39	13.51	15.01	14.06	15.05	16.53	15.28	13.88	14.86	13.51	13.69	14.06	14.83	14.53	14.74	14.29	13.44	14.27	14.25	14.27	13.44	14.98	14.33	14.48	15.71	15.02	15.37	14.75	14.67	15.22	14.1	15.09	14.65	15.22	15.79	15.14	14.5	14.97	14.74	14.82
NAV3	8.94	7.61	6.87	5.21	5.82	8.22	9.05	5.36	7.5	6	9.07	10.84	6.73	9.06	8.08	5.56	9.98	10.44	9.28	8.6	10.12	10.14	10.05	10.14	10.09	8.69	9.82	10.19	9.46	9.94	10.08	9.41	6.98	9.5	8.23	9.71	10.82	9.06	6.65	8.5	9.88	9.57	9.84	11.49	10.4	9.35	9.98	9.63	9.38
DKFZP564O0823	7.7	8.94	8.23	9.98	9.2	8.99	9.44	7.69	9.28	9.29	8.67	8.56	8.82	12.04	11.34	8.31	8.25	12.08	8.43	8.42	9.94	8.51	9.24	10.79	9.84	10.18	9.44	8.29	8.65	7	8.5	9.35	11.72	10.41	9.93	11.29	9.35	9.28	12.09	8.64	8.78	10.04	8.21	12.2	7.91	9.27	8.94	10.6	9.83
RAET1E	6.82	5.91	7.07	4.91	3.05	6.88	5.17	6.76	7.19	3.36	3.85	4.19	5.62	5.25	6.75	5.79	5.73	6.81	4.95	6.56	6.75	6.61	6.67	4.04	5.95	6.44	5.91	6.61	5.93	6.1	7.42	7.31	6.88	5.94	6.34	6.38	3.51	4.91	2.77	5.79	7.41	7.25	7.5	5.45	6.31	5.35	5.21	5.94	5
HSPA8	8.3	8.51	8.69	8.33	7.96	8.47	8.83	9	8.86	8.28	8.57	8.56	7.7	9.36	9.56	8.03	8.73	9.27	8	8.66	8.81	8.42	8.74	8.46	8.6	8.69	8.51	8.55	8.16	8.37	8.74	8.85	9.26	8.93	8.44	9.27	8.84	8.62	8.57	8.29	9.17	8.97	8.74	8.73	8.77	8.61	8.59	8.83	9.02
BUB3	12.69	12.19	12.72	12.16	12.48	12.88	12.39	12.39	12.3	13.66	11.79	12.44	11.73	12.96	13.79	12.6	12.49	12.36	12.73	11.22	11.55	11.56	11.91	12.12	12.49	11.88	12	12.91	10.92	12.02	11.48	11.89	13.84	12.31	12.3	12.58	12.27	12.62	14.07	11.42	12.64	12.03	12.13	12.62	13.25	12.29	11.91	11.9	12.24
WFIKKN2	6.68	6.79	6.19	5.49	8.38	6.69	7.15	7.83	7.69	6.95	5.95	6.62	6.11	7.25	11.22	9.18	6.22	6.59	6.08	6.89	7.64	7.07	7.46	6.36	11.62	6.45	7.86	6.85	7.11	6.65	7.73	7.17	6.42	8.2	7	7.28	6.84	7.12	9.22	8.3	6.78	7.21	7.21	7.02	6.51	6.29	7.22	6.57	7.77
CWF19L1	9.49	10.79	10.07	10	9.58	10.55	10.9	9.86	10.36	10.55	10.02	10.4	10.31	10.18	10.61	9.41	10.31	11.3	10.42	9.55	10.02	10.1	10.12	9.83	9.93	9.57	10.04	10.5	9.47	10.06	10.16	9.92	11.18	10.82	9.97	10.8	10.41	10.43	10.2	9.53	10.09	10.15	10.69	10.01	10.82	10.14	9.98	10.61	9.7
PSCA	6.26	6.09	6.28	2.94	2.14	5.63	4.82	6.33	6.33	4.45	4.94	4.22	5.06	4.72	5.57	5.39	3.71	6.06	4.26	5.82	5.93	6.15	6.16	4.58	4.01	5.96	5.45	6.07	5.8	5.93	6.58	6.67	5.4	6.11	5.04	5.88	3.32	4.78	2.83	5.65	6.85	6.2	6.66	5.35	4.97	4.59	4.22	6.02	4.87
LOC730433	9.28	10.36	9.13	8.97	8.79	10.4	10.19	9.91	9.43	9.39	9.3	10.4	9.1	9.2	9.73	9.12	9.46	10.3	9.74	8.56	9.78	10.16	9.92	9.55	10.03	9.02	9.5	9.66	8.31	9.49	9.56	9.34	10.07	9.7	9.89	9.53	9.57	9.76	9.74	8.57	9.59	9.65	9.97	9.84	9.61	9.77	9.46	10.19	9.56
PRO1880	3.19	3.28	2.56	2.96	2.14	3.49	3.12	3.05	2.35	2.58	2.89	4.23	2.38	2.85	2.51	2.46	2.94	3.51	2.38	2.91	2.38	2.87	3.12	3	2.98	2.41	3	3.22	2.96	3	2.83	3.14	2.85	3.49	2.43	3.95	3.32	3.14	2.83	2.93	3.31	3.04	2.85	2.54	3.36	2.56	3.51	3.93	2.54
TBRG1	11.9	12.59	11.95	12.62	12.12	13	12.36	12.15	11.73	12.41	12.14	12.94	12.53	11.9	13.09	12.11	12.41	12.78	11.21	11.82	12.6	11.73	12.36	12.4	11.81	12.31	12.21	12.55	10.82	11.85	12.29	12.68	12.74	12.75	12.75	13.16	12.84	12.71	12.66	12.08	12.91	12.13	12.05	12.45	12.89	12.46	11.96	12.25	12.2
MGC3032	12.05	13.41	12.49	13.26	12.58	12.78	13.18	12.82	12.19	13.28	12.45	13.93	12.1	12.13	13.2	12.43	12.82	13.8	12.95	12.01	11.05	12.93	13.18	12.73	12.28	12.36	12.61	12.95	12.57	12.65	12.74	12.33	13.51	13.17	12.33	13.14	13.44	12.68	13.55	12.25	13.88	11.66	13.15	13.31	13.19	12.29	13.34	12.59	12.01
YIPF5	11.4	12.65	11.52	12.48	11.66	12.43	12.27	11.87	11.92	12.35	12.37	13.23	11.57	12.88	13.16	12.8	12.93	13.75	12.53	11.51	11.74	12.44	13.21	12.41	12.7	11.6	12.51	13.24	11.3	11.86	12.46	12.23	13.31	13.2	12.73	13.33	13.19	12.73	12.64	11.36	13.11	12.61	12.69	13.29	12.74	12.28	12.52	13.15	12.46
IGSF9	11.45	14.28	12.62	11.59	12.37	11.59	11.23	12.18	11.85	12.71	10.36	11.27	11.53	9.12	12.5	10.89	10.42	11.65	12	10.28	7.87	12.82	12.02	8.4	8.16	8.62	11.33	10.6	9.51	10.85	10.86	10.89	12.93	12.65	10.26	9.97	11.15	11.92	11.51	7.98	10.64	8.64	11	8.23	9.96	10.81	11.58	10.21	10.61
SLC44A4	4.01	4.52	4.74	3	2.17	3.54	2.58	4.43	4.82	2.61	3.49	4.29	4.45	2.89	3.78	3.54	3.02	3.54	2.38	4.15	5.21	3.8	5.05	2.98	3.85	3.29	3.05	4.46	3.17	3.86	5.54	4.9	3.12	3.8	2.89	4	3.35	3.19	2.85	3.74	4.36	5.6	4.63	3.58	3.42	3.71	3.51	4.99	3.2
LONRF1	8.3	10.11	8.81	9	8.21	9.42	9.42	9.28	8.63	9.1	9.43	9.44	9.03	9.45	10.49	7.9	10.05	10.69	9.13	8.58	8.98	9.65	9.85	9.62	9.99	9.21	9.69	10.09	9.23	9.51	10.45	9.8	9.59	10.09	9.6	10.22	10.03	9.12	8.48	9.02	10.23	9.8	10.41	8.83	10.39	9.08	9.85	10.84	9.58
MCAM	10.38	12.15	12.04	13.32	12.04	13.38	12.7	12.85	11.83	12.41	13.47	13.94	12.87	15.36	13.78	13.32	13.14	15.38	13.08	12.96	14.25	13.6	14.36	14.16	14.34	13.42	13.57	13.22	12.61	12.8	14.27	13.6	13.91	13.82	13.35	15.13	13.58	13.89	13.13	13.63	13.78	15.44	12.98	14.9	13.76	13.17	12.88	14.85	14.26
MAP3K7IP1	8.53	10.28	9.92	9.84	9.41	9.77	10.34	10.35	10.19	10.34	9.91	10.39	10.58	9.89	10.54	10.07	10.06	10.9	10	9.52	9.92	10.09	10.71	10.15	9.6	9.49	10.15	9.79	8.75	9.99	9.86	9.97	11.03	9.83	10.06	10.98	10.14	9.64	10.54	9.55	10.44	9.78	10.35	10.5	10.91	9.82	9.88	10.09	10.19
C9orf9	11.75	12.78	12.19	12.4	11.8	11.85	12.63	11.5	11.98	12.26	12.03	12.6	12.23	13.65	14.66	12.85	12.3	13.03	12.72	12.17	11.9	12.34	13.08	13.45	13.33	11.62	11.98	12.75	11.87	12.25	13.74	12.23	14.53	14.35	13.38	13.8	13.61	13.81	12.87	12.59	13.37	13.44	13.66	13.01	13.1	12.14	12.51	14.71	13.21
CADPS	11.57	13.13	11.81	13.04	10.87	13.49	13.41	11.51	11.58	12.31	12.38	13.81	11.03	15.15	14.02	12.86	12.64	14.35	12.81	11.58	13.14	12.61	13.75	13.34	13.56	12.56	12.53	12.36	12.81	12.15	12.55	12.34	12.93	13.47	13.09	13.04	13.3	13.5	12.72	11.65	11.95	13.66	13.41	12.73	13.05	12.21	14.38	12.73	12
SORD	10.35	12.41	11.33	12	11.4	11.59	12.3	12.68	11.83	12.5	11.23	12.64	11.23	11.44	14.22	11.7	11.95	12.81	11.66	10.43	11.54	11.85	11.87	12.39	11.57	11.94	11.18	12.2	10.37	10.5	10.23	11.07	13.2	12.18	11.74	12.8	11.22	10.86	11.85	10.27	11.13	12.04	11.91	12.45	12.34	11.1	10.97	12.88	11.49
RPL10	16.37	16.22	16.69	16.74	16.48	16.87	16.9	17.27	16.44	17.6	15.91	16.88	15.42	15.56	16.9	17.46	16.22	16.73	15.67	15.74	16.28	16.41	16.4	16.33	15.84	16.19	16.3	15.95	15.54	15.66	15.61	16.26	16.6	16.91	16.54	17.03	16.46	16.59	16.47	16.02	15.96	15.77	15.97	16.1	17.24	16.37	16.29	16.15	16.14
DNAH3	4.5	5.1	5.22	3.04	2.23	3.66	4.63	4.61	5.28	2.68	3.05	4.41	4.18	2.93	4.15	2.91	3.09	3.58	2.38	3.98	4.69	4.67	3.43	3	3.1	3.38	3.14	3.62	3.07	3.52	5.38	5.18	3.17	3.64	2.51	4.06	3.41	3.28	2.89	4.49	5.39	4.93	4.93	2.43	3.51	4.77	3.94	4.05	2.63
DYRK3	8.24	6.04	8.02	6.44	8.3	6.52	7.44	6.13	6.18	7.48	8.22	6.1	7.55	7.71	8.99	6.77	6.28	7.98	8.26	6.5	7.12	7.17	8.04	7.4	8.52	7.61	7.38	6.9	5.51	5.75	6.61	7.27	7.1	8.58	7.14	7.82	7.13	7.98	7.62	6.57	6.59	7.37	6.52	7.83	7.48	7.1	7.68	7.82	8.11
RAD1	9.92	9.63	9.31	9.6	9.15	9.92	9.99	9.68	9.5	9.83	8.98	10.32	8.83	9.52	10.27	9.71	9.42	10.1	8.87	8.89	9.4	9.58	9.76	10.01	9.48	9.51	9.48	9.97	8.67	9.39	9.65	9.7	10.27	10.09	9.97	10.21	9.86	9.78	10.07	8.98	10.14	9.78	9.49	9.92	10.2	9.49	9.65	10.23	9.5
MYH1	3.26	3.49	2.41	3.04	13.53	3.7	2.61	3.15	2.66	2.72	3.09	4.46	2.38	2.94	2.63	2.61	3.1	3.6	2.38	3	2.89	3.12	3.26	4.41	3.12	2.49	3.15	3.28	3.09	3	3.61	3.02	3.23	3.68	2.51	4.08	3.43	3.31	2.89	3.47	3.41	3.04	3.26	2.41	3.54	2.56	3.52	6.89	2.66
PTP4A2	10.84	11.27	8.56	9.56	9.12	10.9	10.92	9.82	9.31	9.26	10.76	11.58	10.22	10.96	10.69	9.94	10.87	11.69	10.59	10.23	11.13	11.35	11.18	11.19	11.29	11.07	11.05	10.55	9.99	10.81	10.56	10.83	11.3	11.14	10.82	11.37	10.96	11.25	10.68	10.05	10.64	10.78	10.77	10.99	11.17	10.86	10.84	11.76	11.06
SFRS16	11.66	11.99	11.07	11.45	11.29	11.67	11.86	11.38	10.41	11.73	10.59	12.23	11.16	11.44	12.49	11.56	11.45	12.06	11.31	10.82	11	11.09	11.66	11.61	11.19	11.22	11.39	11.42	10.73	10.75	11.19	11.19	12.25	12.38	11.31	11.74	10.94	11.34	11.65	11.38	11.87	10.91	11.48	11.51	11.57	11.29	11.4	11.46	11.36
FLJ37035	7.6	7.65	6.42	6.31	5.97	6.48	7.24	5.75	7.46	7.03	5.39	5.67	7.12	7.33	7.31	7.12	7.12	7.53	6.89	6.67	7	6.3	6.97	7.3	7.52	5.35	7.17	7.17	5.97	6.8	7.19	6.79	8.45	8.97	7.04	7.97	7.25	7.24	7.48	7.08	6.66	7.24	7.6	6.2	7.75	6.71	8.03	7.48	7.56
TMPRSS2	9.42	9.24	9.4	8.39	7.78	8.68	8.63	9.29	9.66	7.61	8.13	8.64	8.91	8.17	8.71	9.33	8.61	8.76	7.32	8.93	9.19	9.5	9.14	8.75	7.99	8.93	8.12	9.05	8.76	9.19	9.74	9.73	8.56	8.58	8.36	9.58	9.17	8.19	7.26	9	10.18	9.28	9.79	9.83	8.04	8.12	9.17	9.41	7.65
C18orf8	10.76	12.2	9.54	10.67	9.4	10.81	10.83	10.2	9.81	10.32	10.68	11.5	10.78	11.63	11.9	9.45	11.61	11.9	10.52	10.27	10.73	11.36	11.45	11.36	10.93	10.68	10.94	10.83	10.51	10.21	11.22	11.28	11.64	11.54	11.24	11.74	11.49	11.26	10.64	10.39	11.68	11.44	11.39	11.37	11.78	10.75	10.81	12.51	10.92
GNAZ	8.98	9.19	9.5	8.12	6.5	9.27	8.99	9.26	9.68	7.64	8.72	9.04	8.79	8.93	9.54	8.13	8.99	10.59	8.93	9.41	9.64	9.98	9.78	8.52	8.87	9.22	8.87	9.5	9.34	9.4	10.11	9.99	9.73	9.14	8.84	9.77	8.87	9.74	8.22	8.64	10.11	9.98	10.02	9.44	8.99	8.74	9.33	9.6	8.57
LACE1	8.46	8.71	7.64	8.29	7.94	8.1	8.74	8.18	8.18	8.4	8.4	8.57	7.7	9.45	8.73	8.38	8.33	9.35	8.25	8.54	8.49	8.67	8.91	8.83	8.41	8.54	8.46	8.37	7.45	8.05	8.11	8.31	8.63	8.58	8.62	9.18	8.47	8.66	8.42	7.84	8.52	9	8.2	8.39	8.42	7.95	8.01	9.44	8.56
LRRC4B	8.27	8.85	7.83	7.92	7.01	8.37	8.46	8.07	7.23	7.84	8.05	9.25	7.72	8.22	8.49	8.29	8.29	9.15	8.36	7.7	7.97	8.7	8.56	7.51	8.28	7.67	8.67	8.53	8.07	8.19	9.04	8.12	8.55	9.16	7.88	8.01	8.21	8.58	8.06	7.37	8.72	8.18	8.32	8.47	8.49	8.14	8.88	7.96	8.27
C3orf21	9.73	10.49	10.19	10.81	10.31	10.33	10.25	9.87	9.91	10.39	9.51	10.09	9.46	10	11.17	10.26	9.9	11	9.38	9.54	9.5	10.08	9.83	9.72	9.79	9.19	9.58	9.94	9.5	9.71	9.8	9.77	10.34	10.6	9.93	10.33	10.58	10.15	9.49	9.3	10.01	9.66	9.86	10.01	9.86	9.57	10.42	10.36	9.83
MLL5	12.94	13.72	11.82	12.32	11.22	13.54	13.18	12.22	12.22	12.25	13	13.61	12.57	12.48	13.63	12.19	13.37	13.77	12.94	12.55	12.45	12.97	12.86	12.74	12.49	12.59	13.44	13.45	12.71	12.92	12.79	12.93	13.43	13.68	13.34	13.16	13.35	13.34	13.01	12.81	13.58	12.38	13.13	13.7	13.68	13.13	13.56	12.93	13.31
ZNF444	12.64	13.47	13.05	13.35	12.79	12.91	13.06	12.8	12.18	13.14	12.28	13.65	12.57	12.99	13.71	13.09	12.65	13.58	12.75	12.26	12.61	12.76	13.03	12.75	12.78	12.4	12.6	13	12.33	12.53	13.15	12.7	13.57	13.52	13.12	13.1	12.66	13.02	12.48	12.35	13.48	12.83	13.06	12.85	13.06	12.91	12.89	12.97	12.69
TPCN1	7.93	7.57	7.51	7.64	7.46	7.45	8.6	7.6	7.59	7.1	7.7	8	9.16	8.24	7.94	7.51	7.86	8.1	7.72	7.89	8.94	8.5	8.13	9.01	8.85	7.98	8.64	7.79	7.41	7.73	8.7	8.6	8.02	8.44	8.71	9.36	8.2	8.46	7.86	8.5	7.9	9.11	8.26	9.02	8	8.8	8.33	9.31	8.8
GLIPR1L1	3.17	3.28	2.17	2.91	2.14	3.43	2.54	2.98	2.35	2.43	2.87	4.19	2.38	2.7	2.61	2.35	2.74	3.34	2.38	2.96	2.43	2.89	3	2.96	2.98	2.35	2.87	3.17	2.93	3.07	2.83	2.72	2.79	3.41	2.58	3.87	3.28	3.07	2.63	3.07	3.2	3.07	2.77	2.58	3.17	2.56	3.52	3.86	2.43
PROZ	3.17	3.28	2.58	2.91	2.14	3.43	3.19	2.98	2.32	3.36	2.87	4.2	2.38	2.79	2.66	2.35	2.74	3.35	2.38	2.96	2.63	2.91	3	2.96	2.98	2.35	2.87	3.17	2.93	3.05	3.91	3.39	2.81	3.41	2.85	3.87	3.28	3.07	5.85	2.17	3.2	4.03	3.49	2.58	3.19	2.81	3.52	3.86	2.83
PALM2-AKAP2	8.06	7.59	7.54	8.14	7.42	7.65	8.92	8.4	7.64	7.85	9.47	8.16	8.34	9.3	8.55	7.64	7.94	9.28	8.3	7.93	9.06	8.94	9.12	9.04	8.99	9.6	8.66	8.55	7.51	7.92	8.95	8.5	10.06	8.84	9.12	9.87	8.04	8.53	7.84	8.49	8.81	9.2	8.63	9.67	7.71	8.55	7.2	9.1	8.88
DFFB	10.3	9.78	9.13	8.76	8.79	9.65	9.92	8.72	9.08	9.25	8.3	10.43	9.58	9.35	10.05	8.88	9.37	10.12	9.53	9.17	9.45	9.34	9.59	9.85	9.01	9	9.73	9.35	8.46	8.9	8.99	9.01	10.43	10.26	9.87	10.01	9.46	9.79	10.01	9.29	10.07	9.33	9.68	10.63	9.81	9.9	9.84	9.63	9.98
LGMN	11.04	11.55	9.99	11.63	10.43	10.16	11.7	10.41	10.16	9.65	11.52	11.72	11.41	12.63	11.6	10.11	11.17	11.62	10.93	11.62	11.92	11.71	10.61	11.78	11.42	11.56	12.54	10.4	9.94	10.51	11.52	11.71	11.75	11.15	12.05	12.62	11.28	12.31	10.89	10.67	11.13	12.01	11.09	11.22	11.01	11.61	11.75	13.03	11.6
DCDC5	6.79	6.6	7.59	4.8	2.14	6.34	4.75	7.35	7.62	3.96	5.01	6.14	5.95	3.88	5.99	5.98	6.38	7.03	4.15	6.9	7.08	6.92	6.51	3.93	6.14	6.62	5.45	7.03	6.2	5.78	7.86	7.81	5.91	5.88	4.97	6.7	4.19	4.47	6.17	6.1	7.81	7.59	8.08	5.91	6.49	6.51	4.7	6.53	4.26
IGFBPL1	11.41	11.88	10.54	10.54	10.68	11.85	10.82	11.95	10.14	11.06	9.63	10.85	10.68	9.14	11.72	10.78	10.08	10.31	10.73	9.67	9.14	10.36	10.79	9.61	11.24	9.52	10.89	11.65	9.49	9.73	10.55	10.04	12.13	11.16	11.34	10.88	10.51	9.7	11.05	10.01	11.37	9.79	11.63	11.94	10.69	10.73	10.79	9.96	10.94
KCNK17	6.52	6.78	7.34	6.4	6.34	5.5	7.59	7.83	6.32	6.8	5.5	6.03	7.55	5.77	6.59	8.49	6.89	7.29	5.58	6.94	7.51	6.42	6.78	5.55	6.55	7.19	7.32	6.39	5.57	5.88	6.57	6.84	6.44	6.96	6.78	7.2	6.3	6.18	8.85	6.21	7.37	6.7	7.06	5.33	7.23	5.83	5.9	7.86	7.62
TAF15	8.32	8.07	8.17	7.47	8.16	9.1	8.5	8.14	7.49	8.26	7.74	8.72	8.09	7.03	8.04	6.23	8.04	7.88	7.43	6.81	7.32	7.44	7.93	7.45	7.63	7.37	8.09	8.73	7.02	7.08	7.75	7.84	8.17	7.84	8.17	7.82	8.85	8.44	7.77	7.24	8.26	7.28	8.05	8.84	9.11	8.29	8.42	7.12	7.55
FGR	12.1	10.83	9.74	10.18	8.95	11.04	12.21	9.76	10.49	9.15	11.56	11.51	11.22	11.14	10.09	10.05	12.18	12.22	11.25	11.75	12.43	11.06	11.56	11.51	11.63	12.18	12.09	10.45	11.2	10.52	10.02	12.23	9.81	10.42	12.72	12.98	11.16	11.89	10.91	11.24	10.87	11.92	12.26	10.58	11.72	11.58	12.1	13.62	11.86
NPHP1	8.33	8.36	8.61	7.2	4.4	8.23	6.88	8.5	8.77	5.75	6.52	6.38	8.26	6.94	8.48	7.43	7.92	8.67	6.46	8.26	8.52	8.34	8.25	6.93	7.89	8.05	7.61	8.45	7.59	8	9.32	9.16	8.52	8	8.18	8.05	6.4	7.32	5.79	7.69	9.1	9.04	9.19	7.8	8.12	7.41	7.39	7.99	6.59
FLJ13231	9.02	9.03	9.21	7.98	7.21	9.6	8.77	9.33	9.34	7.61	8.83	8.79	8.82	8.44	9.75	8.34	8.99	9.85	8.03	9.07	9.2	9.3	9.48	8.32	8.93	9.26	9.05	9.49	8.63	8.83	9.76	9.81	9.52	9.22	9.24	9.25	8.92	8.41	8.4	8.72	10.12	9.46	9.75	9.32	9.76	9.01	8.83	9.22	8.5
GPC5	7.21	9.46	7.32	7.67	2.7	6.96	8.28	6.9	7.64	4.9	5.45	5.53	6.6	9.7	10.17	5.7	6.67	8.22	5.62	7.18	10.23	6.5	9.37	9.9	9.12	7.14	6.82	7.2	7.25	9.11	9.17	8.67	9.22	8.95	6.64	7.47	6.21	5.34	6.49	6.38	7.67	9.01	7.94	7.37	6.89	6.48	6.67	6.91	9.02
MYOG	9.55	9.18	9.54	7.6	6.85	9.66	8.1	9.38	9.66	7.55	8.12	7.67	8.85	7.87	9.68	8.95	8.5	9.93	7.85	9.4	9.54	9.59	9.49	7.47	8.56	9.21	9.04	9.33	8.99	9.14	9.97	9.96	9.57	9.31	9.13	9.39	7.19	8.29	7.12	8.89	10.24	9.77	9.91	8.8	8.98	8.3	8.19	9.13	8.44
PARD6B	8.93	9.54	9.16	9	7.84	9.36	8.99	9.34	9.17	9.57	8.43	9.49	8.97	7.8	9.88	8.73	9.23	9.38	8.59	7.5	8.08	8.19	8.45	8.43	8.19	7.2	8.98	9.14	7.88	8.49	8.29	8.73	8.17	9.65	8.9	8.49	9.01	9.16	8.74	7.88	8.65	8.46	8.94	9.58	8.59	8.66	9.43	9.26	8.08
BATF2	10.11	8.86	8.56	7.91	7.02	8.24	9.87	8.44	9.27	6.18	7.75	8.21	8.02	11.75	8.28	7.84	7.64	8.75	7.27	8.9	9.61	8.48	9	9.84	8.35	8.42	10.01	8.51	8.12	8.71	10.08	9.54	8.73	9.6	10.01	11.77	7.37	8.56	7.82	9.22	9.78	10.48	9.73	7.75	8.02	9.1	10.01	11.71	10.38
AP3D1	11.42	12.32	10.96	11.5	10.83	11.64	11.23	11.47	11.11	11.7	11.14	11.81	11.37	11.75	11.24	11.31	11.53	12.6	11.02	10.3	11.53	11.56	11.99	11.65	12.05	11.21	11.41	11.36	10.23	11.29	12.31	11.3	11.8	11.97	11.39	11.85	11.96	11.74	11.15	10.38	11.42	12.13	11.59	11.92	11.18	11.23	11.92	12.24	11.85
PH-4	10.98	10.91	11.36	12.04	10.84	11.45	10.78	11.82	10.75	11.89	11.77	12.19	12.03	13.01	7.83	12	12	13.69	11.23	11.6	11.99	12.17	12.76	11.63	12.8	11.07	11.66	11.75	11.73	11.43	12.37	11.61	12.13	13.12	11.87	12.52	12.37	11.05	11.51	11.27	11.75	12.97	12.06	11.76	12.48	11.18	12.45	12.13	12.54
ATRX	11.78	12.5	11.53	12.38	11.14	11.89	11.94	11.54	11.54	12.72	10.49	12.51	10.56	11.25	12.92	11.86	11.45	12.24	11.32	10.9	11.07	11.42	11.81	11.97	11.45	10.59	11.47	11.64	11.02	11.42	11.66	11.62	12.2	12.75	11.17	12.21	11.92	11.67	12.32	10.91	12.1	11.09	11.16	12	12.44	11.52	12.41	11.88	11.81
PHF20L1	11.12	11.1	10.1	10.88	10.25	10.77	10.92	10.49	10.18	10.2	10.69	11.15	10.82	10.66	11.43	10.34	11.23	11.42	10.77	10.16	10.42	10.51	11.01	11.13	11.2	10.29	10.9	11.33	9.92	10.52	11.25	10.77	11.53	11.42	11.09	11.25	11	10.85	10.37	10.54	11.6	10.69	11.27	10.93	11.51	10.46	10.84	11.64	10.44
LOC646949	16.44	15.99	17.1	16.34	16.65	17.05	16.85	17.51	16.45	17.75	16.17	17.17	16.08	15.78	16.81	16.73	16.71	16.76	15.91	15.59	15.98	16.26	16.56	16.41	15.98	15.91	16.27	16.63	15.38	15.66	15.62	16.12	16.89	16.3	16.48	17.04	17.09	17.5	17.24	16	16.43	15.9	16.28	16.34	17.19	16.34	16.45	16.51	16.32
TGFB2	7.19	8.53	9.73	10.87	9.61	6.76	9.43	10.32	9.43	8.27	9.26	9.86	9.34	9.87	11.25	8.7	7.6	9.49	7.57	9.84	8.64	10.64	10.28	10.58	10.92	9.36	10.98	9.25	8.53	9.21	10.4	9.67	11.43	10.56	8.66	11.11	10.93	8.38	8.91	10.23	12.54	9.71	8.52	11.09	9.28	9.17	8.43	12.11	10.45
ANKRD18B	10.6	10.85	12.13	11.83	11.04	10.31	11.09	12.27	10.64	11.84	11.59	10.1	7.43	9.34	10.5	10.57	9.78	9.45	10.47	9.36	9.94	9.87	10.85	7.91	9.21	8.52	10.63	10.07	10.07	8.78	10.95	9.05	11.74	9.61	8.18	10.67	12.02	8.5	8.37	7.85	10.8	7.89	10.74	10.21	11.18	8.82	10.98	9.33	10.78
CSNK1A1	11.62	12.77	11.33	12.39	11.54	12.19	12.31	12.12	11.51	12.69	11.84	12.99	11.1	12.57	12.58	11.87	12.03	13.42	11.75	11.17	11.53	12.23	12.64	12.28	12.49	11.8	12.13	12.32	11.13	11.75	12.08	11.89	12.95	13.5	12.52	12.68	12.39	12.3	12.07	11.26	12.1	12.46	12.14	12.6	12.43	11.8	12.03	12.85	12.15
PRB1	3.25	5.93	4.03	3.04	2.23	3.66	3.75	3.99	4.59	2.7	3.05	4.43	2.38	2.93	5.11	2.58	3.09	3.58	2.38	3.89	3.55	3.9	3.25	3.34	4.83	3.26	3.14	3.28	3.94	3	5.57	4.47	3.17	5.07	2.51	4.06	3.41	3.28	2.87	3.35	4.88	4.07	4.69	5.44	3.51	4.45	3.69	4.05	2.63
VEPH1	5.08	5.88	5.49	3.91	3.62	4.55	5.05	5.44	5.82	4.09	4.21	4.45	5.01	8.18	6.62	6.06	4.67	4.72	2.72	5.2	5.61	6.46	5.53	3.82	3.75	5.43	5.05	5.88	5.03	5.46	7.07	5.95	5.29	6.75	4.62	6.09	3.92	4.04	2.89	5.84	6.45	5.51	6.31	4.69	4.2	5.17	6.11	7.78	5.99
NAT10	11.13	11.79	11.52	11.08	10.78	11.2	11.77	11.92	11.55	11.41	10.4	11.5	10.45	11.34	11.72	10.84	10.91	11.84	10.3	10.72	11.26	11.32	11.27	11.23	10.99	10.8	10.99	10.74	11.02	10.82	11.49	11.46	11.34	11.74	10.89	11.79	10.8	10.87	11.02	10.91	11.29	11.23	11.14	11.42	11.02	10.86	11.52	11.67	11.15
GNB1	11.22	11.86	10.08	10.81	10.28	11.78	11.59	10.7	10.45	10.48	11.43	12.09	11	11.93	11.59	10.68	11.64	12.17	11.35	10.61	11.77	12.45	11.94	11.75	12.28	11.7	11.64	11.32	10.54	11.47	11.34	11.26	11.93	11.41	11.33	12	11.69	11.54	10.99	10.61	11.71	11.6	11.81	11.69	11.31	11.17	11.48	12.71	11.54
MID1IP1	10.12	11.24	9.77	10.81	8.98	11.17	10.5	10.25	9.91	9.84	9.41	10.75	9.26	10.7	10.69	9.54	9.83	11.01	9.28	9.42	10.11	10.17	10.37	10.1	10.67	10.01	10.33	9.76	9.5	9.68	10.31	10.27	10.7	11.28	10.42	10.81	10.13	10.19	10.09	9.99	10.01	10.75	10.28	11.03	10.28	10.07	10.66	11.33	10.39
COTL1	14.5	13.84	13.78	13.18	14.09	13.11	16.02	11.99	12.15	13.13	15.02	14.46	13.43	14.3	12.51	13.03	14.71	14.78	14.99	14.69	14.91	14.5	14.72	14.42	14.19	14.76	14.81	13.47	13.95	13.53	13.24	14.63	13.58	14.35	15.13	15.46	14.36	14.95	13.79	14.47	13.7	14.68	14.43	13.9	15.28	14.23	14.37	16.14	14.54
SERF2	15.2	16.14	14.98	15.48	15.47	15.39	15.75	15.39	15.13	15.47	15.5	15.86	15.27	16.35	15.8	14.81	15.22	16.04	15.08	15.13	15.5	15.42	15.72	15.67	15.58	15.25	15.46	14.92	14.68	14.91	14.81	15.31	16.03	16.05	15.7	16.37	15.47	15.54	15.63	15.35	15.13	15.84	15.38	15.29	15.78	15.11	14.99	16.51	15.66
COPZ2	9.11	8.84	8.04	9.77	9.98	8.27	10.15	7.6	8.69	7.37	9.1	8.61	9.56	10.47	7.18	9.05	15.75	9.27	8.5	9.06	10.03	9.56	9.61	10.96	10.29	9.33	9.41	8.64	7.8	8.86	10.04	9.57	10.25	10.5	9.26	11.38	9.54	8.93	9.06	9.73	9.07	10.5	8.74	8.51	8.85	8.89	9.03	10.76	10.59
TNFRSF13B	6.14	4.72	4.19	3.04	2.32	3.85	4.39	8.18	4.78	2.77	3.17	4.58	4.1	3	3.19	3	4.22	3.64	2.38	4.65	5.96	3.29	4.55	3.07	3.15	5.44	4.02	3.31	3.12	3.91	4.82	5.66	3.39	3.79	3.99	4.12	3.47	5.04	6.41	5.99	4.98	4.24	4.37	3.96	4.58	4.87	3.54	4.15	3.96
KSR1	6.58	6.77	6.88	4.97	4	6.64	6.55	6.61	7.23	4.47	6.04	6.73	6.32	6.31	6.25	5.89	6.33	6.83	5.13	6.4	6.47	6.33	6.22	6.2	6.08	6.47	5.56	6.65	6.99	7.04	7.28	7.42	5.99	6.37	5.95	6.98	4.05	5.61	5.29	6.5	7.38	7	7.33	4.64	6.11	5.42	4.71	6.91	5.14
C6orf32	12.83	10.9	6.44	8.69	8.27	8.24	11.36	6.46	7.55	6.46	8.71	9.65	8.52	10.31	8.31	8.73	10.31	9.43	9.66	11.44	13.5	9.22	11.25	10.92	10.07	11.71	11.42	10.66	10.38	11.76	10.59	12.71	10.15	9.97	12.37	11.31	10.39	11.3	9.58	12.39	12.11	11.01	11.43	10.41	11.16	12.06	10.19	9.29	11.14
MAN1A1	7.55	7.18	7.59	7.96	7.9	7	8.32	6.47	7.71	5.76	8.02	6.41	7.11	7.88	6.62	6.02	6.9	7.68	6.74	7.8	8.49	8.07	7.85	8.31	7.78	8.8	7.49	7.14	7.35	7.5	8.32	8.37	6.45	7.31	8.34	8.49	8.37	8.08	6.36	7.21	7.39	8.03	7.77	8.24	7.45	7.77	7.18	8.79	8.08
NAT12	8.93	9.17	8.33	8.55	7.78	8.41	9	8.6	8.41	8.8	8.2	8.82	8.03	8.5	8.92	7.89	8.34	8.63	8.37	7.58	8.48	8.53	8.2	8.28	8.49	8.18	8.45	8.41	8.29	8.49	8.64	8.48	8.52	8.53	8.68	8.97	8.55	8.34	8.88	8.12	8.59	8.39	8.95	8.75	8.26	8.44	8.84	8.58	8.67
MCM6	14.56	14.68	13.79	13.75	13.97	14.62	13.81	14.85	14.55	14.66	12.56	13.79	12.8	12.5	13.44	12.05	12.5	13.95	13.99	12.56	12.67	13.42	12.59	13.75	12.53	12.49	13	13.44	12.14	13.21	12.15	12.79	13.92	13.19	14.17	12.98	13.45	13.31	12.59	12.38	13.26	12.93	12.75	13.68	13.11	13.06	12.12	13.33	12.47
C9orf44	5.01	5.61	6.6	4.29	2.17	6.11	5.15	5.77	6.78	2.41	3.19	4.55	5.25	3.91	6.11	4.43	5	5.64	4.92	5.86	6.14	5.62	5.69	4.39	5.58	5.28	5.27	5.87	5.44	5.43	6.89	6.98	6.07	5.81	5.62	5.28	3.87	5.57	3.41	5.17	6.66	6.75	6.71	5.5	5.27	6.06	6.09	5.06	4.35
C17orf53	10.04	9.35	9	8.51	8.47	9.52	9.43	9.72	9.61	8.78	8.22	8.9	7.92	7.46	9.12	7.54	7.98	8.69	8.78	8.3	7.65	8.41	7.62	8.44	7.39	7.87	8.11	8.63	7.23	8.19	8.23	8.01	8.89	8.18	8.49	7.95	8.21	8.47	7.72	7.94	8.84	7.92	8.55	8.33	8.32	8.36	7.01	7.86	7.48
PARP11	8.46	9.31	8.27	8.67	7.92	9.23	8.92	8.92	8.37	8.59	8	9.67	8.5	8.44	8.74	8.77	8.4	8.67	7.92	8.62	8.91	8.54	8.32	8.57	7.4	7.98	8.53	8.58	8.31	8.55	8.87	8.64	8.92	8.75	8.87	9.43	9.13	8.71	9.01	8.46	9.32	8.65	9.33	9.19	8.36	8.73	7.86	9.14	8.41
SDK1	7.93	7.53	6.06	5.59	4.57	7.92	8.54	7.03	6.15	6.15	6.55	7.67	5.2	5.7	7.76	6.05	7.39	7.28	6.5	5.82	6.16	7.63	7.39	6.29	6.73	7.07	7.2	7.02	6.53	7.66	7.22	7	6.49	7.08	7.47	6.85	6.46	8.38	7.58	6.14	6.2	6.66	6.76	7.16	7.6	7.35	7.58	6.04	8.16
RPL29	14.53	14.17	15.4	15.23	14.9	15.13	14.48	16.41	14.78	16.09	14.11	14.99	14.32	13.91	15.79	15.95	14.48	15.09	13.68	14.34	14.44	14.49	14.58	14.36	13.7	14.39	14.28	14.22	13.76	13.83	13.56	14.44	14.72	14.99	15.54	15.14	15.03	14.68	14.71	14.31	14.44	14.05	14.56	14.41	15.21	14.6	14.26	14.46	14
C7orf11	13.76	14.19	13.15	13.39	13.01	13.58	13.57	13.45	13.06	13.92	12.88	13.93	12.79	13.22	14.25	12.74	13.17	14.05	13.5	12.8	12.62	12.51	13.56	13.61	13.07	12.54	13.19	13.36	12.59	12.82	13.13	12.85	13.72	13.89	13.62	13.27	13.93	13.53	13.77	12.56	13.61	12.97	13.1	13.81	13.86	12.99	13.45	13.86	13.52
FLJ21272	8.9	6.69	6.66	9.2	7.71	7.6	8.77	4.79	7.12	8.09	8.17	10.31	9.45	8.06	9.36	5.35	7.95	9.01	8.16	7.84	8.73	7.87	8.04	8.35	7.57	6.52	9.18	8.88	7.56	7.86	9.04	8.91	9.38	9.99	9.11	9.62	8.76	8.99	8.25	9.02	8.64	8.66	9.46	9.58	9.35	9	9.57	7.66	9.27
PIK3CB	8	7.94	6.97	7.8	6.9	7.57	8.18	7.38	6.99	7.39	7.64	8.45	7.51	8.85	9.25	7.07	7.93	8.55	7.42	7.24	8.76	7.87	8.39	8.52	9	7.54	8.11	7.57	7.15	7.38	7.74	8.1	7.9	8.54	8.58	8.47	8.39	8.09	8	7.49	7.66	8.97	8.29	8.38	7.87	8.15	8.38	9.09	8.33
TGFBR2	9.31	8.19	7.18	7.34	6.53	6.85	9.38	7.05	7.33	5.56	8.69	7.95	8.51	8.72	8.97	7.72	8.51	7.8	7.93	8.87	10.59	8.81	9.03	9.79	8.29	9.64	8.89	7.69	6.66	7.9	8.87	9.79	6.79	8.18	10.12	10.68	8.06	8.97	8.54	10.07	8.41	9.7	8.59	8.05	8.24	9.34	7.57	9.61	9.41
C14orf162	10.44	12.59	11.34	11.51	11.3	8.77	11.74	11.29	10.79	11.78	10.98	11.25	7.47	10.33	12.73	10.72	11.69	11.04	11.28	10.37	9.3	11.59	10.99	10.26	10.14	9.97	11.41	10.94	10.98	11.7	11.49	10.8	11.2	11.68	10.54	10.62	11.78	11.05	10.43	10.34	11.61	9.17	11.66	10.57	11.75	10.59	12.39	10.42	10.94
CTGLF9P	7.17	7.3	7.38	5.77	5.45	7.35	7.01	7.46	7.39	5.71	6.26	5.98	6.73	5.89	7.73	6.62	6.76	7.4	6.19	6.99	7.14	7.21	7.3	5.27	6.49	6.92	6.8	7.24	6.42	6.67	7.76	7.65	7.51	6.94	7.02	6.93	5.98	6.3	6.29	6.71	8.07	7.45	7.96	6.83	7.29	6.49	6.33	6.38	6.23
C14orf94	8.21	9.09	8.98	9.06	8.58	9.2	9.27	9.45	9.64	9.16	8.82	8.73	9.34	9.03	9.93	8.9	8.9	9.44	8.63	8.52	9.54	8.71	8.99	9.61	9.01	9.27	9.2	8.39	7.12	8.26	8.61	8.93	8.93	9.49	9.52	10.1	8.83	9.12	8.97	8.86	8.27	9.65	9.12	9.26	9.29	9.27	8.76	9.9	9.29
IFT52	8.95	10	9.12	9.29	8.37	9.62	9.03	9.34	9.05	9.47	9.29	9.63	9.11	8.47	10.11	9.16	10.15	10.06	9.36	8.45	8.34	9.3	9.3	9.22	9.09	8.96	8.96	9.64	8.03	8.87	9.03	9.18	9.75	9.71	10.04	9.43	9.51	9.79	9.04	8.48	9.89	9.39	9.63	9.83	9.4	9.01	9.35	10.04	8.63
LOC728131	16.17	16.24	17.1	16.71	16.08	16.91	17.11	17.73	16.14	17.65	16.3	16.86	16.29	15.77	17.48	17.28	16.53	16.56	16.16	16.32	16.68	16.44	16.64	16.58	16.02	16.7	16.11	16.66	15.35	15.98	15.76	16.42	17.23	16.84	17.59	17.39	16.96	17.06	16.68	16.55	16.97	15.99	16.82	16.81	17.07	16.59	16.1	16.95	16.23
SAV1	9.63	9.62	8.49	9.4	8.9	9.21	9.66	8.98	8.3	8.97	9.42	10.27	9.24	9.93	11.09	9.12	9.29	9.72	8.64	8.84	9.75	9.59	9.48	9.83	9.77	9.29	9.55	9.31	8.46	9.13	9.38	9.46	9.56	10.06	10.06	10.66	9.34	9.29	9.84	9.29	9.59	9.67	9.63	9.5	9.33	9.89	9.58	9.88	9.93
C6orf103	4.16	3.25	3.41	2.93	2.1	3.45	2.58	3.02	3.38	2.54	2.85	4.2	2.38	2.79	2.49	2.41	2.89	3.47	2.38	2.91	2.38	2.85	3.05	3	2.94	2.41	2.93	3.19	2.93	3	3.66	3.51	3.5	3.43	2.46	3.91	3.29	3.1	2.79	3.05	3.26	3.52	3.41	2.79	3.29	2.56	3.51	3.88	2.49
POU3F1	7.89	7.74	7.82	6.66	6.53	8.11	8.11	7.63	7.83	7.19	7.67	8.43	7.35	7.39	8.13	8.51	7.62	8.62	7.92	7.79	7.75	8.49	8.84	7	7.27	8.04	8.21	7.76	7.75	7.95	8.07	8.52	8.32	8.21	7.8	8.53	6.95	7.6	7.93	7.71	8.46	7.97	7.9	7.65	9.38	8.11	7.56	7.95	8.07
PCSK7	11.37	11.45	11.19	11.4	11.04	11.65	11.57	11.46	11.22	11.06	10.85	12.17	10.99	11.43	11.49	11.4	11.4	12.32	10.23	11.19	11.74	11.39	11.9	11.38	11.13	11.67	11.48	11.24	10.08	11.2	11.66	11.72	11.54	11.47	11.77	11.91	11.56	11.43	11.92	11.24	11.87	11.74	11.2	11.68	11.57	11.55	10.86	11.72	11.13
TANC1	10.15	10.3	10.51	12.49	10.42	10.56	11.71	10.75	10.65	11.03	10.61	11.57	12.64	12.63	10.51	10.15	10.82	12.83	10.91	11.07	12.23	11.41	12.46	12.35	12.39	11.68	12.02	11.33	10.09	10.8	11.51	11.69	12.56	12.01	11.84	13.74	12.48	11.41	11.16	10.95	11.02	12.3	10.85	12.51	11.09	11.66	10.24	13.05	12.42
FERD3L	7.08	7.36	8.03	5.86	5.97	6.98	8.98	8.02	8	7.79	5.5	6.62	7.21	5.63	7.23	7.68	5.14	7.3	5.34	6.9	6.87	7.74	7.77	6.3	5.19	9.25	6.48	8.2	6.71	6.77	9.02	8.44	6.59	7.12	7	7.24	4.94	6.09	6.48	7.51	8.88	7.23	7.55	9.32	6.29	5.97	5.71	7.19	8.54
ARHGDIA	8.47	8.93	8.01	8.34	7.78	8.48	8.82	9.19	8.24	8.74	8.16	8.72	7.88	10.14	7.96	7.85	8.2	9.72	7.98	7.78	8.37	8.74	9.02	8.46	8.72	8.41	8.08	8.46	8.65	8.54	8.56	8.21	8.79	8.86	8.23	8.75	8.39	8.44	8.49	7.9	8.23	9.12	8.59	8.62	8.45	7.89	8.72	8.89	8.49
RECQL	12.1	12.41	10.91	11.27	11.35	12.35	12.23	11.64	11.06	11.38	11.4	12.56	11.83	11.68	12.36	10.79	11.58	12.09	11.73	10.95	11.67	11.56	11.72	11.92	11.51	11.33	11.61	11.96	11.1	11.16	11.25	11.46	12.13	11.85	11.81	12.42	12.09	11.61	11.88	11.25	12.17	11.49	11.89	12.65	11.84	11.94	11.25	12.29	11.36
BIRC8	6.15	6.12	6.45	2.98	2.14	5.74	4.17	6.34	6.81	2.58	3.41	4.36	5.22	4.1	5.09	4.13	2.98	5.96	2.68	5.47	6.02	5.86	6.05	2.98	3.72	5.67	3.89	7.16	5.17	5.76	6.78	6.73	4.84	5.5	4.69	5.64	3.32	3.57	2.83	5.51	6.73	6.3	6.77	4.24	4.99	5.03	5.14	5.58	2.91
PSMD3	14.27	14.23	14.02	14.18	13.76	14.81	14.66	14.49	13.75	14.71	14.08	14.8	13.47	14.58	14.15	13.2	14.46	14.87	14.31	13.35	14.02	14	14.79	14.24	14.58	13.51	14.3	14.83	13.57	14.24	13.99	13.75	14.82	14.52	14.39	14.51	14.73	14.87	14.6	13.67	14.26	14.38	14.25	14.92	14.97	14.16	14.9	14.27	14.45
STYXL1	10.8	9.62	9.72	10.05	8.87	10.61	10.05	10.22	9.88	10.3	10.4	9.81	10.38	10.15	11.36	9.96	9.88	10.97	10.37	9.96	10.37	9.09	10.67	11.13	10.68	10.03	10.37	10	9.83	9.53	10.59	10.07	9.66	10.67	10.42	10.56	10.44	10.22	10.67	9.57	10.52	10.37	10.78	10.34	11.34	9.66	11.02	11.59	10.5
CENTD3	11.96	10.56	11.52	11.54	10.38	12.97	12.01	11.7	11.19	12.23	11.47	12.38	12.73	12.15	11.94	12.04	11.98	13.56	12.19	11.47	12.38	11.51	11.67	12.97	12.66	12.6	12.78	13.23	10.57	11.52	11.94	12.01	13.02	13.76	12.7	12.62	12.23	12.4	13.87	11.36	11.41	12.48	12.31	13.69	12.51	12.36	11.17	12.81	12.35
H2AFJ	6.83	6.94	5.96	6.24	5.47	6.75	7.9	5.89	7.48	6.17	7.05	6.83	6.8	6.67	5.45	5.51	6.28	6.46	6.97	6.72	6.56	7.39	7.46	7.17	5.92	6.69	6.85	6.48	6.2	6.87	6.99	7.09	7.91	7.06	6.96	8.92	7.26	6.37	6.12	7.29	7.03	7.36	6.83	6.73	6.83	6.75	7.36	7.21	7.2
P2RX5	8.58	8.49	8.35	7.46	6.84	7.26	7.02	8.72	8.05	7.83	5.97	6.74	7.3	7.51	7.14	8.06	6.69	7.32	5.75	7.6	8.16	7.9	8.11	6.34	6.17	8.25	6.98	7.73	7.4	7.69	8.36	8.58	6.92	7.09	7.27	7.99	6.13	7.01	5.78	7.9	8.54	8.17	8.27	7.18	6.96	7.57	6.86	7.81	6.69
MMP17	13.08	13.98	11.87	13.11	11.31	13.86	12.65	11.9	11.59	12.36	11.86	13.31	12.74	12.49	11.99	12.58	12.44	13.61	12.54	12.17	12.13	12.9	12.71	12.25	11.88	11.9	13.1	12.21	13.33	12.79	13.23	12.89	13.99	14.44	13.41	13.05	13.47	13.08	13.69	11.73	12.43	12.84	12.66	13.34	13.7	13.33	13.67	13.16	12.4
NUP98	11.96	11.76	10.98	10.7	10.57	11.33	11.63	11.12	11.5	11	10.83	11.83	11.42	11.25	11.52	10.46	10.93	11.6	10.89	11.12	11.38	10.81	11.58	11.57	11.04	10.92	11.02	10.88	10.82	10.94	11.47	11.72	11.3	10.84	11.54	12.08	11.19	11.18	11.3	11.28	11.8	11.41	11.74	11.05	11.13	11	11.34	11.66	11.16
ZNF343	7.43	7.49	6.65	6.3	6.17	7.73	6.18	6.39	6.24	6.95	7.21	8.66	7.53	7.42	8.38	7.49	7.61	7.76	7.31	7.62	7.48	7.06	7.58	7.39	7.72	6.96	7.56	7.46	6.52	7.15	7.62	7.07	7.75	7.57	7.66	7.53	7.24	7.42	7.79	6.96	7.06	8.4	7.17	7.77	7.54	7.44	7.51	7.97	7.1
LOC157562	11.87	13.03	11.55	12.03	11.28	11.39	12.15	11.34	12.28	12.84	12.91	13.21	12.37	12.86	13.95	12.17	13.7	13.61	13.31	11.18	12.27	12.46	13.24	12.55	13.63	12.06	13.23	14.01	12	12.29	13.06	12.64	14.14	14.28	12.75	13.73	13.18	12.93	12.81	12.01	13.06	12.53	13.54	12.53	14.65	13.06	13.46	14.01	13.08
PTTG3	9.95	10.65	9.51	9.19	9.03	10.51	9.25	9.83	9.85	9.64	8.05	9.35	7.64	7.12	8.36	6.96	7.81	9.45	9.15	8.1	7.29	8.76	7.54	7.75	7.71	8.23	7.83	9.06	7.66	9.09	8.5	8.06	10.43	8.47	9.23	8.2	8.08	7.92	7.65	7.52	9.86	7.38	9.29	7.99	8.03	8.33	6.31	7.36	7.58
ELF1	11.25	10.4	8.74	9.71	8.89	9.75	10.76	8.84	9.15	8.5	10.65	10.53	10	11.09	9.79	9.58	10.48	10.54	9.62	10.31	11.52	10.47	10.91	10.75	10.36	11.07	10.87	9.88	9	9.78	10.2	11.37	10.25	10.65	11.15	12.07	10.55	10.62	10.22	10.75	10.42	10.96	10.67	9.69	11.39	11.08	10.03	11.41	10.76
FLJ14154	9.81	10.46	10	8.36	8.07	10.39	9.8	9.63	9.8	8.06	9.07	8.93	9.39	9.46	9.71	9.09	9.74	10.75	8.43	9.53	9.82	9.98	9.7	8.4	9.18	9.09	9.78	10.87	8.92	9.53	10.52	10.71	9.85	10.42	10.08	10.2	9.44	9.66	8.97	9.16	10.49	10.18	10.61	10.17	10.5	10.68	9.97	9.77	9.43
RHO	7.73	7.59	7.76	4.67	4.5	7.05	7.05	7.97	7.97	4.41	5.9	6.52	6.93	6.55	7.03	6.68	6.71	7.27	4.54	7.62	7.75	8.11	7.46	6.1	6.23	7.43	6.04	7.59	7.1	7.61	8.32	8.28	7.04	6.78	6.52	7.5	5.64	6.39	4.6	7.52	8.56	8.01	8.38	6.17	6.64	7.11	7.22	7.62	5.5
VPS13D	6.85	9.99	7.89	8.14	7.03	9.05	9.15	7.64	7.61	7.77	8.42	9.65	8.57	9.89	10.32	9.26	10.06	10.31	8.96	8.84	9.33	10.09	10.29	10.47	10.02	8.8	10.72	10.24	9.02	9.5	9.87	9.5	10.38	10.37	9.48	10.99	9.74	9.34	9.58	10.4	12.02	9.9	9.74	10.82	11.15	10.13	10.31	11.2	9.86
NETO1	9.2	8.47	9.55	8	5.36	9.52	10.1	8.76	9.55	7.97	9.31	10.14	9.01	10.52	10.2	9.96	10.74	10.53	9.95	8.78	9.15	10.51	9.82	9.35	9.1	8.47	9.2	9.79	8.46	9.88	9.53	10.02	9.5	9.2	9.77	9.7	8.95	10.24	9.33	9.46	10.53	9.64	10.53	9.16	11.58	9.85	9.17	9.36	8.22
MT1M	8.35	8.27	9.02	7.82	7.5	8.24	8.9	8.01	8.62	7.28	7.53	7.97	9.04	10.27	8.69	9.62	8.2	8.74	7.02	8.57	8.38	9.34	9.61	10.71	8.21	10.92	9.04	7.81	7.92	8.5	9.55	9.43	8.13	9.45	8.68	10.91	7.73	8.06	8.37	10.9	11.53	9.76	9.14	8.98	7.98	8.45	8.41	11.1	10.75
SEC13	14.83	15.07	14.79	15.19	15	15.68	15.11	15.26	15.16	15.79	14.87	15.39	14.78	15.38	15.81	14.74	14.97	15.77	14.74	14.64	14.33	14.98	15.23	15.22	15.02	14.46	14.86	14.78	14.48	14.45	14.56	14.6	15.98	15.9	15.21	15.65	15.52	15.08	15.19	14.41	14.79	14.78	15.06	15.1	15.15	14.65	14.9	15.58	15.16
AP4M1	10.46	11.08	9.54	10.16	9.11	10.82	10.45	9.65	10.03	9.74	10.16	11.52	10.57	10.68	11.73	9.94	14.88	12.07	10.09	10.06	9.84	10.47	11.16	11.16	10.48	9.68	11.08	10.24	10.09	10.18	10.94	10.75	11.06	11.44	10.22	10.71	11.43	10.78	11.26	9.85	11.06	10.65	10.46	11.3	10.82	10.34	10.88	11.2	10.86
LOC400013	11.8	13	12.54	12.17	11.34	12.72	11.75	12.85	12.66	12.63	11.8	12.77	11.38	12.24	13.94	12.29	13.41	13.63	12.22	10.82	11.57	12.14	12.33	11.58	12.08	11.25	12.41	12.52	11.48	12.69	12.26	12.43	13.04	12.53	12.2	12.6	12.54	12.64	11.33	11.24	13.03	12.53	12.9	11.76	12.63	12.31	12.25	12.67	11.87
PTGES3	15.12	15.58	14.75	15.21	14.89	15.89	15.27	15.38	15.28	16.03	15.69	15.99	14.92	15.26	15.66	14.41	15.25	15.72	15.14	14.7	14.84	15.18	15.62	15.2	15.38	14.84	15.1	14.98	14.82	14.77	14.89	14.8	16.1	15.86	15.01	15.88	15.93	15.39	15.71	14.7	15.21	14.74	15.18	15.32	15.8	14.99	14.94	15.66	15.02
AGPAT1	13.32	14.23	12.89	13.38	13.25	12.94	13.57	13.16	13.03	12.02	13.57	13.93	13.08	14.01	14.47	13.2	13.43	14.01	13.5	12.83	13.2	13.62	13.6	13.53	13.26	12.89	13.23	13.81	12.77	13.42	13.41	13.01	14.36	13.92	13.6	13.87	13.76	13.65	13.31	12.95	13.75	13.55	13.43	13.72	13.66	13.17	13.37	13.98	13.18
HEY2	4.31	4.09	5.87	5.72	5.63	5.7	7.14	6.33	6.44	5.55	4.98	6.04	6.93	6.47	6.02	6	5.57	7.43	6.55	6.09	6.12	6.89	6.47	5.96	6.47	5.68	6.78	6.02	5.88	6.01	6.84	6.41	6.85	7.25	5.89	6.87	5.8	6.72	5.59	6.51	6.11	6.95	6.3	7.99	5.15	6.35	5.42	8.31	7.73
NPB	7.1	7.25	8.15	8.05	6.65	6.94	6.6	7.83	7.57	7.23	7.41	7.08	7.33	8.48	7.69	7.39	7.89	9.25	7.51	7.5	8.7	8.15	7.92	7.95	8.1	8	7.2	8	7.42	8.57	8.6	8.35	8.51	7.63	7.42	8.01	8.2	7.2	8.12	7.83	8.64	8.4	8.33	6.99	8.24	7.22	7.39	7.25	7.2
RASGEF1A	7.21	7.1	7.59	6.95	4.94	7.23	7.51	7.29	7.79	5.85	5.95	6.53	7.53	7.84	8.89	7.38	6.79	8.28	6.91	7.54	8.16	7.94	7.8	8.36	7.35	7.74	7.07	7.5	7.47	7.68	8.43	8.22	7.9	7.69	7.53	8.06	7.12	7.02	6.75	7.44	7.78	8.46	7.86	7.05	6.87	7.41	7.46	8.36	7.96
SMYD5	9.23	9.97	9.63	9.54	9.07	9.78	9.55	10.42	9.63	9.77	9.02	9.94	10.15	10.13	10.99	9.46	9.78	10.65	9.35	9.35	9.76	10.34	9.88	10.07	9.98	9.16	9.77	10.04	9.2	9.7	9.83	9.83	10.11	10.08	9.97	9.76	9.76	9.66	9.54	9.5	9.97	10.43	9.9	10.29	10.23	9.73	9.74	10.13	9.51
STRN3	7.81	7.02	7.15	7.69	7.32	8.21	7.28	7.56	7.39	7.8	7.45	8.16	7.36	7.72	8.7	6.94	7.48	8.38	7.16	6.49	7.42	7.75	7.06	7.67	7.85	8.14	7.54	7.59	7.08	8.01	7.38	7.14	7.84	7.93	8.04	7.32	7.58	7.51	7.69	7.27	7.33	7.5	8.11	7.96	7.54	7.11	7.88	8.08	7.66
NOX3	5.82	5.86	7.03	7.48	5.41	5.83	4.39	6.83	7.04	6.19	4.27	5.47	6.06	4.74	8.63	5.97	5.77	6.11	4.26	6.31	6.49	6.43	6.26	3.6	6.48	6.17	5.41	6.55	5.95	5.99	6.95	6.9	7.61	5.71	5.95	6.79	4.5	4.84	4.33	6.05	7.36	7.28	7.56	5.78	5.45	6.03	5.94	9.19	4.77
GNA11	11.29	12.21	10.95	11.96	10.9	11.36	11.67	10.91	10.69	11.17	11.32	11.77	11.34	11.12	11.16	11.05	11.39	12.4	11.37	10.37	10.72	11.9	11.59	11.48	11.66	10.83	11.65	11.38	10.81	11.24	11.85	10.97	11.82	11.84	11.18	11.76	11.9	11.23	11.33	10.63	12.04	11.42	11.44	12.02	10.7	11.6	11.43	11.9	11.27
CRYAA	6.23	6.6	6.84	6.15	4.83	6.65	6.82	6.75	6.7	4.91	5.83	8.29	6.05	5.45	6.73	6.46	6.66	7.23	5.52	6.7	6.8	6.99	6.72	5.53	6.48	6.32	6.37	6.76	6.54	6.31	7.28	7.17	6.37	7.11	6.44	7.02	6.33	5.93	4.98	6.39	7.24	7.03	7.03	6.14	6.56	6.62	6.35	7.13	6.32
PLA2G4B	12.14	12.3	11.59	11.91	11.14	11.93	13.08	11.65	11.79	11.39	12.43	12.67	11.8	12.75	12.68	11.43	12.12	12.93	11.88	12.18	12.34	11.9	12.73	12.53	12.99	12.74	11.55	12.16	11.57	11.74	12.08	12.47	12.74	13.1	12.84	12.53	12.33	11.85	12.32	12.59	12.33	12.99	12.74	12.86	12.12	11.55	12.76	12.58	12.17
CGREF1	10.94	11.21	12.25	12.68	12.17	11.35	12.75	13.74	12.18	12.91	11.73	12.43	11.04	14.28	12.28	11.84	12.1	14.23	11.76	11.16	12.22	12.71	12.18	12.27	12.35	11.67	11.85	12.85	11.11	11.8	11.56	11.72	12.99	13.21	11.97	12.5	12.69	11.05	12.14	11.75	12.01	13.17	12.96	12.14	12.9	11.35	12.24	11.55	12.24
RPP21	12.61	13.72	12.66	13.1	12.52	12.65	13.15	12.68	12.59	12.03	12.7	13.47	12.68	13.4	14.49	12.92	13.04	13.75	12.91	12.48	12.72	12.59	12.75	13.04	12.81	12.59	12.9	13.11	12.14	12.64	12.62	12.65	13.63	13.46	13.27	13.34	13.21	13.33	13.35	12.53	13.55	12.72	12.91	13.09	13.22	12.96	12.72	13.1	12.56
SSX4	7.61	7.54	7.9	5.5	2.41	7.7	5.73	7.71	8.14	3.69	5.36	4.19	6.52	4.61	8.38	6.13	6.75	7.49	5.08	7.53	7.64	7.36	7.54	3.77	6.65	7.11	6.72	7.5	6.61	7.13	8.62	8.48	7.39	6.34	7.13	6.91	4.11	5.06	3.39	6.68	8.55	8.16	8.51	6.56	7.1	6.27	5.62	6.64	4.95
GPSM1	15	15.78	15.68	15.78	15.61	15.58	15.91	16.06	15.44	16.45	15.3	15.7	14.26	15.43	16.12	15.58	15.24	16.09	15.98	14.73	14.16	15.25	15.98	14.93	15.28	15.02	15.19	15.51	14.76	15.16	15.94	14.34	16.65	16.15	15.65	16.27	15.76	14.95	15.19	15.24	16.7	15.12	16.24	16.25	15.7	14.91	15.62	15.41	15.28
HSPB2	11.36	10.07	11.29	11.41	11.92	12.31	11.93	11.2	10.15	11.95	11.09	12.04	11.22	12.09	11.6	12.27	10.08	11.54	10.57	11.97	10.74	11.46	11.97	13.24	12.35	11.65	11.52	11.09	10.33	11.71	12.6	11.62	12.42	12.58	12.39	13.97	12.02	11.03	13.76	12.72	13.33	12.93	10.73	12.58	10.71	12.09	10.16	12.39	12.69
TTLL11	8.09	8.26	8.12	7.78	6.22	8.17	8.17	8.13	8.72	7.63	7.78	7.51	6.63	7.42	8.23	7.58	7.93	8.63	7.44	7.53	7.87	7.94	8.21	7.21	7.5	7.85	7.24	7.75	7.18	7.51	8.5	8.2	8.5	8.33	8.12	8.25	7.96	6.96	6.93	7.14	8.76	8.29	9.2	8.33	7.92	7.37	8.85	8.29	7.4
TMEM55B	12.03	12.34	11.14	11.69	10.95	11.96	12.02	11.28	11.26	11.5	11.02	12.19	11.65	12.31	12.81	10.96	11.58	12.32	10.91	11.14	11.8	11.44	11.7	11.84	11.69	11.88	11.43	11.16	10.9	11.56	11.71	11.63	11.95	12.36	11.97	12.2	11.48	11.69	11.95	11.23	11.61	11.75	11.95	12.19	11.55	11.47	12.1	12.37	11.64
PCYT2	9.88	9.99	9.17	8.95	7.95	9.81	10.51	9.72	9.43	8.06	9.6	9.77	9.81	11.86	10.09	8.03	10.04	11.51	9.72	9.58	10.61	9.66	10.13	10.6	10.57	9.48	9.5	9.87	9.5	10.12	10.12	10.15	10.55	9.61	10.38	10.72	9.82	10.15	9.84	9.45	9.93	10.96	10.02	10.34	9.94	9.89	9.72	10.75	9.89
GABRP	9.45	8.68	8.77	8.57	6.12	9.1	9.7	9.1	9.07	7.39	9.84	9.29	9.08	7.8	9.1	8.98	8.59	9.87	8.35	8.93	9	9.26	9.24	7.51	8.34	9.17	8.53	9.82	8.58	8.66	9.68	9.71	9.17	10.99	9.36	8.97	11.17	10.24	8.63	8.59	9.67	9.14	9.77	9.04	9.31	8.82	8.34	9.37	8.22
PRKAB2	10.28	10.82	10.14	10.62	10.02	10.33	11.02	9.97	10.08	10.92	10.35	11.26	9.98	11.01	11.91	10.58	10.96	10.8	10.1	9.48	9.76	10.1	10.2	10.14	10.4	10.2	9.99	10.53	9.97	10.15	10.06	10	11.35	11.23	10.63	10.82	10.91	10.23	10.51	10	10.79	9.82	10.78	10.75	11.56	10.7	11	10.51	10.02
KLRF1	7.06	5.71	4.19	4.85	2.93	4.68	7.87	4.06	5.46	2.56	6.28	4.53	4.28	6.14	5.9	6.76	8.27	4.73	5.15	7.04	7.23	5.53	7.59	6.45	4.87	6.42	7.42	5.9	3.49	5.58	5.15	7.31	4.82	7.09	7.95	8.01	5.29	6.34	6.7	5.98	6.45	6.19	6.11	4.65	6.79	6.86	4.04	5.82	6.82
C14orf179	12.65	12.9	12.23	12.6	12.34	12.22	12.67	12.26	11.8	13.07	11.75	12.66	12.14	12.54	13.58	12.53	12.46	12.89	12.26	11.51	11.47	12.09	12.07	12.75	12.34	11.52	12.21	12.21	11.91	12.19	12.15	12.02	13	12.81	12.37	12.53	12.23	12.56	13.64	11.54	11.94	11.83	12.4	12.62	12.63	12.09	12.69	12.86	12.61
ST13	12.46	12.2	12.54	12.83	12	12.6	12.55	13.3	13.07	13.24	12.78	13.46	12.87	12.36	13.74	12.93	12.8	13.72	12.77	11.45	12.62	12.66	13.59	12.65	12.59	12.48	12.63	12.82	11.51	12.4	11.86	12.67	13.42	12.32	13.03	13.57	13.01	13.07	13.01	11.61	12.88	12.94	13.55	13.1	13.33	12.78	12.46	13.04	12.25
KIAA0754	10.41	10.8	9.21	9.51	9.17	10.82	10.8	9.22	8.94	9.38	10.7	11.39	9.88	10.07	10.84	10.55	10.86	10.75	10.35	9.73	10.04	10.11	10.71	10.3	10.32	10.17	10.99	10.81	9.58	10.17	10.52	10.61	11.14	11.13	10.85	10.77	10.8	10.58	10.7	10.24	11.23	9.69	10.93	10.86	11.15	11.03	10.61	10.51	10.79
NELL2	13.53	14.8	13.92	15.24	14.7	15.4	14.87	14.22	14.37	14.98	13.95	16.58	13.46	14.19	15.71	14.63	14.55	15.51	14.33	14.38	13.32	14.71	15.04	16.27	15.19	13.42	14.26	14.4	15.11	13.43	14.69	14.37	15.02	14.49	13.89	14.74	16.04	15.33	16.15	13.89	14.92	14.64	15.11	16.04	14.56	14.73	14.54	15.32	14.39
INPP5E	8.38	8.87	8.3	8.3	7.96	8.85	8.05	8.55	8.18	8.54	7.76	8.52	8.23	7.52	8.79	7.46	8.11	8.94	8.15	7.33	7.6	7.88	8.66	7.69	8.52	7.57	8.24	8.12	7.35	8.25	8.9	7.89	9.17	9.09	8.42	8.88	8.44	8.28	8.16	7.85	9.04	8.43	9.25	9.06	7.84	8.14	9.14	8.95	8.49
ZKSCAN1	17.34	17.65	16.78	17.02	17.01	17.71	17.14	17.12	16.89	17.15	17.22	17.91	17.13	16.9	17.95	16.99	17.51	17.57	16.77	16.91	16.82	17.24	17.43	17.12	17.05	16.94	17.67	17.42	17.2	17.07	17.19	17.18	17.86	17.81	17.39	17.66	17.54	17.54	17.2	17.14	17.86	16.8	17.16	17.61	17.68	17.35	17.41	17.34	17.31
RNF14	10.9	11.77	9.41	10.7	9.72	11.33	11.08	10.16	9.91	10.24	10.78	11.87	10.54	11.6	10.99	10.33	11.17	12.17	11.01	10.22	10.58	11.15	11.62	11.33	11.8	10.52	11.16	11.66	10.27	10.86	11.05	10.85	12.07	11.44	11.62	11.77	11.2	10.87	11.2	10.36	11.44	11.95	11.41	12.13	11.38	11	10.65	11.83	11.02
CACNA2D3	12.17	11.53	8.86	10.69	6.7	13.2	10.52	8.14	9.7	10.68	12.51	14.09	12.69	12.05	13.84	13.32	13.38	13.37	12.34	12.21	9.99	12.71	13	11.69	10.81	11.59	12.93	12.05	12.2	12.32	12.22	12.39	12.13	12.95	13.16	12.38	12.58	12.94	13.61	11.27	12.73	11.33	13.09	12.9	13.5	12.63	13.75	11.97	12.06
CCDC88	10.45	9.42	7.3	7.85	6.59	7.34	10.3	6.6	7.81	7.93	8.57	9.21	7.7	8.98	9.51	7.64	8.92	7.98	8.32	9.47	10.54	8.35	9.26	8.94	7.84	9.96	9.72	8.38	8.54	8.3	9.74	10.31	8.05	10.1	10.28	9.95	8.72	9.48	7.77	9.97	8.49	8.93	8.97	7.68	10.13	10.19	9.71	9.25	9.03
GPKOW	13.54	13.93	12.51	13.38	12.33	13.67	13.57	13.1	13.06	13.29	12.57	13.69	12.3	13.15	14.1	12.99	12.74	13.65	13.01	12.33	13.03	12.99	13.51	13.08	13.14	12.49	13.11	12.92	12.49	12.62	13	12.85	13.89	14.57	13.22	13.79	13.21	13.07	13.17	12.35	13.21	12.72	12.88	13.42	13.73	13	13.63	13.42	13.4
ALS2CR8	7.51	7.64	7.37	7.33	7.91	8.28	7.31	7.09	6.96	7.83	6.55	7.17	7.72	7.12	8.27	7.96	7.34	7.44	7.03	6.73	7.35	6.98	7.58	6.93	6.95	5.69	7.47	7.85	5.71	6.41	7.08	6.52	7.92	8.11	7.35	7.69	7.15	7.24	7.12	6.97	7.39	7.07	7.33	7.1	7.6	7.17	7.66	6.99	7.02
ZNF92	15.05	15.59	14.06	14.58	13.99	15.39	14.22	14.68	14.39	14.32	13.71	14.96	13.54	13.02	14.77	14.04	14.92	14.97	13.97	12.92	13.77	13.89	14.35	13.73	14.13	13.24	14.87	14.74	13.36	13.8	14.21	14.08	14.9	15	14.46	14.2	14.98	14.83	14.06	13.37	15.13	13.21	14.11	14.44	14.41	14.56	14.47	13.74	13.92
EEF1D	16.01	15.71	16.07	15.77	16.17	15.78	16.43	16.65	15.95	16.7	15.97	15.93	15.52	16.04	15.96	15.97	15.77	16.01	15.48	15.86	16.23	15.62	15.98	16.05	15.69	16.04	15.81	15.7	14.8	15.02	15.44	15.82	16.31	16.24	16.25	17	15.92	16.01	15.6	16.16	15.94	15.52	16.07	15.35	16.4	15.74	15.44	16.36	15.95
ANGPT2	7.11	6.18	5.97	5.76	5.77	7.2	6.93	7.19	6.97	6.59	7.55	5.38	6.24	7.18	7.48	5.3	6.7	7.64	6.77	6.4	6.99	6.36	6.81	5.59	6.64	7.14	6.4	6	5.94	5.5	5.4	6.82	6.23	5.64	7.67	7.8	5.66	6.94	5.79	6.72	7.61	7.24	6.78	7.17	5.32	6.54	5.42	8.34	6.95
ECSM2	9.96	9.52	8.82	8.81	9.1	9.49	10.6	9.38	8.71	7.69	9.92	10.2	10.54	10.39	9.35	10.09	9.65	10.73	10.74	10.2	10.89	10.08	10.47	10.36	10.64	10.91	10.36	9.16	9.08	8.36	9.59	10.41	9.65	10.93	11.08	11.33	9.76	11.03	10.17	9.88	9.57	10.52	9.75	10.92	9.31	10.4	9.43	10.84	10.84
MXRA8	12.06	12.27	11.96	13.5	13.93	14.56	14.04	11.63	12.47	11.89	13.1	13.58	14.76	13.43	11.03	13.83	12.01	12.97	12.82	13.25	14.13	13.85	13.82	15.06	13.54	12.66	13.61	12.69	11.67	13.28	14.17	13.64	13.76	14.39	14.22	15.76	13.98	13.2	14.73	14.18	12.93	14.46	12.07	12.69	12.21	14.02	12.01	14.5	15.07
SCAMP1	9.48	10.02	9.94	10.24	9.86	10.42	10.42	10.22	10.29	10.86	10.73	11.47	9.84	10.49	11.75	10.28	10.59	11.48	10.3	9.47	9.92	11.41	11.17	10.48	11.08	9.8	10.32	11.23	9.9	10.2	10.74	10.06	10.9	10.75	10.77	10.49	11.09	10.62	10.57	9.36	11.17	10.37	10.8	10.82	10.68	9.93	10.29	10.79	9.94
MYH15	6.64	7.18	6.54	7.12	5.16	7.57	7.45	6.59	7.11	6	6.29	6.95	6.85	6.37	7.34	6.76	6.67	7.64	6.28	6.91	6.13	6.93	7.28	6.39	6.57	6.32	6.29	6.97	6.4	6.67	7.25	7.27	7.28	7.21	7.23	7.23	7.02	7.1	6.43	6.49	7.46	7.71	7.38	6.96	6.9	6.81	9.78	7.86	6.81
ECAT8	11.62	13.29	9.69	13.84	6.86	10.22	10.57	9.64	10.63	8.05	9.32	11.55	9.91	9.15	9.82	11.34	13.1	9.93	10.41	9.64	10.53	9.75	10.27	9.28	9.47	9.52	9.56	10.43	10.43	9.59	10.89	10.65	9.2	10.97	9.69	9.78	10.66	10.38	10.64	9.37	11.19	10.29	10.7	11.02	9.93	10.03	11.06	9.74	10.07
C14orf145	8.53	8.8	7.81	6.59	7.02	8.97	8.06	8.43	8.04	7.26	7.14	7.71	7.65	6.38	7.5	6.79	7.5	7.86	6.65	7.32	7.6	7.72	6.83	7.21	6.78	7.03	6.96	7.69	6.84	7.91	8.31	8.18	8.09	7.44	7.62	7.67	7.31	6.83	6.5	7.06	8.43	7.88	8.61	8.53	7.43	7.47	7.49	7.28	6.45
TCEB3	9.7	9.8	8.5	8.69	8.51	9.98	9.9	9.03	9	8.92	9.45	10.39	9.1	9.93	9.92	9.31	9.8	10.41	9.28	8.93	9.71	9.46	9.58	9.53	9.79	9.78	9.8	8.98	8.4	8.97	9.21	9.66	10.02	9.95	9.74	10.27	9.4	9.94	9.87	8.99	9.4	9.44	9.6	9.76	9.74	9.5	9.39	10.31	10
MGC10955	8.85	9.31	8.56	8.4	7.41	9.22	9.2	9.15	8.89	7.75	9.15	9.22	9.06	8.52	9.51	9.02	8.92	9.25	7.69	8.93	8.77	8.98	8.91	8.88	8.62	8.79	8.63	9.58	8.57	8.96	9.37	9.25	9.43	9.26	9.21	9.46	8.46	8.49	8.75	9.01	10.08	9.46	9.38	8.81	9.54	8.89	8.8	9.19	8.51
SLC5A8	4.75	3.99	4.81	3.04	2.32	4.23	4.18	4.33	5.04	2.81	3.2	4.63	4.18	3.02	3.2	2.87	3.73	3.98	2.38	4.21	3.5	3.38	3.93	3.09	3.17	4.12	3.19	4.07	3.75	4.81	5.07	5.08	3.45	3.82	3.07	4.13	3.47	3.42	2.89	4.87	5.04	4.47	5.12	2.29	3.9	3.52	3.54	4.16	2.94
C10orf64	6.52	4.92	5.9	4.55	2.38	5.19	5.94	6.36	6.38	4.91	4.66	8.54	4.97	4.35	5.51	5.36	5.68	7.11	4.83	6.27	6.26	6.12	6.37	3.6	3.71	6.98	6.53	6.11	6.23	5.86	6.91	7.04	5.05	5.26	6.41	6.31	4.93	6.1	2.83	5.77	6.8	6.61	6.89	5.04	6.18	5.58	4.73	5.62	5
KRT6B	5.77	4.68	7.24	4.26	2.2	5.94	5.11	6.78	7.52	3.43	4.68	7.7	5.36	3.73	5.73	5.2	5.91	7.91	3.68	6.77	7.02	6.69	6.54	9.8	5.27	6.25	5.63	6.62	6.32	6.16	7.77	7.62	6.16	4.44	5.54	6.18	3.28	5.61	3.6	5.93	7.49	7.42	7.65	5.78	5.56	5.34	5.5	5.96	3.99
RPE	10.16	9.89	9.5	9.73	9.07	10.28	10.09	10.04	9.78	9.55	9.98	10.37	9.9	10.28	10.49	9.24	9.94	10.61	9.92	9.64	10.02	10.07	9.93	9.81	10.06	9.91	10.01	10.16	9.36	9.8	9.76	10.08	10.26	9.92	10.54	10.63	10.06	10.14	9.56	9.58	10.16	10.43	10.11	10.42	10.01	9.99	9.74	10.98	9.64
HTATSF1	14.03	15.08	13.56	14.28	13.52	14.68	14.65	13.98	14.04	14.32	12.97	14.95	14.15	13.77	15.52	14.37	13.45	14.77	14.29	13.42	13.5	14.25	14.87	14.03	13.73	13.51	13.76	14.27	13.59	13.5	13.81	13.78	15.37	15.04	13.99	14.14	14.05	14.24	14.41	13.42	14.65	13.69	13.54	14.26	14.23	14.3	14.29	14.39	14.08
QPCT	10.2	10.51	10.03	12.02	9.88	11.56	11.27	10	9.64	10.31	11.48	11.68	10.68	14	11.27	10.79	12.66	13.78	12.46	10.16	12.53	12.06	11.85	12.74	12.94	11.94	11.44	12.93	11.04	11.58	11.87	12	13.3	13.82	11.99	12.03	12.82	11.48	11.87	12.11	12.96	13.89	12.68	13.41	12.55	11.05	12.18	10.89	11.43
RALGPS2	7.73	7.94	5.52	6.4	4.98	6.98	6.61	6	5.99	5.79	6.54	7.19	6.15	7.1	7.62	5.21	6.86	7.4	6.2	6.62	8.03	6.73	6.96	6.89	6.57	7.27	7.16	7.04	6.1	6.48	7.39	7.44	7.4	7.8	7.35	7.29	7.19	7.32	6.87	7.2	7.3	7.29	6.51	7.93	7.39	7.68	7.03	7.52	7.31
STXBP1	11.16	12.12	11.43	11.55	10.76	11.71	11.74	11.25	11.45	11.63	11.75	11.95	10.89	12.2	12.41	11.14	11.65	12.43	11.44	10.85	11.49	11.66	12.21	11.62	12.23	11.25	11.48	11.87	11.47	12.07	12.75	11.35	12.73	12.48	11.97	12.75	12.13	11.6	11.19	11.18	12.8	12.29	12.89	12.71	11.98	11.5	12.76	12.29	11.8
NT5DC1	10.42	10.85	9.73	10.18	9.74	10.59	11.83	10.1	10.61	9.93	10.47	11.19	10.46	11.33	11.54	10	11.35	11.46	10.38	10.25	11.24	10.26	10.64	10.78	11.4	10.18	10.44	11.92	10.2	10.7	11.24	10.94	11.77	11.25	11.56	11.15	11.36	11.46	10.58	10.04	10.98	11.59	11.49	11.71	10.64	10.77	10.77	10.92	10.05
OLFM1	12.95	9.45	11.53	14.28	12.95	12.77	13.92	12.94	12.5	12.7	11.99	11.52	10.01	15.09	14.76	12.05	12.62	13.06	13.36	11.79	13.17	12.87	13.49	12.97	14.36	13.63	12.77	13.31	11.48	13.47	12.74	12.72	14.66	13.84	13.16	14.6	12.46	10.48	12.08	11.79	11.83	14.47	14.24	12.53	13.58	11.18	13.65	13.33	12.67
PSMC6	12.68	12.92	12.28	12.9	12	12.82	12.91	12.46	12	13.11	12.11	12.96	11.63	12.77	13.2	12.37	12.56	13.12	12.49	11.42	12.33	12.06	12.5	12.5	12.74	11.76	12.35	12.54	12.18	12.4	12.54	12.19	12.9	13.37	13.08	13.02	12.82	12.68	12.89	11.97	12.55	12.45	12.89	12.75	12.68	12.44	13.16	12.93	12.47
B3GNT8	11.38	10.91	10.96	9.57	8.7	11.57	10.81	10.87	11.21	8.53	10.94	11.44	11.16	11.31	10.65	9.84	11.21	11.02	11.3	11.25	11.76	10.91	11.02	10.45	11.2	10.87	11.21	11.42	11.13	10.3	11.52	11.46	11.06	11.4	11.14	11.15	11.28	11.57	11.62	10.5	11.8	11.34	11.82	10.48	11.38	10.9	10.93	11.54	10.29
APBB1IP	10.53	10	8.58	8.93	7.1	8.64	10.7	8.6	9.03	7.09	8.79	9.46	9.14	9.8	8.37	8.59	9.82	9.71	8.82	10.1	11.35	9.52	9.65	9.61	8.86	10.17	10.33	9.32	8.73	9.19	9.56	10.76	8.58	9.05	10.7	10.64	8.95	10.13	8.81	10.4	9.96	9.88	10.11	8.49	10.02	10.53	9.39	10.85	9.59
ProSAPiP1	10.08	12.45	11.02	11.15	9.56	11.54	11.56	10.98	10.9	10.73	11.04	12.37	11.12	10.99	12.49	11.55	12.23	13.43	11.51	10.77	10.9	11.25	11.84	11.48	11.6	11.07	11.61	11.7	11.19	11.16	11.53	11.44	11.9	12.63	11.9	11.55	11.54	11.54	11.79	10.81	11.23	11.83	12.01	12.84	12.48	12.04	11.99	12.11	11.44
ZBTB24	6.03	6.84	6.91	5.96	5.7	7.07	7.6	7.4	6.76	6.71	7.38	6.56	6.1	7.53	7.46	5.54	6.92	7.44	6.26	7.4	7.34	7.39	7.36	8.23	6.63	10.13	6.69	6.66	5.92	6.37	6.35	7.17	6.73	6.57	7.26	6.91	6.85	6.47	6.95	7.18	7.39	6.83	7	6.84	7.66	7.02	5.81	7.84	6.54
SLC4A3	11.09	11.86	11	11.62	10.62	12.12	12.34	10.89	10.72	11.19	11.32	12.61	12.04	13.21	12.6	11.64	12.05	13.72	12.3	11.23	12.1	11.84	12.64	12.32	12.88	11.61	12	12.39	11.57	11.79	11.96	11.88	12.8	12.86	11.86	12.07	12.14	11.51	12.81	11.95	12.58	12.55	12.24	13.23	12.38	11.98	12.4	12.18	12.22
ANKRD53	9.94	10.41	9.86	9.51	8.18	10.76	10.14	10.13	9.77	8.87	9.25	10.57	9.78	9.12	10.54	9.63	9.83	10.84	9.77	9.7	9.64	10.24	9.76	8.98	9.61	9.74	9.65	10.02	9.94	10.02	10.23	9.97	10.38	10.56	10.29	10.26	9.52	9.87	9.44	9.26	10.33	9.91	10.12	10.05	9.9	9.8	9.81	9.98	9.57
MBTD1	10.72	9.73	9.22	9.47	9.03	10.74	9.58	10.11	9.44	10.04	9.88	11.13	10.07	8.27	10.96	9.25	10.59	9.74	9.16	9.13	9.27	9.17	9.8	9.46	8.98	8.92	9.91	10.41	9.22	8.84	9.64	9.7	10.49	10.23	9.85	10.11	10.5	10.75	9.59	8.86	10.33	8.63	9.94	10.87	10.92	10.47	10.47	8.87	9.39
ATP5E	16.89	17.24	16.8	17.21	17.25	16.42	17.26	16.94	16.59	17.85	16.77	17.78	17.04	18.44	17.57	17.39	17.28	18.4	16.87	16.78	16.8	16.76	17.24	17.43	17.36	17.32	16.69	17.11	16.4	16.25	16.13	16.57	17.76	17.34	17.02	17.66	17.24	17.15	17.96	16.67	16.72	17.97	16.97	17.43	17.24	16.86	16.71	18.16	16.77
IFITM4P	13.77	12.39	11.69	12.32	12.82	12.08	13.64	11.32	12.51	10.85	12.35	12.12	12.81	15.4	11.59	11.79	12.15	13.21	11.73	12.85	13.82	12.61	13.01	13.88	12.76	13.59	14.37	11.39	11.73	12.46	12.83	13.39	12.36	13.38	14.28	15.56	12.22	12.63	12.86	13.33	13.31	13.86	13.05	12.84	12.65	13.77	12.46	14.6	14.71
AP2A1	9.45	10.37	9.55	9.28	8.63	9.77	10.24	9.18	8.84	9.31	9.17	9.49	9.22	10.28	10.14	9.16	9.84	10.83	9.31	9.07	9.67	9.52	9.79	9.55	9.7	9.37	9.39	10.13	9.27	9.53	10.28	9.91	10.22	10.57	10.04	10.06	9.56	9.8	9.35	8.77	9.82	10.18	9.84	9.99	10.01	9.78	9.95	9.86	9.78
MYST3	12.88	12.88	12.28	12.5	12.06	12.92	13.18	12.61	12.47	12.82	13.16	12.91	12.6	12.48	13.5	12.21	13.32	13.4	13.08	12.08	12.29	12.4	12.78	12.7	12.62	12.54	12.97	13.37	12.01	12.6	12.92	12.61	13.48	13.41	13.15	12.94	13.23	12.66	12.5	12.81	13.82	12.02	13.62	12.85	14	12.71	13.14	13.17	12.28
RTN4RL1	9.29	8.38	9.27	6.46	5.89	9.07	7.8	9.2	9.41	7.07	7.79	7.18	8.46	7.68	9.25	8.41	7.81	9.67	7.44	9.1	9.37	9.33	9.22	7.42	7.75	8.97	8.31	8.98	8.49	8.75	9.75	9.73	8.87	8.68	8.45	9.2	6.64	7.64	6.93	8.53	10.06	9.6	9.66	7.99	8.24	7.96	7.51	9.16	8.02
OGDHL	12.88	13.33	13.62	13.89	14.27	13.18	13.6	13.18	14.51	15.04	12.5	12.77	12.58	14.48	14.47	12.64	13.24	15.38	12.91	10.82	13.43	12.58	13.61	13.89	15.18	12.97	12.02	13.81	12.75	13.48	13.43	12.79	16.09	14.48	12.28	14.55	13.49	12.86	14.27	12.17	13.08	14.45	13.53	14.16	14.26	12.65	13.87	12.95	14.52
GTF3C5	12.95	13.14	12.33	12.77	12.15	13.01	13.22	12.65	12.49	12.86	12.57	13.02	12.24	12.54	13.29	12.65	12.64	13.21	12.77	12.38	11.89	12.26	12.82	12.46	12.27	12.39	12.48	12.72	11.9	12.73	12.91	12.29	13.66	13.46	13.04	13.39	12.84	12.58	12.71	12.38	13.61	12.4	13.41	13.45	13.16	12.35	12.67	13.18	12.45
FH	12.77	14.13	12.05	12.97	12.15	13.05	12.95	12.76	12.84	13.06	11.96	13.43	11.78	12.94	13.1	12.14	12.53	14.08	12.64	11.87	12.26	12.66	13.05	12.81	13.03	12.17	12.44	12.9	11.66	12.51	12.52	12.29	13.5	13.96	12.94	13.06	12.98	12.58	12.7	11.66	12.75	12.61	12.51	13.07	12.81	12.47	12.6	12.98	12.54
CACNB3	11.14	11.8	10.98	10.18	9.39	11.75	10.83	10.96	11.08	10.02	10.11	11.07	10.5	10.43	11.25	10.8	10.9	12.07	10.41	10.66	10.89	11.07	11.27	10.11	10.51	10.61	11	11.19	11.14	11.17	11.57	11.37	11.6	11.61	11.17	11.13	10.79	10.74	10.5	10.2	11.63	11.26	11.61	11.37	11.19	11	11.15	11.16	10.66
CENTA1	7.13	8.59	8.06	8.37	7.2	7.57	8.54	8.47	7.57	8.04	8.01	6.57	6.14	8.9	8.68	7.09	7.82	10.39	8.67	7.49	8.07	8.9	8.94	7.82	8.16	8.22	8.9	8.51	8.18	8.94	9.17	8.21	9.14	8.67	8.08	9.19	8.4	7.21	7.22	7.71	8.65	9.24	8.75	8.41	8.66	7.84	7.78	8.28	8.44
KCNB2	9.35	9.51	5.27	7.93	6.41	9.69	8.93	7.32	8.13	7.62	7.93	8.97	4.31	7.99	9.65	7.22	8.44	8.25	9.58	6.26	5.47	6.6	7.62	8.88	10.42	7.11	7.23	8.74	7	7.23	8.14	7.47	8.6	9.36	8.91	7.51	8.91	8.12	9.44	8.53	9.86	7.71	8.51	10.47	7.99	7.21	8.66	8.74	7.39
RBM14	13.6	13.33	12.83	13.35	12.95	13.5	13.4	13.53	12.91	13.72	12.93	13.93	12.79	12.43	13.28	12.74	13.18	13.87	13.32	12.26	12.36	13.03	13.51	12.81	12.83	12.88	13.1	13.15	12.45	13.03	12.86	12.99	13.56	13.53	13.4	13.15	13.57	13.11	13.43	12.39	13.24	12.64	13.31	13.68	13.54	13.1	13.1	13.11	12.8
WDR5	9.61	10.04	9.2	9.35	9.04	9.95	9.73	9.95	9.58	9.81	9.08	9.38	8.79	9.34	9.61	8.66	9.16	9.67	9.24	8.31	8.95	9.04	9.45	9.06	8.99	9.2	9.16	9.3	7.94	8.97	9.33	8.75	10.13	9.5	9.33	9.77	8.91	9.02	8.87	8.53	9.54	9.18	9.87	9.66	9.06	9.13	9.24	9.62	9.11
RAB3IP	7.95	7.28	6.59	6.37	5.56	6.98	6.04	7.15	6.86	5.63	6.04	8.47	6.91	6.52	6.89	5.33	7.3	8.05	5.8	6.18	6.25	6.6	7.51	6.84	6.08	6.02	6.68	6.78	7	7.06	6.91	6.98	6.45	5.76	6.33	6.33	8.17	7.47	8.12	6.38	8.29	6.82	6.1	7.97	6.69	7.52	7.59	7.3	6.41
hCG_1988300	10.01	10.21	9.49	9.25	9.09	9.95	10.08	9.39	9.54	9.18	9.57	10.09	10.35	9.64	10.52	9.82	9.65	10.32	9.29	9.23	9.72	9.94	10.07	9.43	9.84	9.02	10.25	10.19	9.52	9.49	10.11	9.98	10.35	10.69	9.86	9.94	9.68	9.66	9.75	9.67	10.1	10	9.99	10.65	10.2	9.85	10.15	9.89	9.86
ANKRD11	12.11	12.43	11.58	11.73	11.86	11.87	12.13	11.9	10.72	12.02	11.72	13.11	12.05	12.21	12.47	11.45	12.09	12	11.77	11.72	11.79	12.24	12.81	11.11	11.53	10.8	12.44	12.03	11.64	11.63	11.78	11.88	12.35	12.22	11.95	12.85	12.22	12.32	11.7	11.74	12.65	11.8	11.87	11.84	11.95	12.27	12.04	11.86	11.94
RPP14	10.54	11.33	10.56	11.26	10.68	11.22	10.4	11.06	10.63	11.36	10.59	11.91	10.84	10.93	11.73	10.88	11	11.46	10.25	10.16	10.56	10.61	10.92	10.52	10.86	10.07	10.9	10.6	10	10.04	10.63	10.59	11.11	11.36	10.85	11.51	10.97	10.6	10.71	10.29	11.02	10.84	11.01	10.86	10.98	10.48	10.91	11.22	10.85
RYK	10.01	10.21	9.8	9.89	9.92	10.41	10.16	10.32	9.95	10.03	9.43	10.78	9.7	9.42	10.28	9.43	9.32	9.93	9.26	9.21	10.01	9.75	10	10.03	10.02	9.71	9.85	9.59	9	8.82	10	9.99	9.79	10.22	10.2	10.26	9.63	9.54	9.68	9.48	9.98	10.03	10.23	9.9	9.49	9.88	9.48	9.73	9.67
SSFA2	11.7	11.39	10.6	11.05	10.22	11.79	12.66	10.87	10.83	11.12	11.66	12.66	12.02	12.86	12.18	11.15	12.67	12.69	12.55	11.55	12.08	11.88	12.25	12.98	12.91	11.62	12.5	12.53	11.2	11.87	11.59	12.02	12.6	12.52	12.56	13.78	12.42	11.8	12.32	12.59	12.35	12.91	12.72	13.07	13.1	12.14	12.05	13.28	12.45
RNF19	11.67	12.06	10.19	12.13	10.27	12.01	11.58	10.79	10.45	11.5	11.87	12.13	10.69	11.85	12.83	11.09	12.1	12.4	11.4	11.12	11.4	11.11	11.72	12.14	12.16	11.56	11.99	12.22	10.52	11.25	12.16	11.94	12.36	12.64	11.83	12.78	11.92	11.85	10.89	11.61	13.03	11.71	12.59	11.91	12.77	11.53	11.66	13.15	11.58
MTNR1B	5.75	5.94	6.17	3.04	2.7	3.61	4.89	5.91	6.33	2.68	3.02	4.41	4.8	3.66	4.36	4.94	3.07	3.56	2.56	5.84	5.52	5.7	4.72	2.98	3.09	5.34	3.14	5.41	4.85	5.19	6.26	6.04	5.46	4.02	4.6	4.98	3.39	3.49	2.87	5.48	6.48	5.71	6.17	4.52	3.51	4.83	4.29	4.57	3.99
AKIRIN1	9.7	10.32	7.8	8.54	8.09	9.73	9.65	7.64	7.55	9.29	9.28	10.5	9.15	10.41	9.92	8.45	9.51	11	9.35	8.61	9.57	9.68	10.3	10.08	10.67	9.51	10.15	8.83	9.03	9.05	10.02	9.79	10.34	10.07	9.53	10.4	9.52	10.4	9.05	9.2	9.85	9.64	9.15	9.77	10.47	9.18	10.23	10.69	9.92
RAB2A	10.68	11.43	10.13	11.05	10.09	11.18	11.12	10.16	10.16	10.82	11.21	11.22	10.27	12.03	12.5	10.63	11.36	11.82	11.08	10.45	11.38	10.96	11.43	11.64	11.92	10.56	11.17	11.45	10.45	11.16	11.62	10.8	12.02	11.63	11.14	11.89	11.53	11.1	10.92	10.93	12.08	11.65	11.85	11.13	11.96	10.52	11.35	12.7	10.69
PISD	11.18	11.17	10.75	11.14	10.49	11.47	11.35	11.11	11.13	11.26	10.76	12.38	11.24	11.64	10.97	11.3	11.97	12.44	11.22	10.48	11.29	11.55	12.13	11.11	11.37	10.72	11.47	11.21	10.24	11.04	11.22	11.07	12.21	10.95	10.97	12.2	11.43	11.16	11.53	10.55	12.03	11.51	12.17	11.44	11.64	11.28	11.43	11.35	11.13
ACSL3	10.16	11.57	9.52	11.31	10.62	12.04	11.18	10.84	9.95	10.76	11.61	11.51	10.38	12.61	11.71	9.86	13.91	12.58	11.35	10.1	11.22	11.54	11.65	11.97	11.94	10.81	10.99	11.8	10.19	10.9	10.6	11.04	12.68	11.59	11.54	11.97	11.48	11.05	11.1	10.83	11.62	12.09	11.59	11.57	11.41	10.84	11.25	12.73	10.71
ARHGEF1	10.04	9.76	8.63	8.41	7.77	8.87	9.95	8.52	8.27	7.69	8.91	10.04	9.13	8.87	9.06	8.93	9.48	9.94	8.67	9.28	10.9	9.44	10.22	9.3	9.09	9.85	9.85	9.32	8.47	9.1	9.64	10.21	9.32	10.24	10.03	9.87	9.47	9.67	9.25	10.01	9.81	9.7	9.73	9.54	9.73	9.91	9.57	9.51	9.57
ROPN1	7.12	6.23	5	4.26	2.85	6.29	6.17	6.32	5.42	3.42	5.55	5.21	6.82	6.57	5.48	5.89	6.11	7.25	4.57	6.22	7.24	6.99	5.96	6.17	7.58	5.8	5.73	6.38	5.54	6.26	6.5	6.49	7.57	7.28	6.74	7.06	6.33	5.95	6.67	6.3	6.65	7.35	7.11	6.09	4.48	5.88	6.65	7.12	7.08
C1orf115	7.82	7.83	7.33	6.01	5.38	6.63	7.5	7.87	7.53	4.87	7.42	7.32	8.13	7.68	6.85	6.98	7.19	7.31	6.55	7.64	9.05	7.6	7.91	8.41	8.23	8.04	7.9	7.4	6.48	7.5	8.34	8.44	7.1	7.8	8.58	9.08	6.33	7.38	7.36	8.21	8.2	8.76	7.94	6.99	6.98	8.01	6.18	7.99	8.27
SHC1	9.15	9.04	8.68	7.93	7.73	10.2	9.16	8.59	9.2	8.13	9.14	10.29	9.76	9.6	8.35	9.94	9.67	10.51	10.18	8.75	9.08	8.73	10.03	9	9.74	9.33	8.85	9.51	8.09	9.36	9.25	9.61	10.08	9.58	9.49	9.67	9.02	9.3	9.71	8.96	9.84	9.92	10.5	8.94	9.35	8.92	8.09	9.95	8.49
DLK1	7.18	6.87	8.38	7.21	6.83	8.53	6.15	8.54	8.84	6.96	5.42	8.99	9.1	7.29	7.63	7.52	7.2	10.18	6.39	8.52	8.22	8.14	8.1	6.42	8.55	8.22	6.97	8.49	7.69	7.55	9.09	8.74	9.9	7.95	7.58	7.77	5.9	7.36	8.7	7.26	8.79	9.58	8.8	8.93	6.97	6.26	6.68	8.33	7.21
KIAA1345	7.9	8.26	9	9.74	8.61	8.51	8.24	8.83	8.57	9.25	7.8	10.07	8.61	8.13	9.5	9.5	9.1	9.94	8.97	7.99	8.33	8.67	9.04	8.87	8.99	8.11	8.92	9.42	7.81	8.57	8.85	8.72	10.33	9.87	9.41	9.86	8.85	9.19	8.9	8.56	9.33	9.4	9.47	9.09	8.93	8.72	9.24	9.35	8.39
FSIP1	6.22	7.66	6.45	4.88	4.33	5.35	5.88	5.67	6.52	5.1	5.1	6.31	5.83	5.51	6.71	3.41	5.39	7.07	4.68	5.97	6.06	5.85	5.63	7	6.28	5.65	5.38	5.45	5.5	5.29	6.74	6.98	6.75	5.61	5.66	5.37	4.94	7.02	6.07	5.67	6.43	7.52	6.37	6.69	5.01	4.99	5.95	7.4	5.86
CUL4A	9.13	9.25	8.97	9.14	9.13	8.95	9.36	8.2	8.69	9.25	8.54	9.84	9.31	9.47	9.84	8.81	9.18	9.93	9.27	8.46	9.51	9.28	9.46	8.87	9.49	8.33	9.39	9.63	8.29	9.09	9.69	9.58	9.9	9.42	9.6	10.08	9.09	9.44	9.54	8.91	9.61	9.8	9.76	9.18	9.7	9.87	9	9.16	9.37
CFL2	10.73	11.33	10.37	11.4	10.42	11.25	11.02	10.67	10.51	11.53	10.39	11.33	9.68	11.06	11.96	11.34	11.08	11.49	10.66	10.06	10.57	10.69	10.62	10.56	11.39	10.67	10.57	11.28	10.35	10.94	10.56	10.11	11.8	11.68	11.27	11.7	11.2	10.88	11.16	10.33	10.83	10.72	11.03	11.02	11.07	10.8	11.05	11.17	10.8
SCGB1C1	5.87	6.11	6.74	3.19	2.14	6.31	5.42	5.38	5.53	3.54	3.35	4.19	5.53	2.66	5.73	4.64	6.89	6.48	4.47	6.02	6.38	5.75	5.36	2.94	5.25	4.87	6.4	7.41	5.3	5.6	6.79	7.44	5.32	6.24	6.18	6.2	5.8	6	5.14	5.85	6.77	6.22	6.97	6.23	6.85	7.11	6.35	4.9	4.31
ADCY4	11.1	10.48	9.86	10.08	10.49	10.55	11.85	10.14	9.44	9.09	11.04	11.3	12.01	11.72	10.18	11.15	10.95	11.73	11.83	11.16	12.34	11.26	11.69	11.86	11.94	11.78	11.75	10.38	10.35	10.11	10.95	11.92	10.52	11.87	12.71	12.35	10.71	11.93	11.32	11.18	10.51	12.56	10.89	12.75	10.68	12.35	10.72	11.81	12.36
PDLIM2	5.14	5.63	6.21	3.61	2.14	5.38	3.86	6.17	6.52	2.46	4.06	9.63	4.55	3.92	4.85	4.59	5.77	5.51	3.74	6.19	5.99	5.57	5.4	4.22	4.52	5.79	4.79	5.89	5.34	4.5	6.64	6.59	5.3	5.02	4.89	5.16	4.81	4.22	4.61	5.13	7	6.24	6.83	5.36	5.27	5.43	4.61	4.66	4.06
LOC652254	13.23	12.99	13.76	13.31	13.34	13.59	13.64	14.34	13.36	14.22	13.4	13.44	13.19	13.47	14.6	14.19	13.42	14.01	13.1	12.85	13.6	12.78	13.17	13.43	12.98	13.41	13.17	13.59	12.65	12.67	13.14	13.16	13.86	13.61	14.16	13.93	13.45	13.58	13.47	13.17	13.57	12.96	13.67	13.29	14.51	13.16	12.91	14.05	12.82
PDIA6	13.06	13.12	13.26	13.41	13.4	13.3	13.58	14.24	13.21	14.3	13.12	13.47	13.54	13.34	12.99	12.33	13.11	14.45	13.39	12.4	13.06	13.37	13.18	13.61	13.54	13	13.31	13.24	12.03	12.57	12.97	12.83	13.05	13.67	13.28	13.8	13.38	13.06	13	12.56	12.64	13.67	13.29	13.79	12.77	13.15	12.79	14.27	13.04
LRRN2	10.42	12.37	11.9	11.53	12.19	11.82	12.71	12.17	11.73	12.1	10.33	11.02	12.06	11.22	13.43	10.44	10.68	12.89	11.49	11.45	11.3	12.54	11.63	10.84	12.89	12.08	10.85	11.93	11.76	12.37	12.18	11.84	13.16	13.08	11.46	12.3	12.9	10.58	12.24	10.54	11.98	11.41	11.5	11.5	10.67	10.88	13.26	11.25	12.45
C19orf41	8.35	8.16	8.47	6.9	4.33	8.32	6.56	8.47	8.66	5.84	6.35	6.31	7.34	6.04	8.53	7.43	7.56	8.57	6.22	8.24	8.34	8.34	8.3	6.12	7.61	8.12	7.6	8.32	7.44	7.93	9.19	9.06	8.36	7.76	8.02	8.11	5.83	6.4	4.95	7.59	9.28	8.77	9.15	7.13	8.07	7.05	7.1	8.45	6.77
LOC440248	13.5	14.92	12.76	13.36	12.94	13.59	14.14	13.12	13.01	12.84	12.73	14.36	14.04	12.68	14.11	12.27	13.64	13.49	13.31	12.27	12.58	12.09	13.12	12.91	12.51	12.74	13.47	12.71	13.03	12.33	12.91	12.7	13.65	14.16	12.99	13.23	13.64	13.55	13.1	13.04	13.56	12.88	12.48	13.56	13.49	13.44	14.1	12.93	13.43
HMGB3	8.01	10.42	9.3	9.24	9.07	8.76	8.52	9.49	8.92	10	6.27	7.22	5.46	6.26	9.32	7.24	6.18	8	6.73	6.41	5.87	7.85	7.35	6.95	6.13	6.18	6.64	7.24	7.24	7.28	7.58	6.92	7.99	8.67	6.5	6.31	6.79	6.71	6.14	5.66	7.43	6.28	6.97	6.77	6.64	6.36	7.84	8.01	6.29
FSTL5	9.2	6.88	12.47	12.37	9.09	4.69	12.3	6.76	8.73	12.6	13.22	10.86	7.83	13.54	11.37	13.03	13.58	11.99	10.91	9.04	9.85	10.72	10.6	10.14	11.07	9.37	10.58	12.18	12.91	11.29	11.64	11.27	13.43	13.61	12.54	9.26	12.9	12.53	9.6	10.1	11.86	12.48	13.23	8.41	12.8	9.67	13.85	11.36	11.63
C9orf64	9.18	8.94	7.96	8.53	7.86	9.02	8.59	8.46	8.67	8.41	8.21	8.79	8.01	8.53	9.96	8.22	8.25	9.53	7.85	8.56	8.64	8.48	8.94	8.78	8.67	7.65	8.3	8.28	7.79	8.32	9.1	8.25	9.6	9.35	8.76	9.52	8.73	9.11	8.45	8.2	9.35	9.09	9.13	9.61	8.22	7.93	9.16	8.73	8.77
BUB3	5.8	5.71	5.94	3.2	4.36	6.06	5.28	5.55	5.79	5.27	4.8	4.21	4.98	4.86	6.51	4.88	5.13	6.05	4.93	5.27	5.3	5.35	5.32	3.94	4.68	4.93	4.71	5.68	4.29	5.11	5.94	5.82	6.41	5.29	5.69	5.75	4.51	5.16	6.02	4.74	6.04	5.57	5.81	5.68	5.64	5.54	5.04	5.17	5.01
GK	3.17	4.66	4.05	2.94	2.1	3.45	2.56	3.31	3.35	2.54	2.85	4.21	2.38	2.79	3.55	2.43	2.91	3.47	2.38	2.93	2.38	2.83	3.07	2.98	2.94	2.41	2.94	3.2	2.93	2.98	3	3.14	2.77	3.42	2.46	3.91	3.29	3.1	2.79	2.17	3.28	3.04	2.85	2.93	3.31	2.56	3.51	5.52	2.46
HES4	11.24	11.79	11.45	12.41	12.51	12.2	12.75	11.18	11.65	11.96	12.97	12.59	11.15	13.64	12.37	11.93	12.37	14.18	12.7	12.27	12.75	13.46	13.39	12.68	12.83	12.48	12.7	12.65	12.03	12.68	12.74	12.24	13.42	12.82	12.37	13.08	13	12.27	11.84	11.19	12.03	12.79	12.78	12.16	12.74	12.64	11.6	12.77	12.38
CDC42	14.11	14.42	12.78	13.47	12.84	14.06	14.24	12.94	12.69	13.08	13.36	14.44	13.43	14.09	14.53	13.7	13.96	14.62	14.09	13.4	13.86	13.72	14.27	13.94	14.05	13.46	13.83	13.99	13.23	13.36	13.47	13.6	14.82	14.5	14.2	14.78	14.08	14.07	14.41	13.48	14.3	13.85	13.9	14.15	13.99	13.84	13.89	15.02	14.24
FAM40B	8.9	8.93	8.35	6.61	6.89	8.12	7.16	8.28	7.96	6.78	6.29	6.59	7.17	7.38	7.33	7.27	6.01	8.76	6.7	7.4	7.69	7.76	8.09	7.79	6.33	7.45	7.1	7.58	7.13	7.35	8.18	8.26	7.53	7.42	7.04	7.79	6.38	7.43	7.05	6.96	8.34	8.08	7.99	7.55	6.99	6.96	6.51	8.8	7.69
HAMP	8.48	8.62	8.44	7.18	6.58	8.31	8.37	8.4	8.67	7.09	8.14	7.35	8.09	8.27	8.35	8.19	7.77	8.77	8.59	8.53	8.55	8.53	8.56	7.74	7.44	8.38	7.74	8.06	8.18	8.2	8.63	8.73	7.75	8.28	7.88	8.75	7.19	7.86	6.9	7.8	8.74	8.91	8.86	7.64	7.33	7.7	7.48	9.85	8.13
HBBP1	7.64	7.34	7.76	7.8	4.03	7.28	6.14	7.43	8.22	5.44	5.5	5.85	6.31	5.62	7.07	6.3	5.14	7.61	4.79	7.24	7.41	7.13	7.6	5.42	5.21	7.27	5.65	7.2	6.67	6.83	8.11	8.08	6.59	6.87	6.69	6.99	3.43	5.13	4.38	6.44	8.2	7.79	8.22	5.82	6.17	6.14	5.88	7.3	5
SLTM	12.05	11.59	11.21	11.7	10.54	11.78	11.85	11.75	11.39	10.85	11.28	12.27	11.7	11.11	12.37	10.85	11.77	12.16	11.53	10.81	11.56	11.48	12.21	11.31	11.54	11.09	11.86	11.8	10.57	11.47	11.24	11.61	11.96	11.87	12.17	11.9	11.81	11.9	11.79	11.3	12.2	11.81	12.21	12.25	12.01	11.7	11.69	11.91	11.25
C10orf10	12.39	11.25	9.76	11.99	9.99	10.46	13.32	10.11	12.15	10.14	12.85	11.72	11.5	14.18	12.56	10.86	13.81	11.18	12.23	11.15	13.73	12.68	12.69	13.39	12.07	12.8	12.7	11.57	11.38	12.17	11.37	12.78	11.51	12.45	14.36	13.15	12.68	13.17	11.71	13.38	11.52	12.32	11.92	11.52	11.48	13.4	11.59	13.91	13.86
KRT80	6.77	6.45	6.43	3.04	2.14	6.1	4.34	6.19	6.82	2.58	3.61	4.26	5.33	3.94	5.13	4.68	2.98	6.25	2.38	6.38	6.32	6.08	6.52	3.35	3.82	5.5	5	6.57	5.18	5.85	7.34	7.39	5.23	5.79	5.61	6.17	3.32	4.11	2.83	6.29	7.27	6.8	7.2	4.99	4.97	5.1	5.1	5.74	3.14
GOLPH3	11.47	11.14	10.87	11.45	10.61	11.54	11.85	11.07	11.13	11.42	11.36	12.25	11.03	11.84	12.16	11.24	11.7	12.72	11.57	10.95	11.05	11.81	12.24	11.8	11.77	11.29	11.68	11.89	10.92	11.48	11.56	11.66	12.42	12.2	12	12.41	11.93	11.55	11.81	11.19	12.17	11.87	11.66	11.96	12.45	11.66	11.65	12.09	11.74
ARL8A	14.43	15.71	14.08	14.9	14.39	14.66	15.01	14.35	14.06	15.16	15.43	15.81	14	16.45	15.72	14.69	15.32	16.16	15.08	14.56	15.05	15.88	15.93	15.58	15.61	15.44	15.2	15.39	14.6	15.22	15.28	14.94	16.15	16.32	15.5	15.95	15.86	15.42	15.32	14.67	15.78	15.47	15.49	15.54	15.73	14.84	15.47	16.34	15.42
RAD54B	6.91	6.42	7.08	5.83	6.32	6.46	6.57	7.9	7.18	6.6	6.63	6.31	6.55	6	7.22	5.62	6.19	6.27	6.77	6.75	6.48	6.11	6.52	6.22	5.05	6.89	5.89	6.11	4.83	5.8	6.73	6.47	6.74	6.73	6.49	6.8	6.69	5.46	5.46	6.94	7.37	6.68	6.77	5.49	6.47	6.36	4.68	7.33	6.11
SCML1	10.07	9.87	9.98	9.98	9.9	10.28	9.84	10.56	9.78	10.86	9.29	9.1	9.48	8.72	8.97	9.48	9.04	9.99	9.01	8.71	9.72	8.82	9.58	9.32	8.99	9.89	9.18	9.36	8.15	8.52	9.36	9.34	9.89	9.73	9.73	10.26	9.48	8.6	7.96	9.29	9.66	9.07	9.31	9.14	10.49	9.44	8.96	9.41	9.07
SLC16A7	6.97	6.8	6.62	5.26	5.47	7.02	6.04	6.87	6.87	6.48	5.67	5.67	6.75	6.88	7.01	6.4	6.05	6.38	5.73	6.19	7.06	6.35	6.74	6.34	6.8	6.11	5.53	6.66	5.78	5.9	6.93	7.05	6.63	6.41	6.38	6.9	5.96	5.45	6.84	6.78	6.8	6.87	7.06	7.07	6.32	6.65	5.74	6.39	5.7
SFT2D3	9.87	10.05	9.27	9.54	9.54	10.23	10.23	9.86	9.48	9.97	9.47	10.23	10.58	9.79	9.93	9.41	10.09	10.59	9.74	8.56	9.65	9.75	9.68	9.89	10.07	8.61	9.4	10.38	8.86	9.2	9.43	8.97	10.32	10.55	9.96	9.88	9.8	9.88	10.24	9.43	9.56	9.62	9.88	10.04	9.66	9.19	9.96	10.07	9.71
LOC387601	3.22	3.61	2.17	3.02	2.2	3.56	2.56	3.1	3.75	2.66	2.96	9.82	2.38	2.87	2.58	2.56	3.05	3.55	2.38	2.96	2.46	2.96	3.19	2.98	3.05	2.41	3.1	4.25	3.02	2.96	4.67	3.56	3.04	3.55	2.49	4.01	3.36	3.22	2.85	2.23	3.36	3.42	3.36	2.46	3.46	2.56	3.51	3.99	2.56
C12orf31	10.15	10.61	9.55	9.87	9.34	10.66	9.99	9.99	9.81	9.44	9.81	11.14	9.97	9.95	10.27	9.7	9.92	10.58	9.36	9.6	10.43	9.91	10.3	10.18	9.97	10.03	10.25	9.75	8.98	9.58	9.88	10.05	10.63	10.19	9.86	10.79	10.23	10.17	10.31	9.82	10.25	9.98	9.92	10.36	10.08	9.93	9.67	10.58	9.74
KREMEN1	7.41	7.92	7.42	6.23	5.12	7.47	6.61	7.91	7.78	4.96	5.39	7.03	7.69	7.04	7.4	6.82	6.92	7.91	5.85	7.43	7.71	7.61	7.02	6.91	7.07	7.35	6.97	7.72	6.81	7.32	8.23	8.12	7.57	6.95	6.85	7.78	6.18	6.49	6.58	7.18	8.25	8.25	8.43	7.29	7.02	7.1	7.15	8.3	6.2
LCK	12.13	10.97	8.01	8.51	6.11	8.22	12.25	8.22	8.79	6.47	9.74	9.8	9.21	10.02	8.67	9.17	10.74	9.54	8.88	11.52	13.12	10.01	10.8	9.58	8.79	11.51	11.06	10	8.78	10.72	9.17	12.25	8.45	9.67	12.04	11.43	9.53	11.17	9.59	12.06	10.23	9.61	10.77	7.82	11.7	11.71	9.5	10.19	10.16
LEPREL2	10.13	11.52	9.85	10.77	11.51	10.59	11.05	10.19	10.66	10.63	11.12	11.58	12.42	11.23	11.24	10.44	10.59	11.8	10.54	10.83	10.79	11.32	11.44	11.6	11.16	10.93	11.48	10.56	10.48	10.79	11	11.06	11.92	11.96	10.67	12.16	11.29	10.9	11.94	10.75	10.92	10.63	10.89	10.85	11.69	11.28	10.85	11.45	11.83
PIN1L	11.17	11.66	10.26	11.73	10.43	11.24	10.65	10.77	10.27	11.07	10.63	11.46	9.94	11.45	10.55	10.74	10.85	11.87	10.24	9.91	10.69	10.98	11.04	10.68	11.18	10.17	10.81	10.8	10.45	10.61	11.13	10.6	11.54	11.41	10.7	11.14	11.06	10.9	10.54	10.15	11.24	11.11	10.9	10.7	10.96	10.63	10.98	11.28	10.68
LOC390203	9.44	10.08	9.81	9.99	9.62	8.97	9.81	10.42	9.76	9.81	8.73	9.13	9.16	10.19	10.1	9.74	9.03	10.73	8.69	9.08	9.63	9.59	10.1	9.48	10.1	9.17	9.35	9.5	8.9	9.53	9.74	9.58	9.65	10.36	9.18	10.11	9.38	9.63	8.97	9.08	9.81	10.4	9.78	9.25	9.37	9.02	10.09	10.27	9.35
GPR132	9.69	8.67	7.42	6.86	5.74	8.24	9.29	7.82	7.78	5.93	8.52	8.16	7.39	8.34	7.85	7.22	8.75	8.54	7.39	8.93	9.54	8.55	8.97	8.11	7.78	8.91	9	7.96	7.51	8.06	8.1	9.49	7.99	8.29	9.33	9.56	8.38	8.44	7.57	9.12	8.64	8.8	8.77	7.3	9.96	8.75	8.08	9.64	8.21
RNF213	10.53	8	8.34	7.76	8.08	9.8	8.72	7.37	8.22	7.19	7.53	8.76	9.61	10.81	8.56	8.61	9.66	9.28	7.64	8.81	8.9	9.03	8.79	8.7	8.26	8.34	9.95	10.08	8	8.22	8.45	8.95	10.25	8.74	8.54	10.7	8.3	9.35	8.89	8.54	10.45	8.88	9.5	8.19	10.03	9.66	9.72	9.27	8.44
C7orf28A	15.09	15.7	13.67	14.39	13.79	15.05	14.55	14.24	13.97	14.75	14.12	15.35	13.67	14.49	15.34	14.13	14.88	15.69	14.35	13.72	13.87	14.46	14.96	14.79	14.78	13.73	14.73	14.71	14.16	14.23	14.7	14.32	15.19	15.41	14.51	14.56	15.05	14.93	15.28	13.74	14.95	14.53	14.46	14.82	15.22	13.92	14.72	15.36	14.71
ERBB2IP	12.45	12.18	11.23	12.34	11.61	11.88	12.6	11.27	11.33	11.93	11.69	12.92	11.68	12.27	12.65	11.8	12.1	12.54	11.83	11.57	11.91	12.21	12.77	12.99	12.26	11.61	12.5	12.18	11.04	11.8	12.04	12.25	12.95	12.79	12.57	12.94	12.62	12.47	12.4	11.89	12.57	12.21	12.14	12.27	12.69	12.39	11.92	13.39	12.29
MYB	11.17	11.25	10.67	10.16	10.6	10.75	10.82	10.54	11.2	11.11	9.88	9.77	9.48	8.61	10.4	7.39	10.82	10.28	10.2	9.64	10.25	10.3	9.42	8.4	9.05	9.53	9.65	10.66	8.38	10.54	9.29	10.47	11.87	9.68	10.29	9.32	10.31	9.4	8.02	9.73	10.67	7.97	10.11	8.54	9.78	10.31	8.38	8.45	9.01
C18orf37	10.77	11.71	10.37	11.19	10.34	10.96	10.81	11.24	10.91	11.48	10.51	11.68	10.74	11.73	10.9	10.08	11.4	11.9	10.18	10.11	10.8	11.42	11.46	10.82	11.22	10.54	10.68	10.96	10.35	10.15	11.2	10.73	12.08	11.09	11.21	11.76	11.62	10.97	10.85	10.09	11.16	11.5	11.86	11.3	11.34	10.45	10.06	11.77	11.07
DAAM1	13.03	13.82	12.32	12.72	11.61	13.4	13.24	12.02	11.54	12.62	12.45	13.5	11.29	12.49	13.95	12.09	13.08	13.39	12.57	11.69	11.68	13.18	12.87	12.96	12.64	11.52	12.68	12.78	12.22	13.05	12.7	12.44	14.03	13.37	12.87	13.6	13.06	12.79	13.15	12.65	12.94	12.15	13.12	12.74	13.51	12.76	13.12	12.94	12.78
MGC16824	9.89	10.38	9.96	10.38	9.44	9.8	10.24	10.3	10.14	10.16	10.11	11.24	9.75	10.81	11.33	10.61	9.86	11.23	10.03	9.89	10.41	10.73	10.73	10.15	10.34	9.55	10.5	10.3	9.6	10.41	10.66	10.26	11.17	10.77	10.36	10.99	10.46	10.35	9.83	9.61	10.47	10.92	10.29	10.64	10.62	10.14	10.15	11.01	10.4
WFDC2	11.62	8.07	9.5	8.4	7.7	10.1	11.06	9.27	9.53	7.71	6.18	8.97	8.8	5.86	12.8	8.81	7.79	10.16	6.53	9.13	9.26	9.26	9.29	8.05	8.31	8.77	7.87	9	10.64	8.78	10.76	9.67	8.6	10.33	8.34	9.76	6.97	8.59	7.02	9.03	9.81	9.59	9.57	7.89	7.88	8.08	7.8	9.45	8.61
GNA13	14.08	13.94	12.69	13.77	11.84	13.64	13.64	13.51	13	13.68	13.07	14.11	12.07	13.22	13.83	12.72	13.54	13.78	13.23	12.33	12.5	12.84	13.1	13.2	12.8	13.14	13.26	14.16	12.53	13.14	12.93	13.24	14.23	13.75	13.48	13.83	13.95	13.65	13.06	12.31	13.76	12.76	13.92	13.86	14.04	13.39	13.62	13.27	12.79
ECE1	9.12	7.78	8.03	7.42	6.35	8.6	8.44	8.27	8.21	6.57	8.97	9.05	8.76	8.57	8.58	8.16	8.37	8.74	8.02	8.8	9.12	9.3	9.16	9.02	9.33	9.27	9.26	8.48	8.28	8.61	9.5	9.26	9.17	9.08	9.22	9.49	8.82	9.28	8.2	8.77	9.52	9.41	9.42	10.21	8.79	8.87	8.78	9.5	8.8
NAP1L5	13.94	13.42	12.68	14.07	12.09	13.25	13.64	12.93	12.4	14.42	12.21	14.03	11.27	15.24	14.26	13.15	13.88	14.35	12.6	12.28	13.42	13.47	14.58	13.21	14.46	13.55	13.23	13.67	13.59	13.54	14.28	13.28	14.95	14.46	13.64	13.64	13.73	12.72	13.16	12.19	13.66	14.85	13.16	14.01	13.86	12.68	14.42	13.53	13.87
IHPK3	6.76	7.07	7.47	7.07	6.8	6.87	6.78	7.52	7.84	6.3	5.62	6.03	7.61	7.53	7.5	7.55	6.93	8.87	7.21	7.17	9.02	7.75	8.36	7.3	9.42	7.3	7.18	8.74	7.24	7.49	8.11	7.87	9.38	9.13	7.01	9.66	6.61	6.95	6.63	7.71	7.93	8.78	7.86	8.25	7.37	7.25	7.44	9.23	7.93
ADAM19	12.7	12.52	10.96	12.91	12.15	12.68	13.46	11.64	11.81	12.15	12.77	13.84	11.31	12.72	13.25	12.62	12.37	13.51	12.49	12.52	12.68	12.73	13.11	12.21	12.41	12.29	13.04	12.6	11.56	12.37	12.25	12.89	12.33	13.33	13.83	13.47	13.18	13.45	12.8	12.25	12.15	12.8	11.79	13.12	13.41	13.01	13.17	12.93	11.92
CESK1	5.4	4.74	5.93	4.09	3	4.53	4.46	5.47	5.7	3.39	2.87	4.19	4.27	2.7	5.9	5.43	4.57	3.31	3.77	5.63	5.25	5.58	5.36	2.94	4.13	4.62	5.63	5.42	5.81	5.55	6.46	5.94	4.19	6.16	4.86	5.03	4.03	4.93	2.61	4.85	6.34	5.61	6.26	4.02	4.73	4.47	5.67	4.29	4.58
CLPP	14.45	15.09	14.66	14.7	14.58	14.69	14.54	15.07	14.4	15.32	14.06	14.6	13.09	14.61	14.28	14.46	13.91	15.2	13.78	13.59	13.92	14.32	14.29	14.35	14.03	14.01	14.15	14.19	13.79	13.95	14.4	13.82	15.09	15.01	14.7	14.82	14.65	14.39	14.06	13.69	14.49	14.3	14.07	14.47	14.48	14.35	14.16	14.58	14.25
PRKCQ	7.75	7.34	5.71	4.43	5.31	5.75	8.71	5.54	5.88	5.95	6.75	5.81	6.1	6.45	5.48	5.52	7.16	5.47	5.09	7.77	9.71	6.5	7.32	7.84	7.41	8.16	7.8	7.15	5.83	7.54	7.07	8.9	6.65	6.94	8.5	7.76	6.02	7.47	5.46	8.35	6.87	6.75	7.65	6.33	7.88	8.33	6.87	7.7	7.16
RAB13	9.94	9.62	9.6	9.9	9.86	10.9	11.07	9.06	9.52	8.85	10.75	11.39	11.77	10.47	8.66	10.13	9.89	11.05	10.59	10.26	10.94	10.43	10.45	11.87	10.72	10.8	10.46	9.88	9.06	9.36	10.42	10.78	10.18	10.96	11.06	11.99	10.51	11.02	11.62	10.46	9.83	11.58	9.76	11.65	9.51	10.86	9.89	11.94	11.29
NUP160	13.26	12.78	12.66	12.6	12.47	12.61	13.43	13.02	12.68	13.39	11.97	13.39	11.78	11.9	13.13	12.24	12.26	12.73	12.37	11.77	11.76	11.81	12.23	12.55	11.95	11.84	12.07	12.54	12.16	11.96	12.31	12.22	12.65	13.09	12.87	12.96	12.75	12.44	12.86	11.98	12.99	11.82	12.88	13.56	12.6	12.27	13.05	12.12	11.92
CXorf39	7.89	8.47	7.35	8.01	7.2	7.69	8.2	7.52	7.51	7.88	7.44	8.35	7.47	8.16	9.22	7.2	7.25	8.39	7.32	7.08	8.08	7.88	8.52	7.9	8.47	7.48	7.41	7.88	7.67	7.1	8.04	7.66	7.85	8.71	7.72	8.37	8.27	7.76	7.6	7.06	8.15	8.07	7.82	8.31	7.81	7.74	8.39	8.69	7.73
MBP	3.15	3.25	2.17	2.91	2.1	3.42	2.54	2.98	2.32	2.49	2.83	4.19	2.38	2.72	2.51	2.38	2.81	3.42	2.38	2.93	2.38	2.83	3	2.98	2.91	2.38	2.87	3.15	2.89	3	2.79	2.7	2.72	3.39	2.51	3.86	3.28	3.07	2.7	2.23	3.22	3.05	2.81	2.56	3.23	2.56	3.52	3.84	2.43
ZMIZ2	13.8	14.03	11.96	12.36	12	13.02	13.08	12.02	11.62	12.45	13.26	13.79	12.94	13.31	13.53	11.97	13.73	13.91	13.19	12.63	13.27	12.59	13.87	13.41	12.8	13.07	13.78	13.49	12.54	12.57	13.12	13.52	12.73	13.31	13.87	13.58	13.32	13.55	13	13.39	14.01	13.27	13.46	14.12	13.95	12.99	13.52	14.69	13.52
LOC400794	6.86	7.3	7.56	5.17	3.6	7.58	7.15	7.15	7.67	4.3	5.85	5.05	7.11	5.41	7.5	5.64	7.07	7.64	5.86	7.3	7.12	7.23	6.92	4.45	6.53	6.6	6.37	7.11	6.86	6.76	7.88	7.69	7.4	6.78	7.45	6.98	5.63	5.98	5.55	6.26	7.76	7.64	7.7	7.15	7.22	6.75	6.78	6.11	5.98
MUC19	3.15	3.25	2.17	2.91	2.1	3.42	2.54	3	2.32	2.51	2.83	4.19	2.38	2.72	2.51	2.38	2.83	3.43	2.38	2.93	2.38	2.83	3.02	2.98	2.91	2.38	2.89	3.17	2.89	2.98	2.79	2.7	2.72	3.39	2.49	3.87	3.28	3.07	2.72	2.14	3.23	3.05	2.81	2.56	3.25	2.56	3.52	3.84	2.43
PCDH17	13.49	12.19	13.41	13.49	12.93	13.8	14.61	12.25	11.12	12.1	14.32	13.58	13.44	15.57	13.89	13	14.62	15.36	13.56	13.48	13.15	12.96	13.55	12.91	14.49	13.26	13.68	13.74	13.75	15.01	14.73	13.46	13.59	13.58	13.92	13.55	14.77	14.22	13.46	12.39	13.01	14.04	14.9	13.85	14.13	13.33	15.57	13.97	14.08
ATXN2	13.74	14.69	13.43	14.09	13.66	14.13	14.22	13.28	13.23	14.02	13.51	15	14.15	13.87	14.71	13.59	13.9	14.58	13.71	13.5	13.41	13.97	14.15	14.11	14.02	13.39	13.82	13.81	13.91	13.57	13.88	13.6	14.51	14.64	13.79	14.42	14.41	14.08	14.66	13.41	14.04	13.32	13.89	14.66	14.14	13.88	14.3	14.13	13.61
SH3BP5	12.04	13.56	12.33	13.25	11.64	11.57	12.63	12.04	12.94	13.15	12.3	12.97	10.93	13.95	14.37	12.79	12.69	14.14	13.01	12.42	13.05	13.25	13.58	13.22	12.77	13.11	12.98	13.14	12.31	12.34	13.28	13.05	13.18	13.7	13.31	13.77	13.77	12.74	12.28	12.2	13.15	13.33	12.74	12.74	13.58	12.63	13.15	14.22	13.28
MRPL53	12.53	12.4	12.58	12.56	11.86	12.73	12.93	13.34	12.71	12.87	12.11	13.38	11.77	13.11	12.72	13.22	12.54	13.53	12.44	12.03	12.63	12.12	12.33	12.82	12.65	12.2	12.18	12.57	11.1	11.88	11.6	12.12	12.67	12.69	12.65	12.93	12.52	12.24	12.6	11.87	11.8	12.54	12.17	12.99	12.6	12.27	11.9	13.01	12.37
SLC29A3	10.07	9.34	9.79	9.82	9	9.72	9.75	9.3	9.72	9.41	9.1	9.31	9.04	10.21	10.57	8.99	9.68	10.27	9.52	9.56	9.55	9.72	9.39	9.09	8.98	8.62	9.98	9.18	9.19	9.31	9.83	9.96	9.81	10.02	9.55	9.86	9.34	9.88	9.22	8.7	9.72	10.02	10.52	9.5	9.76	9.13	10.24	9.38	9.18
FAM55D	3.15	3.25	3.84	2.93	2.1	3.43	3.02	3.02	3.56	2.54	2.83	4.2	2.38	2.77	2.49	2.41	2.89	3.46	2.38	2.93	2.38	3.42	3.05	2.98	2.93	2.41	2.93	3.19	2.91	2.98	3	3.19	2.74	3.41	2.46	3.9	3.28	3.09	2.77	2.14	3.26	3.42	3.41	2.54	3.29	2.56	3.51	3.86	2.46
FN1	8.49	8.52	9.07	8.58	9.17	8.55	8.94	9.08	9.42	9.22	7.99	9.08	8.53	8.46	9.36	9.78	8.56	9.42	9.11	7.83	8.25	8.75	8.82	8.79	8.38	7.5	8.7	9.42	7.78	8.37	8.36	8.21	9.14	8.54	8.27	8.45	8.8	9	9.1	7.89	9.06	8.43	8.92	9.78	9.4	8.68	8.56	7.98	8.21
RGMB	9.61	9	8.98	8.93	8.07	10.07	8.68	9.42	9.24	8.94	9.84	10.23	9.13	9.26	10.19	9.96	9.9	10.33	8.82	9.24	9.13	10.21	10.35	10.15	8.88	9.82	9.94	9.75	9.32	9.58	10.13	10.12	9.71	10.1	9.77	9.85	9.95	9.45	9.55	9	10.34	10.17	9.81	11.15	10.26	9.62	8.74	10.64	9.37
FGD2	8.58	8.24	7.66	7.08	6.4	8.07	8.6	7.97	7.9	6.75	7.67	7.82	7.96	8.41	8.57	7.67	8.04	8.74	7.55	8.08	8.39	8.4	8.4	7.42	7.77	8.19	8.64	7.99	8.03	7.89	8.29	8.58	8.11	8.3	8.56	9.05	7.86	8.11	7.63	7.93	8.58	8.48	8.39	7.9	8.15	8.26	7.89	8.85	8.1
GALNT9	8.93	8.7	8.35	6.11	5.73	9.72	7.52	8.62	8.43	6.79	7.84	7.5	9.56	8.88	8.81	7.53	7.78	9.2	9.82	8.56	9.39	8.38	9	6.93	10.05	8.63	8.14	9.64	7.99	9.37	9.97	9.01	8.57	9.1	8.51	9.88	7	7.5	9.4	9.1	9.6	9.9	9.95	8.58	8.24	7.56	7.35	10.89	7.68
PEX5	11.09	11.35	10.97	10.1	9.56	11.13	10.65	11.19	11.3	10.65	10.04	11.25	10.84	11.8	11.47	10.46	10.38	11.55	10.03	10.51	11.37	10.96	11.72	10.8	11.2	10.42	10.45	10.94	10.17	10.61	11.73	11.37	10.99	11.28	10.59	11.41	11.18	10.73	11.03	10.18	11.4	11.73	11.45	11.51	10.88	10.81	10.81	11.78	10.42
C10orf107	7.84	7.98	6.07	4.05	4.7	7.99	7.36	3.92	5.58	6.54	6.9	4.25	5.8	6.41	5.72	3.51	5.08	7.44	6.26	4.81	7.21	6.45	6.91	6.31	6.36	4.63	5	6.56	7.2	5.46	7.86	5.15	8.37	9.22	5.58	6.23	8.34	7.65	5.74	3.94	4.71	6.27	7.24	5.7	5.58	3.09	7.41	7.22	7.79
FLJ20035	11.41	9.37	8	9.24	9.32	8.85	10.39	7.62	9.26	7.2	8.6	9.1	9.25	12.27	8.59	8.27	9.15	9.24	8.62	9.22	11.12	9.38	9.88	10.25	9.73	9.28	11.31	8.79	7.99	9.03	9.85	10.14	9.09	10.1	10.93	12.53	9.34	9.49	9.32	10.03	10.62	10.78	10.98	9.12	9.51	10.17	8.98	11.71	10.81
TMSL3	18.14	18.65	16.75	17.57	17.26	18.23	18.67	17.15	16.84	17.44	18.13	18.42	16.89	18.6	17.47	17.26	18.23	18.35	17.87	17.91	18.14	18.51	18.29	18.39	17.99	17.93	18.31	17.69	18.05	17.9	17.82	18.04	18.26	18.73	18.29	18.76	18.61	18.71	17.52	17.77	18.42	17.97	17.82	18.25	18.01	17.93	18.47	18.92	18.31
ABTB1	9.57	9.23	8.83	8.98	7.99	9.51	9.45	8.86	8.97	8.29	8.63	9.22	10.25	9.82	10.64	9.98	9.15	9.89	8.87	9.05	10.56	9.37	9.75	9.97	10.07	9.24	9.63	8.87	8.51	9.08	9.73	10.02	9.28	10.13	9.91	10.4	9.33	9.52	9.97	9.48	9.28	10.32	10.18	9.87	9.49	9.31	9.49	9.86	9.97
RNF208	9.46	10.46	9.51	9.37	8.59	9.34	9.32	10.19	9.71	9.66	8.91	9.65	8.66	9.68	9.7	9.18	8.78	9.89	9.22	9.21	8.92	9.78	10.09	8.9	9.04	8.82	9.26	9.45	9.11	9.52	10.19	9.22	10.45	10.18	9.49	10.03	9.46	9.27	8.79	9.17	10.17	9.25	10.18	9.97	9.73	8.73	9.56	9.37	9.32
MYO1B	9.51	9.35	9.74	9.71	9.55	10.86	9.55	9.91	9.18	10.12	9.27	10.15	8.81	9.25	9.43	9.25	9.13	10.92	9.78	8.06	8.71	8.74	9.82	9.51	9.01	9.14	9.35	10.02	8.66	8.67	9.39	9.29	10.61	9.05	10.17	10.69	9.37	9.38	9.7	9.58	10.88	9.87	9.98	10.95	10.36	9.64	9.14	10.01	8.73
MRPL27	13.79	13.85	13.16	13.62	13.2	13.89	13.83	14.11	13.77	13.44	13.44	14.36	12.9	14.29	13.7	13.29	13.84	14.64	13.14	13.03	13.37	13.67	13.78	13.7	13.9	12.73	13.49	13.71	13.51	13.43	13.38	13.19	14.21	14.04	13.79	14.1	14.14	13.88	13.95	13.09	13.54	13.51	13.58	13.76	13.93	13.22	13.6	13.68	13.5
SUPT7L	13.98	13.85	13.05	14.1	13.03	14.43	14.57	14.31	13.44	13.98	13.56	15.12	14.11	14.7	14.67	13.44	14.54	15.06	14.18	13.45	13.88	13.67	14.23	14.2	14.43	13.17	14.07	14.51	13.2	13.63	13.75	13.85	14.94	15.65	14.21	14.5	14.87	14.25	14.52	13.65	14.29	14.45	14.54	15.15	14.71	14.1	14.16	14.47	14.11
PUM2	12.95	13.55	12.51	13.11	12.46	13.5	13.2	13.26	12.58	13.26	11.99	13.87	13.33	13.12	13.79	12.69	13.42	14.19	12.95	12.21	12.8	13.09	13.49	12.85	12.99	11.65	13.34	13.32	12.18	12.44	12.8	12.9	13.73	14.63	13.27	13.3	13.64	12.96	13.05	12.59	13.67	12.95	13.85	13.79	13.57	13.25	13.32	13.03	12.56
GRM7	6.55	6.92	6.67	4.55	2.49	5.56	6.05	6.85	7.15	4.43	4.93	7.38	6.22	7.54	7.92	5.22	6.09	6.85	4.39	7.91	6.8	6.63	6.7	5.24	6.7	6.86	4.88	6.64	5.68	7.06	8.25	7.31	5.87	5.15	5.24	7.42	4.83	4.71	5.4	6.46	7.21	7.23	8.25	6.25	6	5.47	5.84	6.62	5.76
LOC56757	11.54	12.66	10.48	11.45	10.29	11.26	11.59	10.62	10.7	11.1	11.38	12.44	11.56	10.92	12.4	11.36	11.84	12.53	11.57	9.72	10.8	11.89	11.88	11.73	11.68	11.18	11.74	12.06	10.93	11.32	11.42	11.26	12.43	13.12	11.89	12.15	12.11	11.8	11.95	10.88	12.27	11.2	11.92	12.19	12.58	11.67	11.65	11.98	11.39
KIAA1618	14.53	12.31	10.94	12.41	12.17	13.09	13.5	11.47	12.08	11.15	12.82	13.07	13.41	15.04	12.25	12.21	13.55	13.33	12.34	13.06	14.09	13.17	13.02	13.12	13.13	13.56	14.28	14.25	12.29	12.22	12.35	13.49	13.96	13	13.67	15.12	12.78	14.02	12.84	13.44	14.36	13.43	13.78	13.13	13.61	14	13.54	14.05	13.42
STAT3	7.64	7.54	7.61	6.76	6.51	7.75	8.03	7.3	7.68	7.17	9.17	7.99	8	7.42	6.9	7.21	7.61	8.59	6.5	7.84	8.03	8.25	8.31	7.8	7.4	8.74	7.44	7.79	7.55	7.42	8.23	8.49	7.46	7.44	7.61	8.82	8.51	8.22	8.09	7.55	8.35	8.05	8.16	7.7	8.38	8.08	7.65	8.74	8.39
FLJ40298	7.85	7.19	6.95	5.64	4.97	6.14	7.04	6.85	7.29	6.1	7.78	6.65	9.2	8.69	8.19	6.47	7.25	8.55	7.11	7.11	8.02	7.91	7.93	8.48	8.63	6.92	7.62	8.36	7.2	7.44	8.29	8.21	9.13	8.48	7.27	8.17	8.24	8.52	8.67	7.44	7.92	9.18	8.24	8.17	7.67	7.45	8.19	9.5	8.95
SMPDL3B	8.47	8.13	8.38	6.55	6.36	7.78	8.02	8.26	8.47	6.61	6.44	7.3	7.62	7.21	7.65	7.79	7.36	7.88	6.19	8.11	8.2	8.51	8.05	6.92	6.92	7.83	6.99	8.15	7.87	8.2	8.68	8.69	7.67	7.56	7.58	8.37	6.68	7.38	6.28	7.87	8.91	8.37	8.72	7.01	7.6	7.73	7.79	8.04	6.8
LOC142937	9.18	8.91	7.44	9.05	10.04	8.23	6.54	8.63	9.25	9.42	8.58	9.28	9.15	5.58	8.86	8.4	7.75	6.19	7.56	8.76	9.8	7.58	9.2	8.21	8.43	8.76	8.7	8.51	6.01	5.82	8.77	8.82	9.26	9.14	9.29	9.88	8.03	9.03	6.3	8.91	8.3	8.65	6.71	8.85	7.82	9.06	9.9	8.21	9.37
ZZEF1	12.99	13.34	12.5	13.05	12.39	14.22	13.23	12.74	12.51	13.17	13.42	14.36	12.11	13.82	13.2	12.41	14.04	13.91	12.91	12.78	12.84	13.41	13.33	13.26	13.49	12.69	13.35	13.85	12.77	13.22	13.26	13.11	14.28	13.5	13.45	13.71	14.08	13.46	13.66	13.19	13.7	13.12	13.56	14.11	13.56	13.47	13.09	12.94	13.49
YTHDC2	9.6	10.12	9.23	9.51	9.58	10.12	10.01	9.4	9.12	10.13	9.94	10.14	9.03	9.42	10.79	9.39	9.66	10.11	9.23	8.93	9.12	9.54	9.92	9.45	9.74	9.13	9.79	10.17	8.76	8.97	9.22	9.33	10.5	9.88	9.4	10.44	10.06	9.52	9.29	9.08	10.12	9.09	9.62	9.58	10.12	9.58	9.04	10.21	9.8
MAFG	14.48	15.22	13.32	14.63	13.89	14.86	14.6	14.31	13.78	14.48	14.62	15.49	14.95	16.31	14.57	13.06	14.63	15.52	14.16	14.09	14.69	14.63	15.49	15.36	15	14.52	14.77	14.43	15.12	14.64	15.05	14.96	15.47	15.52	14.48	15.72	15.36	15.07	14.4	13.92	14.73	15.2	14.62	14.97	15.68	14.29	15.55	15.3	15.2
SLC20A1	9.26	10.01	9.07	9.19	9.35	10.27	9.46	9.66	9.43	9.85	9.86	9.89	9.45	9.88	9.32	8.15	9.43	10.41	9.65	8.33	9.05	9.78	9.78	9.12	9.93	8.93	9.56	9.22	8.27	8.81	8.71	9.21	9.87	9.24	9.4	9.52	9.25	9.45	8.82	8.39	9.13	9.55	9.68	9.02	9.39	9.12	8.95	9.98	8.9
GFRA1	8.12	8.77	6.42	6.42	6.12	6.83	8.26	6.23	11.23	5.35	7.17	7.66	8.26	8.12	6.25	6.55	7.53	6.88	5.39	8.45	8.89	8.52	8.17	9.82	7.5	9.1	7.8	6.98	6.02	8.4	9.23	9.06	8.94	8.31	9.45	11.61	8.59	6.5	8.08	9.11	9.13	9.5	6.89	5.61	7.03	7.96	6.04	10.66	9.72
SMC1B	7.12	6.21	7.29	4.34	2.2	6.27	5.57	7.08	7.49	3.68	3.98	4.12	5.81	3.31	7.38	5.9	5.9	8.44	4.41	7.09	7.29	6.98	6.7	5.45	5.58	6.5	5.8	6.93	6.42	6.31	8.05	7.96	6.7	5.88	6.11	6.88	3.19	6.61	3.72	6.12	7.69	7.68	7.85	5.35	5.64	4.88	5.39	6.42	5.05
BRI3BP	10.62	11.35	9.85	10.21	10.92	10.34	10.64	10.68	10.15	10.39	9.57	11.02	10.43	11.38	11.19	8.59	9.38	10.68	9.75	10.16	10.65	10.42	10.26	10.59	10.64	9.97	10.44	10.36	10.43	10.14	10.64	10.47	11.08	10.59	10.44	11.08	10.11	9.94	9.51	10.58	10.63	10.51	10.2	10.67	9.91	10.66	10.23	11.04	10.2
SCNN1B	5.64	4.28	6.36	3.97	2.17	5.31	3.8	6.17	6.49	2.91	2.85	4.66	5.03	2.61	5.7	4.96	4.72	4.43	2.49	6.39	6.28	6.12	6.16	3	5	6.13	5.12	6.35	5.91	5.65	6.98	7.05	5.39	4.38	5.42	6.05	3.23	4.79	2.54	5.55	7.03	6.4	6.72	4.63	4.85	5.26	4.59	5.42	4.19
LAIR1	10.86	10.44	10.04	10.12	9.08	10.12	11.08	9.9	10.14	8.62	10.11	10.38	9.91	11.57	9.88	9.58	10.55	10.76	10.25	11.1	11.37	10.84	10.2	10.62	10.32	10.57	11.33	10.11	10.21	10.38	11.02	11.16	10.68	10.31	11.03	11.74	10.39	10.81	9.2	10.48	10.84	11.26	10.84	10.08	10.15	11.03	10.72	12.09	10.76
TCEB3C	5.77	7.93	5.69	4.43	2.17	5.87	7.3	5.88	6.27	4.13	4.57	5.36	4.96	3.89	7.63	5.15	4.86	5.55	5.62	5.88	5.94	6.18	5.43	5.57	5.32	5.55	5.37	6.56	6.01	6.97	6.57	6.4	7.01	6.06	6	5.67	4.89	5.09	5.5	5.55	6.6	6.18	6.31	5.02	6.1	5.24	5.34	5.4	5.99
MLLT3	8.68	8.72	7.96	8.2	7.04	7.91	8.97	8.91	8.22	8.87	8.24	8.51	7.09	8.82	8.48	7.97	8.14	8.36	7.85	7.6	8.9	8.27	8.28	8.03	8.25	8.31	8.16	8.17	7.37	8.41	8.49	8.77	8.89	7.91	9.04	9.08	8.52	7.99	7.68	8.03	9.21	8.82	9.2	9.25	8.48	8.47	9.24	8.47	8.44
PROX1	9.64	11.17	6.32	10.26	6.96	9.81	10.09	8.99	8.34	10.74	10.02	10.83	10.52	8.53	10.64	10.32	9.79	10.3	9.34	8.48	7.3	10.1	9.52	10.15	8.53	10.16	9.24	11.39	8.7	8.56	9.9	9.23	12.32	10.36	10.21	11.13	10.08	9.42	8.81	10.72	12.95	8.94	10.36	10.56	10.39	10.3	9.54	10.54	9.96
PMPCA	12.22	13.08	12.2	12.46	11.83	12.4	12.38	12.38	12.14	12.58	12.15	12.53	11.61	13.17	13.23	12.27	12.05	12.74	12.02	11.83	12.14	12.09	12.45	12.43	12.26	12.22	11.93	12.28	11.37	12.27	12.77	12.13	13.36	13.02	12.76	13.17	12.43	12.13	12.07	11.93	12.91	12.7	12.96	12.9	12.5	11.91	12.37	12.97	12.14
TBL1XR1	12.52	12.69	11.94	12.6	12.1	13.05	12.99	12.16	12.23	12.96	12.2	12.68	12.76	12.67	13.07	12.07	12.61	13.3	12.18	12.01	12.37	12.33	12.68	12.95	12.81	11.94	12.74	12.53	12.06	12.27	12.57	12.58	13.09	13.26	12.6	13.2	13.31	12.82	12.4	11.99	13.05	12.66	12.92	13.02	12.64	12.45	12.81	13.06	12.85
IKZF5	10.02	10.08	9.56	10.04	8.93	10.52	10.06	9.01	9.42	10.19	9.73	10.36	9.47	9.81	10.69	9.51	10.4	10.17	10.19	8.74	9.76	9.62	9.94	9.55	9.91	9.8	9.7	10.41	8.92	9.8	9.78	9.72	10.99	10.47	10.24	10.64	10.47	9.88	9.91	9.22	10.15	9.81	10.17	10.23	10.78	10.28	10.38	9.62	9.69
ANKRD19	5.33	5.89	5.98	5.22	5.26	5.56	5.5	5.91	5.73	5.7	5.11	6.22	5.51	4.81	5.87	4.41	5.69	4.94	4.66	5.51	5.78	5.4	5.99	5.04	6.06	5.01	6.63	6.2	4.42	4.64	7.01	5.73	6	6.42	5.75	6.37	6.12	6.18	3.62	5.44	6.68	6.6	6.53	6.39	5.71	5.55	6.26	6.49	5.3
SMAD3	10.61	9.06	10.75	9.81	9.23	8.43	10.43	10.44	11.45	11.1	9.91	9.28	9.16	9.88	9.67	8.72	9.36	9.35	9.36	9.69	10.72	9.13	9.96	9.84	9.29	10.91	9.95	9.3	8.12	8.31	9.46	10.66	8.41	9.77	10.76	11.11	9.23	9.74	9.75	10.12	9.33	10.33	9.03	9.86	9.85	10.19	8.86	9.54	9.75
C14orf4	9.54	10.21	9.49	9.34	8.25	9.51	9.56	9.06	9.09	9.29	9.34	10.13	8.7	9.16	9.81	9.65	9.67	10.19	8.95	8.9	9.16	9.93	9.58	9.27	9.46	8.79	9.33	9.11	8.9	9.57	9.69	9.56	9.63	9.21	9.46	9.57	9.38	9.37	9.04	8.82	9.52	9.57	9.79	9.3	9.22	9.31	10.06	9.61	9.64
TBC1D12	10.34	10.5	9.9	10.93	9.72	10.05	10.71	9.3	9.93	10.84	9.54	11.22	9.64	10.51	11.01	9.94	10.42	11.05	10.53	9.37	9.94	10.13	10.27	10.32	10.41	9.28	10.22	10.49	9.52	10	10.33	10.05	11.28	11.07	10.31	11.37	10.83	10.31	10.12	9.86	10.66	10.26	10.63	10.21	10.6	10.37	10.9	10.22	10.13
C6orf195	3.15	3.26	4.17	2.91	2.1	3.42	2.51	3.51	4.1	2.46	2.83	4.19	2.38	2.68	4	2.35	3.23	3.38	2.38	2.94	3.25	3.34	2.98	2.98	2.93	2.35	2.87	3.15	2.89	3	4.48	4.09	2.72	3.38	2.54	3.85	3.28	3.07	2.66	2.49	3.63	4.15	4.1	2.56	3.2	3.45	3.52	3.83	2.41
TECTA	7.56	8.49	8.02	7.53	6.88	8.28	7.13	7.68	8.13	7.31	7.3	8.7	7.96	7.58	8.82	8.1	8.41	9.38	6.77	7.79	8.03	7.94	8.58	8.43	8.43	7.75	7.71	8.51	6.87	7.75	9.15	8.77	8.77	8.21	7.76	8.29	8.15	8	8.68	7.73	9.56	8.76	8.77	8.67	8.39	7.79	7.58	7.95	7.59
LOC645427	6.47	6.45	7.16	8.18	7.8	8.24	7.61	7.72	7.58	7.13	8.31	6.81	6.33	7.24	7.09	6.66	6.14	6.24	8.02	6.96	7.8	8.44	8.05	7.42	8.51	7.44	7.22	7.8	6.29	7.06	7.24	7.81	9.5	8.02	7.77	7.51	7.24	7.4	5.91	7.81	9.6	6.56	8.44	8.3	6.81	7.96	5.69	8.73	5.92
C1orf215	7.86	8.48	8.06	6.95	5.75	8.47	8.11	7.92	8.26	6.3	8.18	8.1	7.37	7.31	8.91	7.5	8.75	9.07	7.56	8.43	8.49	8.49	8.65	7.97	8.06	7.74	8.34	8.48	7.68	8.13	8.76	8.8	8.75	8.24	8.48	8.12	7.72	8.45	7.15	7.74	9.25	8.56	8.98	8.59	9.16	7.81	8.53	8.77	7.52
FUT1	11.68	7.71	8.01	10.23	8.49	8.79	8.13	7.68	7.33	6.36	10.97	7.59	8.37	10.13	9.79	8.78	11.25	9.35	11.62	9.51	10.97	10.93	9.43	8.95	8.33	8.49	10.95	7.98	9.22	6.69	10.89	8.49	7.33	10.08	9.13	9.78	9.97	8.62	9.08	7.8	11.25	10.71	7.8	9.16	8.54	8.37	8.02	9.36	9.13
SNRPD2	15.64	16.03	15.79	15.7	15.8	15.63	15.36	16.31	14.73	16.46	14.76	15.86	14.35	15.42	16.15	15.79	14.61	15.89	14.85	14.62	15.15	15.02	15.21	15.26	14.93	14.79	14.89	15.13	14.49	14.34	14.86	14.73	15.47	15.75	15.31	15.42	15.07	15.48	15.25	14.51	15.38	15.11	14.78	15.22	15.17	14.9	14.73	15.61	14.82
THRB	4.1	3.62	3.51	3.97	3.47	3.42	4.55	3.54	2.94	3.41	2.83	4.19	4.39	3.52	4.01	2.77	2.94	3.45	2.38	4.05	4.67	4.36	3.54	4.66	6.05	4.55	4.15	4.66	2.89	3.15	5.27	5.15	4.1	3.47	5.37	5.32	3.28	3.68	2.74	4.64	4.57	4.91	5.04	4.79	3.25	4.45	3.51	3.84	3.88
NFAT5	10.9	11.05	9.41	10.07	9.24	10.89	10.44	9.65	10.08	10	10.91	11.46	10.77	10.31	11.88	10.07	10.66	10.89	9.91	9.9	11.03	10.42	11.03	9.64	10.53	9.8	10.92	10.5	9.84	9.68	10.78	10.49	11.02	11.17	10.58	11.78	11.12	10.76	10.04	9.93	11.12	10.53	10.62	10.87	11.34	11.15	10.78	10.66	10.67
ASB4	9.51	9.58	9.51	8.68	7.3	10.17	8.14	9.28	9.58	8.69	7.53	7.99	8.51	8.24	9.52	9.55	8.86	10.47	8.28	9.07	9.35	9.31	9.37	7.81	8.49	8.82	9.13	9.45	8.8	9.09	10.02	9.82	10.09	9.77	9.47	9.17	7.95	8.83	7.66	8.68	9.97	9.81	9.98	9.24	9.47	8.58	8.64	9.21	8.67
hCG_1818237	12.64	12.41	13.24	12.17	12.41	12.62	12.9	13.37	13.17	12.99	12.03	12.92	12.14	12.07	12.7	13.03	12.77	13.17	11.79	12.36	12.6	12.38	12.49	12.35	11.77	12.31	12.28	12.13	12.12	12.4	11.99	13.55	12.26	12.58	12.94	13.5	12.46	12.62	12.77	12.61	12.56	12.34	12.13	11.88	12.93	12.56	12.28	12.67	12.67
AKNA	8.84	7.71	8.1	6.09	5.07	7.98	8.12	8.05	8.35	6.26	7.25	6.71	7.38	6.4	7.64	7.51	7.22	8.34	6.68	8.17	9.18	8.2	8.21	7	6.72	8.33	8.01	7.86	7.17	7.77	8.7	9.11	7.78	7.66	8.45	8.56	6.21	7.56	6.22	8.23	8.82	8.53	8.85	7.39	7.81	7.9	6.54	8.51	7.51
BTG3	6.93	10.75	10.49	10.66	9.41	9.65	8.34	9.56	10.04	10.19	10.2	9.97	7.23	8.32	10.15	9.55	9.79	10.21	9.47	8.01	7.96	9.67	10.16	8.42	9.04	8.39	9.53	9.47	8.67	9.01	9.47	8.56	9.48	9.72	8.97	9.84	10.36	10.22	8.56	8.15	9.63	8.8	9.91	9.43	11.3	9.86	8.93	9.65	9.69
KLHDC8A	11.34	12.75	8.73	8.47	8.97	11.56	10.18	8.35	8.35	8.8	10.39	11.72	8.35	13.36	8.43	10.83	11.3	11.77	10.97	10.54	11.35	12.32	12.44	12.18	13.17	11.97	12.43	11.68	10.17	11.27	12.54	11.52	10.87	12.62	11.3	11.24	11.47	11.18	11.67	11.84	13.93	11.92	10.84	10.63	10.69	10.88	12.03	13.04	12.49
HSPH1	14.92	15.5	14	14.83	13.97	14.16	14.43	15.46	15.06	15.42	16.64	15.41	14.17	15.6	15.37	13.06	14.53	16.01	15.14	14.06	14.06	14.67	15.65	14.19	15.48	15.58	14.59	14.83	14.5	14.54	15.55	14.74	14.99	15.15	14.33	15.09	15.93	15.25	15.09	13.74	14.82	15.31	14.45	14.87	15.02	15.01	15.04	15.35	15.4
RAB15	14.15	14.27	12.46	13.86	12.82	14.29	14.79	12.42	12.2	13.72	14.15	15.59	12.44	16.36	14.5	14.08	14.81	15.97	14.71	13.72	14.37	14.64	15.12	14.14	14.53	13.54	14.35	14.82	14.38	14.81	14.5	14.5	15.61	14.64	14.83	15.15	15.23	14.1	15.4	14.41	15.22	15.31	15.43	14.91	14.91	14.4	15.05	15.69	14.21
SLC2A5	8.97	9.14	9	7.51	6.26	8.82	7.68	9.06	9.27	7.26	7.6	8.09	8.39	8.07	8.58	8.75	7.72	9.3	6.99	8.67	9.1	9.13	9.33	7.85	7.8	8.73	8.11	8.81	8.57	8.78	9.58	9.55	8.47	8.94	8.38	8.96	7.19	7.79	6.82	8.55	9.69	9.34	9.51	8.12	8.15	7.96	8.45	9.12	7.54
MSL-1	10.59	11.32	10.43	10.67	10.3	11.02	11.52	10.84	10.32	11.15	11.03	11.85	10.82	10.65	10.69	9.88	11.36	12.05	10.71	10.08	10.31	11.32	11.62	10.74	11.04	10.15	11.45	11.29	10.45	10.88	11.15	10.43	11.1	11.24	10.87	11.17	11.6	11.51	10.89	10.21	11.14	10.57	11.27	11.24	11.82	11.28	11.71	10.75	11.02
SCGB3A2	10.57	11.01	10.42	9.74	8.6	10.53	10.02	10.64	10.68	9.06	9.58	10.7	9.98	10.21	10.36	10.2	10.31	11.22	9.2	10.32	10.67	10.48	10.89	9.93	9.9	10.23	10.2	10.59	10.04	10.53	11.19	11	10.54	10.9	10.32	10.85	9.78	9.93	9.58	10.34	11.28	10.98	11.07	10.25	10.36	10.13	10.53	10.79	9.64
HS2ST1	8.57	8.82	7.64	8.4	7.2	8.48	8.34	8.39	7.82	8.05	7.91	8.96	7.93	8.91	8.48	7.93	8.21	9.42	7.79	7.48	8.45	8.82	8.38	8.48	9.31	8.25	8.14	8.56	7.56	8.24	8.81	8.33	8.48	8.64	8.67	8.76	8.66	8.61	8.15	7.66	8.7	8.91	9.27	8.47	8.27	7.95	8.03	9.58	8.37
SOX2	6.2	7.61	6.56	4.31	5.8	7.15	7.01	7.11	7.74	8.16	6.97	6.67	8.5	4.4	6.26	6.61	4.38	5.38	2.51	8.48	7.56	7.79	8.35	10.23	5.95	6.73	6.76	5.67	5.23	7.53	9.25	7.78	6.95	8.2	7.85	12.03	7.54	4.12	8.22	10.32	8.21	10.27	7.53	6.37	5.89	7.72	5.61	12.2	10.93
NMNAT1	9.11	8.35	6.48	8.11	7.55	8.07	8.71	6.91	7.15	7.61	8.68	9.52	8.52	9.68	9.36	8.24	9.06	9.9	8.18	8.52	9	8.81	9.43	9.3	9.72	8.67	9.21	9.03	7.86	8.08	8.88	8.47	10.11	9.95	9.35	10.43	8.96	9.18	8.83	8.75	9.33	9.47	8.86	9.3	9.3	9.03	9.27	10.17	9.71
MYO9B	12.37	13.2	11.37	12.29	11.24	12.97	12.74	11.84	11.7	12.07	12.15	13.09	11.62	12.65	12.37	12.01	12.63	13.22	12.55	12.09	11.83	12.37	12.92	12.55	11.96	12.39	12.93	12.28	11.97	11.99	12.81	12.61	13.01	13.01	12.79	12.97	13.15	12.91	13.11	12.25	13.19	12.65	12.57	12.86	13.07	12.89	12.35	13.33	12.7
TRERF1	9.52	9.21	8.41	9.25	7.43	10.1	9.09	8.17	9.11	7.91	8.53	10.19	9.5	8.86	10.05	8.82	10.16	9.32	9.95	8.57	9.34	9.14	9.61	9.29	9.52	8.19	9.78	10.17	8.45	8.99	9.11	9.21	10.31	9.99	9.63	10.49	9.89	10.03	10.37	9.19	9.91	9.19	9.46	10.28	10.31	10.08	9.06	8.08	9.29
NOL10	8.45	8.67	8.6	8	7.93	8.81	8.36	9.29	8.22	9.46	7.58	9.05	8.71	8.24	9.05	7.99	8.6	9.13	8.66	7.6	8.11	8.47	8.6	8.52	8.67	7.33	8.42	8.97	7.26	7.82	7.83	7.87	9.31	9.71	8.28	8.89	9.04	8.46	9.01	8.24	8.94	8.73	8.88	9.32	8.6	8.39	8.11	8.85	7.91
PNPT1	12.23	12.17	11.75	11.79	12.13	12.52	12.46	12.62	11.73	12.71	11.32	12.38	11.98	13.06	12.16	10.68	12.09	13.17	12.08	10.84	11.43	11.75	12.05	11.8	11.94	11.09	12.16	11.96	11.07	11.01	11.35	11.58	12.15	12.37	11.82	12.8	12.01	11.7	11.91	11.79	12.05	12.14	12.03	12.48	12.44	11.91	11.95	12.24	11.44
NHLRC2	11.76	12.01	10.94	11.39	10.77	11.79	11.5	10.35	11.2	11.86	10.07	11.7	11.09	10.39	11.34	10.69	11.44	11.4	11.59	8.84	9.93	10.49	10.87	10.6	10.7	9.28	10.92	11.55	10.21	10.72	10.68	10.39	12.51	12.1	11.11	11.71	11.33	11.24	11.71	10.22	11.22	10.27	11.44	10.95	11.77	11.24	11.57	10.75	10.9
ZNF66	13.52	13.97	12.91	13.28	12.55	13.58	12.58	13.18	13.2	12.84	12.22	13.34	11.99	11.62	13.15	12.44	13.43	13.45	12.52	11.47	12.32	12.46	12.89	12	12.56	11.56	13.36	12.95	11.71	12.41	12.79	12.5	12.83	13.02	12.7	12.75	13.26	13.26	12.57	11.75	13.6	11.86	12.52	12.52	12.69	12.93	12.85	12.17	12.48
BDKRB1	11.42	7.12	8.79	7.09	7.69	7.53	10.65	7.84	9.2	9.42	7.92	10.09	7.72	8.02	8.05	10.34	6.12	8.68	8.53	8.01	7.32	10.36	10.61	7.5	9.67	8.63	8.76	7.76	8.39	6.79	7.67	8.31	10.11	7.32	6.72	7.6	6.69	10.27	9.77	7.32	9.11	9.15	9.51	11.66	8.38	7.23	11.63	7.25	7.16
PDCD10	12.36	12.2	11.24	12.54	11.22	12.18	12.3	11.73	11.55	12.11	11.34	12.55	11.37	12.2	12.91	11.94	12.16	13.04	11.65	11.5	12.01	11.7	11.98	12.11	11.98	11.14	11.6	11.6	11.19	11.4	11.53	11.73	12.48	12.63	12.33	12.76	12.59	12.43	12.27	11.32	12.22	12.16	12.22	12.16	11.98	11.52	12.19	12.75	11.83
DGKH	11.52	13.2	11.36	11.22	10.62	11.89	11.35	11.87	12.29	11.45	10.4	12.58	10.38	11.71	12.06	11.04	12	12.84	11.15	10.85	11.03	11.44	11.73	11.06	11.5	10.49	11.51	11.48	10.97	11.69	11.57	11.59	11.99	12.24	11.6	12.08	11.52	11.48	11.4	10.74	11.8	11.54	11.65	11.14	11.63	11.35	11.48	11.93	11.68
SLC37A3	8.93	9.96	8.08	8.29	7.73	9.35	8.64	8.69	8.61	8.62	8.04	9.35	9.25	7.86	10.21	8.07	8.87	10.05	8.74	7.81	8.32	9.05	9.4	8.82	8.87	7.81	9.28	8.95	8.18	8.59	9.08	8.43	9.46	9.34	8.01	9.12	9.18	8.68	9.26	8.14	9.32	8.74	8.88	8.91	9.14	8.74	9.15	9.7	9.27
CCDC138	8.37	8.57	8.23	7.92	7.94	9.27	8.08	9.21	8.43	9.53	7.34	8.67	7.76	6.45	7.56	7.2	7.97	8.88	8.18	7.11	7.04	8.23	7.66	8.14	7.72	6.97	7.4	8.48	6.31	7.53	7.15	7.7	8.92	7.63	8.4	7.98	7.88	8.03	8.33	7.86	8.59	7.31	8.28	8.15	8.05	7.7	7.45	8.09	6.04
PCID2	7.59	8.12	7.77	6.86	7.09	7.52	7.82	7.7	7.83	7.87	7.37	7.96	8.4	7.23	8.48	7.25	7.74	8.34	7.3	7.13	7.6	7.47	8.12	6.43	7.17	7.13	7.61	7.91	6.79	7.59	8.13	8.03	8.26	7.61	7.35	8.21	7.98	7.27	8.12	7.4	8.39	7.82	8.82	7.03	8.49	8.18	8.07	7.59	7.89
LILRA5	6.53	6.38	6.4	4.14	3.94	5.5	4.72	6.55	6.7	4.41	5.41	4.55	6.36	5.61	5.95	5.88	5.51	6.49	3.19	6.51	5.84	6.38	6.08	6.18	5.5	7.24	5.27	6.31	5.74	6.55	6.87	7.14	5.47	5.46	6.4	8.32	5.77	5.53	2.87	6.13	7.02	7.12	7.01	5.91	5.08	5.11	7.95	9.48	5.41
CRCT1	5.77	5.96	5.74	4.13	2.58	5.23	4.85	5.95	6.07	2.77	3.84	4.59	5.82	4.01	5.82	5.42	5.12	5.5	3.17	5.96	5.71	5.95	5.73	4.96	4.8	5.74	4.35	5.83	5.65	5.94	6.31	6.4	5.29	4.96	5.5	6.35	5.33	4.91	2.87	5.79	6.82	9.06	6.29	6.39	4.77	4.99	5.52	5.71	4.13
C11orf35	7.87	7.84	7.44	7.07	6.54	7.62	7.44	7.35	7.64	6.4	6.59	7.3	7.39	7.38	8.19	7.52	7.5	8.12	6.45	7.38	7.72	7.45	7.53	6.95	6.57	7.14	7.36	7.44	7.71	7.54	7.84	7.93	7.76	7.6	7.95	7.97	7.37	7.54	7.16	7.52	7.87	10.23	7.65	7.81	7.51	7.27	7.23	7.88	7.17
PAX8	9.47	9.4	10.31	9.89	9.15	11.07	10.28	10.27	9.8	6.97	8.46	10.93	9.09	9.1	11.08	8.77	9.94	10.55	7.7	10.03	11.08	8.77	10.3	11.29	8.6	8.84	10.66	9.28	8.8	10.21	10.1	10.07	8.98	8.94	9.25	10.09	6.89	8.66	9.96	9.13	10.98	9.91	10.58	7.16	10.26	8.31	7.7	9.76	9.9
GABRG3	3.51	3.87	4.47	3.04	2.32	3.93	2.68	3.66	4.94	2.81	3.2	4.66	3.46	5.52	7.35	3.46	3.12	4.46	2.72	3.14	3.9	3.41	3.73	4.45	6.88	3.02	3.19	3.32	3.14	4.68	5.26	4.52	3.45	3.82	2.51	4.12	3.46	3.42	2.89	4.93	4.64	5.97	4.59	2.26	4.34	2.56	3.54	6.18	4.64
DKFZp434F142	8.3	8.06	8.82	8.23	6	8.03	7.53	8.86	8.84	7.62	7.09	7.7	8.3	6.74	8.37	8.62	7.97	9.71	6.82	8.5	8.87	9.03	8.74	6.77	8.09	8.27	7.83	8.75	8.49	8.54	9.22	9.19	8.3	8.17	7.8	8.79	7.27	8.33	6.89	8.1	9.19	8.94	9.14	7.81	7.98	7.4	7.67	8.79	7.62
HYPE	9.84	10.73	8.38	9.48	9.22	10.55	10.38	8.52	8.37	8.31	10.04	10.42	10.11	10.49	9.29	7.92	9.1	10.44	9.34	9.17	10.34	9.61	10.51	10.42	10.16	9.18	10.03	9.4	9.59	9.45	10.25	9.67	10.4	10.15	9.87	10.56	9.56	9.64	9.18	9.66	9.63	10.12	9.34	10.48	9.06	9.71	9.53	10.83	9.63
PRODH2	7.55	6.63	8.63	6.85	2.74	7.34	5.47	8.59	8.71	5.55	4.71	6.36	7.27	4.56	7.25	7.45	6.94	9.58	4.72	8.31	8.64	8.36	8.29	4.76	7.51	7.85	7.09	8.42	7.94	7.93	9.24	9.15	7.5	7.1	7.33	8.14	5.18	7.76	4.69	7.68	9.09	8.92	9.12	6.92	7.07	6.87	6.77	8.03	5.98
SLC29A3	7.68	6.93	8.33	7.69	5.21	7.28	6.37	8.13	8.26	6.78	5.8	6.5	7.31	6.11	7.67	8.19	7.04	7.52	6.15	8.03	8.27	8.34	8.16	5.66	7.78	7.59	7.3	8.01	7.76	7.95	8.58	8.58	7.49	7.49	7.25	8.21	6.16	7.67	5.65	7.52	8.52	8.45	8.51	6.94	6.91	7.06	7.16	8	6.77
SLC10A7	9.09	8.7	8.28	8.3	7.49	8.78	9.52	8.22	8.68	7.94	8.1	9.63	8.67	9.05	9.64	8.81	9.56	9.57	9.32	8.19	8.69	8.64	9.04	8.81	8.96	8.91	8.82	9.78	7.99	8.63	8.92	9.21	9.88	9.54	9.57	9.76	8.76	8.73	8.95	8.29	9.31	9.34	9.77	9.03	9.44	9.36	9.39	8.8	8.58
SMC4	6.57	3.72	5.44	2.91	3.49	5.89	6.06	5.11	6.87	4.24	2.89	5	4.98	2.94	5.38	4.71	4.15	5.3	5.65	6.34	5.66	5.14	5.57	4.73	4.6	6.25	5.1	5.17	4.35	4.92	5.58	5.86	5.55	5.11	6.24	6	5.27	5.07	4.63	4.89	6.31	5.34	5.96	4.85	4.94	5.73	3.72	5.86	5.38
CDYL2	5.14	4.73	4.08	3.5	4.41	5.86	6.55	5.07	4.74	4.04	6.75	6.69	5.24	7.71	5.63	3.84	5.8	6.66	6.29	5.86	6.92	6.3	6.56	6.46	6.55	6.06	5.83	5.94	5.07	6.59	5.95	6.3	6.89	5.7	5.29	6.77	6.45	5.97	3.57	5.19	6.42	6.85	5.92	8.53	6.33	6.1	5.4	7.07	6.31
MKNK1	10.69	10.67	9.74	9.78	8.81	10.34	10.89	9.49	9.94	9.63	10.33	11.19	10.75	11.16	10.96	10.24	10.91	10.99	10.78	10.69	11.29	10.95	10.72	11.26	11.13	10.4	11.24	10.69	10.12	11.07	11.53	11.14	11.37	11.57	11.24	12.01	10.73	11.27	11.15	10.59	11.09	11.21	11.43	11.57	11.11	11.25	11.65	11.74	11.49
LOC375295	12.01	9.05	10.66	13.05	11.43	10.68	11.96	10.9	12.83	12.81	8.92	9.98	11.86	9.22	12.21	9.43	9.01	12.13	9.9	9.28	9.47	9.57	9.52	10.94	10.92	10.84	9.43	12.05	9.02	8.43	9.94	9.46	10.39	10.09	10.4	11.39	10.73	9.68	10.41	9.95	10.9	11.43	10.49	10.96	8.22	9.22	10.98	12.21	9.73
IREB2	9.65	9.51	9.45	9.61	8.7	10.03	9.62	9.72	9.54	9.48	9.65	10.12	9.16	9	9.82	9.24	9.49	10.08	8.99	9.31	9.48	9.59	9.89	8.87	9.44	9.69	9.4	9.75	9.02	9.37	9.82	9.93	9.85	9.79	9.87	9.77	9.46	9.36	9.24	9.15	10.1	9.66	9.99	9.97	9.77	9.31	9.67	9.76	9.05
MAGEA10	12.73	11.7	5.36	4.22	2.1	4.81	3.72	6.7	5.43	4.58	4.31	9.55	7.11	5.99	5.22	6.16	5.11	7.01	6.02	5.68	12.34	12.22	11.09	9.95	5.61	5.19	7.11	5.6	4.72	9.53	5.8	9.94	10.82	5.3	4.26	4.63	6.65	7.48	12.7	4.91	5.84	12.33	5.83	4.69	11.54	7.95	9.3	8.62	12.3
PAIP1	11.87	11.76	11.86	12.51	11.6	11.81	11.97	12.06	11.96	12.51	11.56	12.66	11.09	12.17	12.64	11.32	11.91	12.99	11.92	11.16	11.6	11.76	12.35	12.28	12.03	11.61	11.92	12.29	10.71	11.4	11.98	11.87	12.85	12.3	12.43	12.83	12.11	12.1	12.14	11.36	12.42	12.13	11.97	12.73	12.5	11.9	12.02	12.87	11.97
NARG2	8.4	8.15	8.45	8.21	7.66	8.49	7.55	8.51	8.22	9.02	8.42	9.54	8.4	7.29	9.51	8.39	8.72	8.35	7.79	8.52	8.61	7.9	8.92	7.85	7.74	7.8	8.72	8.93	7.53	8.15	8.56	8.59	9.27	8.9	9.21	8.82	8.67	8.86	7.96	8.89	9.23	8.4	8.55	8.68	9.37	9.37	8.34	8.04	8.12
LARP2	10.92	11.09	10.56	10.45	10.01	11.28	12.13	11.32	10.73	11.43	10.66	11.46	10.94	11.31	11.98	9.65	10.66	12.12	11.17	10.62	10.26	10.82	11.39	11.18	10.98	11.05	10.08	10.63	10.28	9.94	10.42	10.52	11.89	11.73	10.91	11.25	11.06	10.13	11.43	10.13	10.74	11.08	10.58	11.28	11.16	10.72	10.64	11.31	10.86
GIMAP5	11.53	10.71	8.4	9.42	8.57	8.95	11.98	8.01	8.96	7.36	10.03	10.04	9.86	12.43	9.98	9.66	10.59	10.37	9.55	10.94	12.9	9.67	10.35	10.77	9.78	10.84	11.57	9.65	8.87	9.76	10.28	11.71	9.49	10.85	12.5	12.42	9.61	11.12	10.18	11.72	10.25	11.59	10.92	10.43	10.5	11.8	10.12	11.37	11.57
POLR3GL	14.19	14.48	12.81	13.68	12.78	13.4	14.41	13.27	13.15	13.71	13.95	14.7	13.73	14.28	14.36	13.47	14.11	14.71	13.81	13.72	13.86	14.19	14.34	14.5	13.8	13.56	13.82	14.18	12.94	13.66	13.53	13.77	14.61	15.04	14.55	14.8	14.42	14.62	14.49	13.57	14.01	13.7	14.12	14.42	14.65	14.05	14.23	14.76	14.24
BSPRY	11.39	9.1	5.98	6.6	3.28	8.88	7.29	5.84	6.31	4.5	10.05	11.85	7.41	10.78	7.84	9.56	8.94	7.47	8.67	9.92	10.29	9.26	9.11	10.77	9.04	9.26	8.4	8.41	9.51	8.86	10.45	9.96	8.14	9.93	10.39	11.06	10.61	10.31	8.54	9.76	10.8	10.81	10.26	11.11	8.68	7.92	10.11	11.3	8.96
SLC45A2	8.76	7.59	9.16	6.35	4.92	8.75	6.9	8.63	9.39	6.6	6.22	7.15	7.55	6.69	8.83	8.26	7.67	9.1	7.31	8.53	8.74	8.68	8.71	6.64	7.51	8.25	8.03	8.61	7.61	8.23	9.43	9.34	8.81	7.44	7.87	8.53	5.58	7.01	7.04	7.82	9.49	9.11	9.51	7.76	8.41	7.71	5.92	8.23	7.34
PDC	6.89	6.22	6.91	4.32	2.1	6.49	5.13	6.99	6.92	5.04	4.31	4.2	6.07	3.73	6.62	6.6	4.98	6.7	4.87	6.51	6.65	6.66	6.63	4.3	4.64	6.51	5.76	6.64	5.85	6.15	7.04	7.17	6.48	6.15	6.18	6.82	3.28	5.18	3.85	6.57	7.32	6.74	7.07	5.71	5.76	4.94	3.51	6.11	5.28
HPN	8.05	7.29	7.71	7.18	6.49	7.57	7.91	7.23	7.8	6.66	6.27	5.24	6.82	7.44	8.22	7.51	6.57	7.61	6.64	7.35	7.48	7.3	7.66	6.56	6.5	7.3	7.2	7.89	7.3	7.04	8.53	7.96	7.6	8.25	7.86	8	5.8	7.13	6.46	7.15	7.99	7.61	7.61	7.09	7.19	7.19	6.66	8.03	7.31
C6orf32	10.15	8.65	3.84	5.11	5.17	6.2	8.44	4.3	4.86	3.84	7.27	6.49	5.95	7.56	5.63	6.35	7.93	7.53	6.56	9.31	10.82	7.01	9	8.13	6.97	10.14	8.23	7.26	6.72	8.21	7.04	9.65	7.43	7.14	9.39	8.52	7.64	8.27	6.84	9.46	8.8	7.83	8.25	6.81	8.94	8.86	6.71	7.46	8.09
EXOC7	12.62	12.06	11.84	12.5	11.36	13.42	13.39	12.8	12.54	12.11	12.47	13.16	13.43	12.99	13.16	12.24	12.92	13.38	12.78	12.16	12.64	12.15	12.86	13.7	13.03	12.55	12.61	13.1	11.74	12.43	12.24	12.57	12.99	12.64	12.87	13.24	13.12	12.66	13.24	12.28	12.99	12.41	12.99	13.73	13.32	12.39	12.58	13.01	12.49
FAAH	8.32	8.14	8.19	7.9	7.02	7.94	8.53	8.67	8.08	8.99	8.44	8.84	8.43	8.94	9.57	8.66	8.24	9.97	8.55	8.41	8.93	9.36	9.21	9	8.9	8.81	9.14	9.23	7.97	9	9.33	8.96	9.74	9.54	8.81	9.08	8.29	7.6	8.83	8.42	9.64	8.38	9.23	8.93	8.71	8.31	9.11	8.87	9.77
ARHGAP17	13.15	13.15	11.94	12.97	12.17	12.62	12.71	12.02	11.82	12.48	11.8	12.91	12.62	12.55	13.01	11.7	12.35	13.26	12.11	11.85	12.1	12.49	12.67	12.56	11.98	11.97	12.94	12.34	11.74	11.87	11.84	12.38	13.04	13.04	13	12.87	12.43	12.44	12.38	11.88	12.83	12.52	12.24	12.61	12.86	12.74	12.17	12.43	12.14
PPIE	11.12	11.36	9.21	9.87	9.06	11.29	11.16	9.75	9.76	9.93	11.25	11.86	10.75	11.56	11.71	11.35	11.13	11.82	11.03	10.37	11.31	11.43	11.36	11.57	11.54	11	11.28	11.21	10.3	11.13	11.49	11.09	12.31	11.98	11.59	11.92	11.27	11.26	11.65	10.5	11.34	11.29	11.37	12.06	11.86	11.27	11.24	11.67	11.77
ZXDC	11.4	11.47	11.22	11.18	10.88	11.41	11.46	11.49	11.38	11.59	10.72	11.5	11.44	11.01	11.61	11.14	11.16	11.98	10.75	10.7	10.76	10.88	11.21	10.71	10.84	10.68	10.9	11.1	10.64	10.38	11.13	11.23	11.53	11.93	11.29	11.22	11.55	11.13	10.99	10.63	11.4	10.92	11.48	11.14	11.5	11.23	11.57	10.96	11.03
MRPL17	11.42	11.27	10.31	11	11.01	10.94	11.33	10.98	10.58	11	10.4	11.47	10.43	12.08	11.75	11.18	10.57	11.92	10.9	10.48	11.1	10.35	10.98	11.4	10.92	10.65	10.68	10.45	10.43	10.51	10.93	10.85	11.05	10.9	11.11	11.68	10.86	11.22	11.45	10.18	10.72	11.32	10.67	11.06	10.43	10.42	11.4	11.83	11.12
RNF212	5.65	5.06	5.93	2.96	2.1	4.49	3.1	6.12	6.12	2.58	3.46	4.26	5.18	3.17	7.32	3.81	2.96	4.49	2.38	5.5	5.52	5.42	5.54	5.81	7.7	5.19	3.63	5.09	4.55	4.69	6.5	6.04	3.8	6.42	4.52	5.95	3.31	3.14	3.86	5.56	6.28	5.73	6.1	2.51	3.52	3.61	3.71	4.91	4.22
HNF4A	4.39	4.98	4.8	2.98	2.14	3.46	3.86	4.99	4.81	2.58	2.87	4.26	4.21	2.81	4.89	3.05	2.96	3.85	2.38	4.36	4.64	4.53	4.61	2.96	2.98	3.5	3.02	4.74	2.94	3.96	5.09	5.12	3.22	4.11	4.01	3.94	3.31	3.14	2.81	5.15	4.93	4.74	5.06	3.92	3.36	2.63	3.5	3.92	3.05
EIF3J	13.68	14.3	13.51	13.69	13.57	13.64	14.01	14.26	13.35	14.54	13.33	14.73	12.94	13.7	14.13	13.8	13.81	14.77	13.86	12.97	13.07	13.22	14.16	13.24	13.61	13.38	13.53	13.85	12.97	13.45	13.22	13.38	14.28	14.46	14.08	14.39	13.94	13.75	14.17	13.32	14.07	13.66	13.67	14.06	14.2	13.66	13.52	13.67	13.37
FTHL12	16.45	16.9	15.24	16.04	15.24	16.66	16.72	15.64	15.5	15.79	16.37	16.64	15.21	17.05	16.06	15.41	16.47	17.06	16.21	16.2	15.81	16.38	16.41	16.84	16.49	16.51	16.43	15.81	16.45	16.09	16.22	16.06	16.52	16.65	16.29	17.03	16.41	16.52	16.13	16.05	16.61	16.53	16.64	16.41	16.26	15.78	16.86	17.88	16.17
EPB41L4A	14.51	13.75	15.57	14.89	14.52	15.33	14.26	15.88	15.74	16.36	14.9	16.19	15.31	14.89	16.15	15.93	15.24	15.66	13.96	14.76	14.09	14.82	15.06	14.92	14.83	15.3	15.15	15.51	13.93	14.79	14.61	14.92	16.14	15.77	15.62	16.16	15.84	15.56	16.2	14.73	15.15	14.38	15.45	15.82	16.77	15.11	14.75	14.81	14.98
GOPC	8.6	8.94	8.63	7.84	7.9	9	8.92	9.21	8.84	8.62	9.13	8.95	8.35	8.61	9.12	7.97	8.56	8.92	8.12	8.34	8.57	8.87	8.96	8	8.53	8.81	8.51	9.01	8.13	8.47	8.91	8.94	8.92	8.53	8.5	9.11	8.76	8.53	8.26	8.28	9.51	8.74	9.35	8.55	8.94	8.46	8.42	8.84	8.09
PSMC1	14.96	15.34	14.45	14.99	14.53	15.24	15.16	15.06	14.4	15.52	14.44	15.24	13.77	15.7	15.55	15.16	14.73	15.63	14.88	14.08	14.87	14.69	15.07	14.83	15.32	13.91	14.72	14.67	14.46	14.89	14.76	14.42	15.54	15.38	15.1	15.66	14.84	14.74	15.28	14.2	14.81	14.86	15.2	14.73	15.16	14.49	15.19	15.56	14.8
BAIAP2	9.63	9.82	9.42	8.88	8.04	9.05	9.57	9.29	9.57	8.47	8.76	9.77	10.47	9.83	8.35	9.82	8.6	10.25	9.81	9.83	9.97	10.18	10.51	9.59	10.15	9.73	9.3	9.41	9.02	9.54	10.14	9.94	10.14	9.53	8.96	10.32	8.71	8.89	10.19	9.29	10.11	10.28	9.89	9.07	8.87	9.15	9.52	9.86	9.66
LOC388965	12.58	13.15	12.47	12.72	12.12	12.85	12.48	13.13	12.45	13.23	11.32	12.78	11.37	12.46	13.29	12.89	12.04	12.65	11.74	11.66	12.18	12.28	12.7	12.43	12.51	11.75	12.18	11.85	11.78	11.81	11.88	12.11	12.84	13.41	12.46	13.37	12.39	12.23	12.57	12	12.26	12.47	11.92	12.04	12.55	12.28	12.42	13.06	12.52
ADD3	13.84	13.16	13.43	14.06	13.79	13.96	13.04	11.52	12.84	13.83	12.79	14.07	13.8	13.14	14.92	12.95	13.09	14.02	13.88	12.18	13.09	12.61	13.77	13.06	12.47	12.45	12.93	13.74	12.14	12.55	12.76	13.15	14.19	13.36	13.74	14.53	13.48	13.5	13.62	12.92	12.02	14.39	13.24	13.18	13.61	13.38	13.02	13.89	12.85
ATP13A1	10.94	11.82	10.75	11	10.59	10.94	10.95	10.96	10.72	10.92	10.35	11.15	10.65	11.31	11.7	11.63	11.04	12.19	10.58	10.14	10.86	10.84	11.45	10.72	10.62	10.36	11.21	10.66	9.99	10.43	11.17	10.78	11.43	11.86	10.72	11.2	11.05	11.08	11.62	10.33	11.06	11	10.99	11.02	11.24	10.89	11.18	11.31	10.79
IDH1	12.98	14.44	12.38	13.73	12.97	13.56	13.44	12.86	12.7	13.34	12.96	14	12.82	14.7	14.44	12.76	13.41	15.1	13.61	12.33	12.92	13.52	13.36	13.86	13.83	12.03	13.36	13.89	12.46	12.96	13.13	13.16	14.4	13.88	13.74	14.16	13.56	13.53	13.2	12.75	13.56	14.06	13.54	13.66	13.36	13.31	13.61	15.4	12.97
PLA2G7	11.94	11.69	9.85	10.42	10.96	11.97	11.92	9.93	10.19	9.53	13.67	13.44	11.29	13.86	10.49	9.12	13.81	14.2	12.71	13.03	11.8	13.07	11.8	10.65	12.43	12.18	13.53	11.14	12.77	11.65	11.59	12.53	12.86	11.28	11.97	11.45	13.07	13.66	11.43	10.97	10.78	12.49	13.29	11.54	12.06	11.86	13.35	13.34	11.25
SRF	9.07	10.17	9.18	8.67	8.44	9.78	9.4	9.73	9.22	9.33	9.39	9.95	9.44	8.27	8.88	8.57	9.64	10.28	9.48	8.3	8.97	9.65	9.78	9.48	9.8	9.53	9.75	9.51	8.05	9.17	9.14	9.25	9.75	9.69	9.57	9.64	9.58	9.62	9.51	8.46	9.57	9.34	9.83	9.49	9.05	8.97	9.16	9.6	9.34
AKAP8L	12.42	12.72	11.83	11.66	11.88	12.36	12.48	12.16	11.86	12.53	11.81	12.9	11.91	11.71	12.93	11.4	12.29	12.6	11.65	11.38	11.6	11.75	12.48	11.76	11.75	12.23	12.63	11.9	12.01	11.42	12.29	11.98	12.89	12.99	12.13	12.71	12.83	12.28	12.03	11.47	12.77	11.51	12.21	12.28	12.74	12.3	12.13	12.53	12.05
ESCO1	9.73	10.04	8.75	9.28	8.4	9.63	8.83	9.15	9.15	9.38	8.95	9.98	9.17	9.22	9.87	8.87	10.11	9.36	8.8	8.59	8.92	9.4	9.64	9.34	9.28	8.74	9.61	9.96	8.88	8.59	9.6	9.44	10	9.44	9.74	9.85	9.85	9.43	9.66	8.66	10.01	9.41	9.92	10.09	10.24	9.51	9.43	9.9	9.65
MAPK14	9.25	9.53	8.53	8.38	7.83	9.19	8.95	8.96	8.94	8.08	8.76	9.47	8.72	8.92	9.31	8.37	12.4	10.25	8.68	8.46	9.29	9.17	9.33	8.5	8.98	8.75	8.99	9.02	7.99	9.27	9.4	9.34	9.38	9.03	8.8	9.67	8.78	8.81	8.55	8.6	9.56	9.63	9.66	8.96	9.08	8.89	9.07	9.74	8.78
PRO2852	9.1	9.13	8.72	8.88	8.78	9.46	9.22	8.69	9.08	9	8.94	9.31	8.77	8	8.94	8.19	8.7	8.48	8.37	7.92	8.09	8.69	9.16	8.45	8.52	8.99	8.64	9.19	7.9	8.54	8.88	8.38	9.83	9.43	9.21	9.55	9.55	8.98	8.56	8.38	9.55	8.3	9.84	9.14	9.28	8.58	8.98	9.49	8.69
SEPT7	14.4	14.51	13.03	14.33	13.18	14.79	14.32	13.59	13.6	14.3	14.11	14.92	13.42	14.6	14.83	13.64	14.5	15.38	14.42	13.7	13.84	14.16	14.97	14.5	14.76	13.73	14.58	14.57	13.96	14.28	14.5	14.23	15.15	15.13	14.38	15.01	15.15	14.72	14.56	13.82	14.86	14.33	14.14	14.53	14.97	13.9	14.48	15.06	14.66
SMYD4	9.92	10.31	9.77	9.35	8.48	10.18	9.54	9.17	9.92	9.09	9.83	10.95	9.14	9.49	11.01	8.82	10.35	10.06	9.6	8.99	9.15	9.62	9.78	9.98	9.58	8.37	10.03	10.19	9.08	9.22	9.75	9.78	10.73	10.3	10.23	10.37	10.85	10.6	10.15	9.72	11.03	9.97	9.96	10.32	10.15	10.5	9.65	9.8	9.89
SNIP1	6.65	7.16	5.09	5.15	4.24	7.12	6.61	5.58	5.55	5.42	6.44	7.51	6.33	6.22	6.87	5.78	7	6.87	6.11	4.83	6.54	6.41	6.33	6.27	6.98	6.04	6.94	6.61	4.91	6.41	6.7	6.22	6.55	6.76	6.61	6.53	6.54	7.02	6.64	5.7	6.46	7.36	6.92	6.93	6.21	6.44	6.89	6.6	6.74
HIST1H2BI	10.15	10.77	10.44	11.06	10.01	11.76	11.21	11.31	11.77	10.55	12.08	12.23	10.48	10.68	11.5	10.02	10.76	11.1	9.94	11.06	10.25	11.55	11.54	10.89	10.2	10.96	11.23	10.24	10.65	11.56	10.05	10.93	12.13	11.05	11.57	11.95	11.47	11.72	11.91	10.34	11.08	10.18	11.17	10.82	11.9	10.72	11.57	11.08	11.07
PSMC1	15.11	15.49	14.42	14.98	14.41	15.45	15.24	15.08	14.49	15.68	14.63	15.33	13.75	15.83	15.67	15.22	14.81	15.61	14.91	14.11	14.97	14.93	15.21	14.96	15.43	14.11	14.75	14.73	14.62	14.93	14.81	14.42	15.91	15.57	15.08	15.73	15	14.94	15.43	14.35	14.88	14.86	15.29	14.59	15.3	14.5	15.16	15.67	14.93
SGSH	12.68	13.35	12.24	13.02	12.11	14.3	13.3	13.11	12.2	12.88	13.5	14.17	13.13	14.55	13.17	12.86	13.43	14.74	13.22	13.4	13.12	13.26	13.55	13.84	13.75	12.71	12.94	13.41	12.94	12.75	13.66	13.34	14.54	13.99	13.31	13.88	13.85	13.69	13.73	12.72	13.17	13.73	13.49	13.58	13.51	12.94	13.28	14.11	13.78
LOC649294	11.86	12.68	11.29	12	9.75	12.09	11.48	11.67	11.6	10.7	11.29	12.02	11.21	11.89	11.93	11.69	12.37	12.34	11.2	11.17	11.49	11.78	11.56	11.51	11.72	11.06	11.99	11.56	11.77	11.78	12.19	11.91	12.09	12	11.53	11.94	11.49	11.56	11.23	10.92	12.36	12.21	12.03	11.01	11.9	11.34	11.75	12.34	11.52
MAP2K7	6.69	7.15	6.46	5.93	5.29	6.7	6.34	6.79	6.83	5.62	5.8	6.14	6.48	5.84	5.83	6.55	6.19	6.96	5.55	5.93	5.74	6.63	6.19	6.04	5.74	6.16	5.82	6.33	6.03	6.51	6.97	6.64	6.6	6.43	6.24	6.49	5.57	6.09	5.73	6.42	7.22	6.15	6.66	5.41	7.14	6.09	5.74	6.48	5.56
CHST14	12.92	12.93	12	12.47	12.12	12.48	12.82	12.56	12.22	11.85	11.75	12.56	12.77	11.83	12.81	12.2	11.97	12.4	12.22	12.24	11.88	12.14	12.05	12.55	12	11.57	12.3	12.44	11.2	12.27	12.19	12.14	12.89	13.15	13.08	13.4	12.04	12.43	12.6	12.28	12.34	12.38	12.4	12.76	11.95	11.85	11.74	12.66	12.41
FAM113A	9.12	9.26	9.77	8.91	7.31	9.09	8.81	9.8	9.85	8.25	8.73	8.76	9.42	8.22	9.61	9.56	9.62	10.96	8.28	9.71	9.97	9.9	9.64	9	9.18	9.54	9.2	9.75	9.33	9.58	10.39	10.27	9.44	9.31	9.34	9.76	8.77	9.52	9.3	9.4	10.17	10.12	10.38	9.68	9.43	8.85	9.09	9.99	8.89
C11orf63	6.25	7.15	6.29	5.94	4.71	9.08	6.29	5.94	6.28	3.84	5.82	7.12	6.38	5.13	7.59	5.48	6.72	8.54	4.52	6.24	6.75	6.79	6.53	5.74	5.94	5.66	6.96	7.28	5.81	6.6	8.04	7.45	8.21	7.15	9.03	7.05	7.47	7.18	6.09	6.2	7.15	7.27	6.91	9.18	7.93	9.06	7.84	6.55	6.48
HOP	8.83	9.2	8.59	9.23	7.37	9.33	10.59	8.98	9	7.69	9.75	8.76	9.58	9.11	9.74	8.51	8.83	9.31	8.61	9.61	10.17	9.72	9.23	8.5	9.87	9.61	9.43	9.43	9.12	9.09	10.07	9.88	9.57	10.04	9.92	9.85	10.14	9.45	8	8.95	9.25	9.31	9.6	9.25	9.68	9.56	9.27	9.74	9.38
CEP170	9.68	11.7	9.82	10.36	9.67	10.25	10.63	10.21	10.51	10.57	10.73	11.34	9.25	10.65	11.45	9.56	10.5	10.99	10.53	9.57	9.72	11.12	10.96	10.57	10.7	10.3	10.55	10.86	10.12	10.5	10.58	9.93	11.04	11.32	10.81	10.63	11.22	10.86	10.46	9.54	11.17	10.1	10.67	11.09	10.69	10.29	10.71	10.98	10.28
ZNF568	9.52	9.26	8.33	8.87	7.86	9.07	8.84	9.28	7.78	8.9	9.07	10.75	8.96	9.42	10.26	10.03	9.53	9.88	9.06	8	8.9	9.15	9.11	9.36	9.31	8.86	9.62	9.96	8.39	8.78	9.63	9.06	9.22	9.73	9.44	9.47	9.69	9.67	9.43	8.63	9.79	9.04	9.32	9.85	9.83	9.24	9.85	9.26	9.34
STK16	10.61	11	10.72	10.66	9.81	11.31	11.21	10.5	10.79	10.12	11.11	11.64	11.07	11.64	12.02	11.03	11.49	12.43	11.25	11.1	11.21	11.28	11.29	11.33	11.31	10.7	10.95	11.4	10.37	11.17	11.07	11.25	11.92	11.59	11.59	11.98	11.33	11.03	11.38	10.86	11.36	11.79	11.15	11.94	11.72	11.07	11.21	11.67	10.94
EMX2OS	4.38	3.26	7.87	5	8.7	5.08	8.29	5.83	5.69	6.57	3.09	4.19	7.33	2.63	2.66	2.35	3.5	7.2	6.45	6.97	7.85	6.72	8.83	11.07	10.86	7.09	9.34	4.31	4.21	6.77	5.2	7.91	8.33	3.36	9.11	8.58	5.57	3.05	6.16	8.58	6.02	5.99	6.81	6.45	4.46	6.96	3.51	3.84	8.05
HTR5A	6.17	7.47	6.01	5.88	2.96	5.18	4.78	5.97	6.38	5.68	2.87	6.62	5.04	3.81	6.39	5.49	5.45	5.36	3.28	6.18	6.09	5.93	6.65	2.96	7.12	5.68	6	6	5.93	5.28	7.3	6.68	4.99	5.61	5.1	5.73	4.35	4.64	4.02	5.63	6.4	6.19	6.39	5.5	5.3	5.83	5.68	5.33	6.95
GGA1	14.84	15.29	14.84	14.91	14.86	14.94	15.23	14.86	15.22	15.46	14.76	15.61	15.19	15.28	15.58	14.87	14.72	16.07	15.04	14.04	14.94	14.82	16	15.21	14.85	14.74	15	14.93	14.43	14.47	14.58	14.78	15.51	15.04	15.36	15.49	15.35	15.14	15.29	14.09	15.43	15.15	15.5	15.6	15.34	14.85	15.3	15.41	14.81
PSMB7	9.28	8.72	8.44	8.37	7.74	7.76	9.59	8.75	8.07	7.83	8.6	8.63	8.8	8.81	7.05	7.79	8.9	8.77	8.02	8.91	9.72	9.15	8.98	10.47	8.75	8.66	9.44	8.17	7.81	8.61	9.64	9.58	8.38	9.18	9.62	10.93	8.92	8.99	7.83	9.44	8.72	10.17	8.88	8.14	8.19	9.4	9.77	10.06	9.57
SEPHS1	11.54	12.45	12.01	12.17	12.02	12.55	12.63	12.34	12.09	12.65	11.54	11.97	11.61	12.07	12.49	11.54	11.78	12.96	12.22	11.31	11.72	11.59	11.92	12.12	12.01	11.22	11.5	11.88	11	11.84	11.6	11.46	12.91	12.47	12.04	12.47	11.81	11.78	12.25	11.19	11.74	12.06	12.01	12.1	12.07	11.39	12.13	12.38	12.05
ANP32C	8.56	8.57	8.67	8.14	7.78	8.7	8.03	9.31	8.94	8.37	7.87	9.15	8.38	7.58	9.17	8.01	8.51	8.86	7.88	8.01	8.45	7.97	8.42	7.8	8.17	8.06	8.37	8.11	7.31	7.89	8.19	8.56	8.2	7.95	8.58	8.75	7.72	8.37	8.04	7.9	8.77	8.61	8.66	8.16	8.28	8.53	8.23	8.78	8.06
FAM169A	10.94	11.06	11.16	12.12	10.43	10.92	11.56	11.04	11.09	12.06	11.23	12	9.93	7.83	13.41	9.22	11.95	13.22	11	10.55	11.7	11.17	9.63	11.4	12.54	9.86	11.51	12.48	11.22	10.93	12.37	11.53	11.6	12.36	11.51	11.99	12.49	11.57	6.96	10.25	12.17	11.86	11.66	12.6	12.08	7.72	10.01	12.15	11.11
FLJ31306	10.84	10.88	10.54	10.9	10.36	10.81	10.95	10.85	9.93	10.93	9.96	10.87	10.39	9.43	11.21	10.07	10.65	10.24	10.08	9.9	10.43	9.94	10.07	10.14	9.63	9.8	10.27	10.17	9.43	9.98	9.68	10.15	10.42	10.2	11.06	10.75	10.49	10.26	10.95	10.26	10.59	9.72	10.74	10.71	10.66	10.42	10.68	9.97	9.92
LOC497257	11.39	12.18	10.56	10.87	10.18	10.67	10.86	10.97	10.7	10.28	10.4	10.92	10.54	9.72	12.51	10.52	9.91	10.76	10.38	10.51	10.81	9.99	10.38	9.71	11.33	10.42	10.8	10.88	10.07	10.02	12.5	10.43	10	11.64	10.2	11.04	10.31	10.21	9.21	10.21	11.15	10.45	11.51	10.66	10.31	10.52	10.71	12.74	11
ADCY7	9.37	8.83	9.25	8.61	7.81	8.56	9.27	9.29	9.48	8.21	8.46	8.61	8.38	9.95	8.95	8.02	8.85	9.44	8.56	8.92	9.95	9.37	9.4	8.41	9.02	8.85	9.41	8.89	8.41	8.6	9.44	9.59	8.46	8.73	9.14	9.54	8.62	8.96	7.72	8.57	9.63	10.02	9.7	8.69	9.14	8.9	8.64	10.02	8.75
HS3ST4	10.95	12.28	6.58	9.65	2.35	7.7	11.6	6.31	12.36	8.76	9.23	12.26	7.64	10.6	10.64	6.53	8.82	10.82	6.19	9.25	8.51	10.03	11.8	9.08	11.94	7.93	10.73	9.79	10.79	9.49	10.59	8.83	9.74	10.52	8.39	10.09	11.12	12.13	8.33	6.55	9.67	7.94	9	10.91	10.36	10.77	9.12	11.67	8.22
NANS	11.53	11.69	10.95	11.48	10.94	11.22	11.43	11.89	11.36	11.79	11.7	11.66	10.15	11.77	12.24	11.35	11.08	12.26	11.3	10.91	11.43	11.32	11.48	11.32	11.42	11.48	11.29	11.3	10.46	10.93	11.28	11.11	11.93	11.56	12.01	12.46	11.42	11.63	10.6	10.4	11.19	11.89	11.5	11.87	11.35	11.3	11.21	12.49	11
LOC492311	11.23	11.38	9.35	11.06	10.44	10.19	11.4	10.1	9.4	10.55	10.94	12.02	11.42	12.15	12.02	10.94	11.86	12.05	11.62	10.58	11.73	10.91	12.17	12.03	12.35	10.77	11.7	12.26	10.71	11.44	11.92	11.6	12.3	12.49	12.25	13.17	12.12	11.46	11.67	11.18	12.38	12.08	12.44	12.51	12.09	11.48	12.02	11.98	12.21
BTNL3	7.24	5.97	7.23	5.05	2.07	6.64	5.46	6.79	7.3	4.77	2.81	4.19	6.32	5.5	7.21	6.34	5.51	7.11	4.7	7.03	6.79	6.66	6.94	3.1	5.57	6.38	6.05	7.14	5.98	6.26	7.47	7.44	6.6	5.11	6.36	6.63	4.21	6.38	4.28	6.66	7.66	7.26	7.58	5.8	6.03	5.43	3.51	7.38	5.29
IGSF21	10.9	11.84	10.52	9.43	6.39	11.7	13.52	11.05	10.73	7.94	10.91	10.84	12.75	12.32	13.91	9.78	10.51	12.51	11.9	10.8	13.93	11.61	12.83	14.35	11.26	13.34	12.43	12.21	11.74	12.13	11.54	13.6	12.64	14.15	13.78	13.9	13.02	10.72	12.25	12.56	13.53	11.68	13.43	13.52	12.88	11.64	13.89	15.31	13.69
UBE3B	9.41	9.71	8.51	8.63	8.15	9.88	9.33	8.6	8.85	8.55	8.66	10.09	9.75	8.92	9.38	8.76	9.65	9.92	9.19	8.73	8.95	9.05	9.36	9.12	9.33	8.33	9.83	9.2	8.42	8.9	9.2	9.04	9.74	9.86	9.42	10.04	9.94	9.58	10.03	9.21	9.61	9.11	9.73	10.14	10.01	9.81	9.84	9.46	9.1
KLB	5.7	3.96	5.39	2.93	2.07	4.83	5.53	5.13	5.41	2.54	3.55	5.86	3.2	4.53	4.22	4.35	5.33	6.21	5.37	4.29	4.7	4.45	4.78	6.65	3.38	5.23	2.93	5.53	4.48	4.14	6.27	5.38	6.51	6.41	4.96	4.36	5.54	4.35	3.46	4.76	6.45	5.82	5.69	3.94	3.28	2.63	5.67	3.85	3.56
SPECC1L	12.75	13.06	12	12.77	11.89	12.89	13.08	12.61	12.06	12.55	12.19	13.5	12.1	13.18	12.98	12.18	12.6	13.82	12.95	11.74	12.34	12.59	13.13	12.97	12.54	12.51	12.57	12.65	11.75	12.57	12.07	12.47	13.52	13.38	12.94	13.55	12.94	12.51	12.8	12.03	13.36	12.64	13	13.14	13.07	12.58	12.92	12.72	12.36
TUBG1	11.25	11.87	10.45	10.73	10.23	11.22	11.25	10.97	10.59	10.81	10.89	11.6	10.26	11.96	11.08	9.48	11.32	12.63	10.65	10.42	11.02	10.82	11.5	11.6	11.44	10.57	11.01	11.58	9.8	11.03	11.25	11.11	11.79	11.53	11.11	11.44	11.21	11.65	10.68	10.23	10.97	11.79	11.23	11.67	11.49	11.01	11.76	11.89	11.16
KIAA1333	8.17	9.01	8.13	8.81	7.67	8.26	7.6	8.03	7.71	9.11	6.59	7.8	6.4	6.68	8.66	8.08	7.48	7.47	7.02	6	6.57	6.77	7.13	6.88	6.75	6.58	7.33	7.47	6.9	7.21	7.49	6.8	8.03	8.49	7.29	7.87	7.52	7.16	8.05	6.73	8.18	6.25	8.1	7.07	8.01	7.35	7.91	7.57	6.81
SYNCRIP	12.78	13.19	12.48	12.53	12.67	13.06	13.04	13.39	12.62	13.24	12.79	13.4	12.59	12.48	12.93	12.13	13.17	13.64	13.13	11.81	12.51	12.83	12.97	12.51	12.68	12.52	12.86	13.28	11.94	12.7	12.48	12.39	13.35	12.66	12.79	13.15	13.07	12.89	12.96	11.9	13.26	12.49	13.05	13.04	12.94	12.77	12.62	13.05	12.46
TROAP	14.3	14.57	13.48	13.48	13.6	15.39	13.72	13.98	13.51	13.93	12.01	13.87	13.08	10.63	12.14	10.65	12.1	13.02	13.56	12.18	10.57	12.61	11.79	11.97	11.88	11.64	12.2	13.01	11.89	12.79	12.22	11.7	14.28	12.88	13.1	11.99	12.34	11.67	12.66	11.76	13.77	10.96	13.35	12.35	12.27	12.51	10.03	10.7	11.12
LOC439951	15.38	15.86	14.8	17.03	14.68	15.24	14.64	14.98	14.21	15.64	13.98	15.58	13.85	15.52	14.84	15.89	15.41	15.72	14.97	13.74	14.69	14.93	14.84	14.49	14.29	14.27	15.37	15.02	14.73	14.77	14.86	14.73	15.47	15.43	14.98	15.14	14.71	14.72	15.08	14.18	14.9	15.02	14.76	14.88	15.41	15.09	15	15.05	15.06
COL25A1	5.59	8.84	6.22	2.96	2.61	4.52	7.77	5.56	7.09	2.58	2.87	4.26	4.22	3.86	8.27	2.54	2.96	5.1	2.38	5	5.33	4.91	5.28	4.75	3.61	4.74	3.02	6.32	5.11	4.45	6.35	6.53	2.83	5.11	4.74	5.1	3.29	3.97	3.25	5.52	6.36	5.91	6.56	4.31	3.36	3.85	8.71	6.24	2.72
RBM19	10.07	10.72	9.73	9.5	8.7	10.48	10.19	10.2	10.3	9.96	10.36	10.76	10.45	10.8	10.43	9.99	10.57	11.42	9.4	10.1	10.46	11.08	10.64	10	9.83	10.47	10.18	10.01	9.4	10.28	10.57	10.9	10.87	10.57	10.63	11.1	10.56	10.65	11.08	9.77	10.28	10.8	10.61	10.56	10.64	10.3	10.41	11.05	10.37
GLRX	6.91	7.22	7.86	4.04	2.14	8.05	4.73	6.62	7.79	2.61	3.74	4.29	6.01	4.2	5.02	6.14	6.43	6.67	4.1	6.11	6.81	6.33	6.36	3.64	4.13	5.79	5.49	6.37	5.96	6.44	7.86	7.89	5.17	4.83	5.43	5.86	3.32	3.15	2.91	5.98	7.55	7.52	7.68	5.03	4.9	8.01	7.18	5.05	3.89
MMS19L	10.68	11.58	11.2	11.33	10.77	11.1	11.47	10.79	11.25	11.41	10.85	11.66	11.31	11.63	11.73	10.96	11.53	12.52	11.31	10.52	11.09	11.12	11.54	10.85	11.11	10.56	11.04	11.1	10.18	11.2	11.08	10.99	12.3	11.91	10.97	11.99	11.28	11.41	11.74	10.77	10.81	11.61	11.5	11.27	11.73	11.26	11.5	11.52	11.25
SLC13A1	3.38	4.64	4.55	3	2.14	3.5	2.54	3.9	5.13	2.63	2.91	4.31	2.38	2.81	3.17	2.51	3	3.51	2.38	3.42	4.74	3.36	3.38	2.96	3.02	2.98	3.07	3.23	2.96	2.94	5.12	5.13	3.78	3.49	2.72	3.97	3.32	3.17	2.83	3.55	4.8	4.73	4.74	2.49	3.41	3.05	3.58	3.94	2.51
PRPF38A	11.49	11.19	10.12	11.68	10.23	11.46	11.74	10.94	10.67	11.95	11.26	11.88	11.11	11.11	11.52	11.46	11.05	11.86	10.93	10.43	11.33	11.39	11.58	11.39	11.27	11.28	11.27	11.2	9.85	10.92	10.94	11.17	11.63	11.46	11.8	12.05	11.24	11.47	11.64	10.67	11.14	10.91	11.34	11.56	11.65	11.18	10.95	11.89	11.39
SNX12	9.11	10.02	8.79	8.98	9.04	9.54	9.44	10.13	8.94	9.88	9.22	9.95	9.19	9.9	10.41	9.39	9.06	9.89	9.4	8.4	9.77	10.08	10.42	10.17	10.39	8.89	9.29	9.11	8.5	9.31	9.46	9.05	9.73	10.29	9.12	10.1	9.56	9.5	9.45	8.91	9.55	10.09	9.53	9.43	8.96	9.11	9.32	10.59	9.33
RPS10	16.36	16.6	16.31	16.46	16.35	16.38	16.31	17.02	16.05	16.43	16.03	16.84	16.24	15.93	17.25	16.44	16.53	17.02	15.78	15.91	16.22	16.37	16.43	16.32	16.03	16.19	16.06	16.29	15.16	15.81	15.52	16.14	16.92	16.62	16.37	17.02	16.61	16.7	16.35	15.9	16.48	15.67	16.11	15.95	17.09	16.11	15.66	16.72	15.87
RPL37	15.82	14.95	16.36	16.11	15.95	15.87	15.95	16.77	15.86	16.94	15.2	16.43	15.14	15.44	16.79	16.74	15.82	16.16	14.76	15.67	15.83	15.52	15.92	15.81	15.03	15.74	15.6	15.71	14.25	14.93	14.67	15.7	16.38	16.11	16.33	16.71	15.91	16.08	16.49	15.69	15.64	15.27	15.4	15.7	16.86	15.68	14.72	15.97	15.5
LRRC34	9.28	9.65	10.41	9.52	9.81	9.19	9.41	9.76	9.64	10.46	8.36	8.35	9.33	9.75	10.33	8.76	9.23	9.94	8.72	9.01	9.4	9.29	8.63	9.72	8.68	8.81	8.1	9.12	9.09	8.9	9.96	9.62	9.97	9.78	8.73	9.66	10.11	9.93	8.59	8.71	10.49	9.98	10.03	8.33	7.89	7.87	9.15	9.42	8.96
HIC1	9.07	8.72	8.33	8.79	9.11	8.71	9.89	8.27	8.5	7.42	9.27	9.26	8.91	9.82	7.99	9.43	8.62	9.83	9	9.72	9.28	9.88	9.83	10.02	9.46	10.02	9.51	8.7	8.23	8.77	9.35	9.49	9.54	9.99	9.85	11.01	9.54	9.31	8.66	9.54	9.43	10.25	8.97	9.37	9.16	9.44	8.98	10.09	10.04
CMIP	13.33	14	12.47	14.81	12.13	13.02	11.9	13.52	12.26	13.51	11.78	13.5	11.24	13.59	12.61	13.92	13.7	13.76	12.08	11.74	12.95	12.85	12.87	12.63	12.38	12.45	13.4	12.88	12.83	12.74	13.4	12.99	13.77	13.34	12.53	13.52	12.69	12.85	12.37	12.26	13.03	13.56	12.88	12.68	13.55	13.16	13.04	13.49	12.92
KLK8	6.92	6.89	6.52	4.22	3.67	5.82	5.96	7.26	6.89	3.79	5.61	6.39	6.71	6.34	6.65	5.88	12.39	6.78	3.31	6.99	7.13	7.6	6.85	8.87	6.21	6.82	5.72	6.69	6.43	7.11	7.55	7.56	5.78	6.53	6.31	7.6	5.12	5.79	4.28	8.01	7.6	7.48	7.43	4.91	5.9	5.95	6.61	6.79	5.77
LOC400769	11.18	11.42	11.86	10.99	10.5	11.66	11.27	12.52	11.92	11.83	10.69	12.02	10.74	9.62	11.94	11.38	11.14	11.3	10.5	10.06	10.39	11.3	11.05	10.63	10.52	10.43	10.73	10.78	10.21	10.95	10.39	10.73	11.55	11.32	10.91	11.45	11.14	11.3	11.31	10.33	11.12	10.24	10.99	10.69	10.8	10.88	10.57	11.18	10.5
SOX4	13.08	14.5	11.79	13.17	11.44	13.7	13.77	13.62	12.49	12.19	14.18	14.71	12.6	12	14.14	12.83	14.29	13.94	13.54	12.41	11.55	14.4	13.97	13.11	13.19	12.6	14.08	14.39	12.92	13.57	13.32	12.76	14.05	13.79	13.38	13.1	14.5	14.09	13.58	12.44	14.21	11.98	14.19	13.96	13.38	13.48	12.94	13.88	12.62
RAVER2	3.35	4.42	3.12	3.05	2.26	4.65	2.7	3.7	4.22	4.75	3.1	4.56	3.07	2.91	4.91	2.66	3.1	3.67	2.38	3.04	2.89	3.55	3.28	3.02	3.12	3.52	3.19	3.29	3.07	3.09	3.86	3.78	4.14	3.69	2.54	4.07	3.42	3.34	4.34	3.57	3.64	3.61	3.86	3.6	4.09	3.31	4.99	4.09	2.63
MYL2	7.24	7.01	7.12	6.14	12.25	6.8	6.72	7.43	7.49	5.51	5.93	6.44	7.05	6.38	6.85	7.06	6.48	7.36	5.1	7.14	6.55	7.28	6.91	6.99	6.48	7.13	6.53	6.88	6.65	7.27	7.76	7.76	6.63	6.6	7.13	7.7	6.84	6.08	5.24	7.15	7.91	9.04	7.71	7.77	5.98	6.57	6.57	6.97	6.16
WNK3	7.32	7.25	7.33	5.34	4.52	6.68	6.29	7.01	7.71	4.06	5.7	6.03	7.03	5.47	6.98	6.42	6.49	6.76	4.32	7.17	7.02	6.47	6.63	6.18	5.62	6.93	5.3	7.16	6.7	7.4	7.76	7.83	5.55	6.18	6.8	7.41	5.73	4.9	4.31	6.9	8.2	8.76	7.69	7.57	5.65	5.33	5.5	6.83	5.35
BTBD6	15.3	15.36	14.2	14.83	14.93	15.26	15.4	14.73	13.93	15.32	14.72	15.65	14.17	16.18	15.18	14.36	15.32	15.77	14.38	14.43	14.91	14.82	14.98	15.4	15.57	14.46	14.92	14.79	14.75	15.21	15.08	14.93	15.74	15.8	15.62	15.68	15	15.4	15.66	14.73	14.93	15.08	15.67	15.02	15.32	14.56	15.44	15.32	15.35
RAB42	9.98	9.92	8.46	9.92	8.71	9.95	9.86	9.22	9.23	8.82	10.28	10.41	8.94	11.3	8.91	8.52	10.29	11	10.24	10.16	9.66	9.72	8.92	9.6	9.26	9.18	10.93	9.94	9.6	9.46	9.56	9.65	10.1	9.03	9.8	9.78	9.54	10.85	9.68	9.15	9.89	10.05	10.24	9.49	10.21	9.42	9.99	10.82	9.37
STRN3	8.89	7.75	8.8	9.07	8.36	9.2	8.39	9	9.04	9.09	8.59	9.33	8.46	8.93	10.26	8.29	8.63	9.68	8.37	8.1	8.71	9.01	8.28	8.98	9.01	9.23	8.88	8.91	8.56	9.47	9.19	9.01	9.26	8.97	9.38	8.72	8.58	8.75	8.83	8.58	8.96	9.05	9.57	8.96	8.68	7.91	9.03	9.6	8.8
TNP2	6.75	6.95	7.33	7.37	3.9	7.7	6.06	7.95	7.54	6.04	5.17	7.4	7.21	5.53	7.84	6.99	6.91	8.85	5.41	7.67	7.81	8.61	7.88	5.62	7.11	7.47	6.76	7.54	7.18	7.28	8.19	8.03	7.92	7.96	7.13	7.58	6.18	7.21	4.76	7.33	8.38	7.87	8.33	7.14	7.08	6.79	6.95	7.71	6.44
SPRR2C	9.52	9.86	10.56	9.17	6.08	10.07	9.36	10.44	10.91	8	8.29	9.27	9.31	8.42	9.83	9.48	9.72	11.38	8.78	10.21	10.37	10.39	10.21	8.6	9.63	9.93	9.69	10.3	10.34	10.27	10.89	10.84	9.87	9.56	9.93	10.16	8.56	9.75	8.69	9.59	10.92	10.65	10.98	9.68	9.59	9.56	9.57	10.18	9.18
OR4N4	10.72	7.88	6.6	5.83	5.04	5.96	7.36	7.5	6.68	5.15	4.42	5.91	5.65	4.85	6.2	6.24	5.64	6.79	6.12	7.94	6.7	6.71	6.96	2.87	6.09	6.16	6.57	6.55	6.88	6.44	6.98	6.86	6.24	5.96	5.88	6.46	4.68	6.21	4.58	6.13	7	7.6	6.81	5.42	6.21	5.88	5.79	6.58	7.24
ZNF385	11.41	11.61	11.39	11.21	9.92	11.81	11.64	11.5	11.73	10.84	11.1	11.35	11.15	11.48	11.73	11.03	11.27	12.01	11.3	11.41	11.87	12.06	11.66	11.08	11.5	11.43	11.73	11.41	11.34	11.44	11.91	11.91	11.97	11.76	11.87	11.77	11.18	11.5	11.13	11.15	11.92	12.31	12.17	11.8	11.43	11.39	11.68	11.97	11.31
GATA2	11.54	11.17	9.19	11.43	10.26	11.8	12.55	10.96	9.82	10.14	11.76	13.34	12.29	10.68	13.37	12.89	12.4	12.77	13.06	11.09	8.3	11.21	11.85	9.34	9.63	9.74	11.6	11.65	10.26	10.66	10.95	10.59	12.98	12.34	12.56	11.13	11.37	12.63	12.12	10.03	11.43	10.04	11.21	9.86	11.79	12.05	12.89	11.5	9.86
OR4C15	8.75	9.11	9.69	8.57	5.86	9.17	7.57	9.45	9.81	7.69	7.25	8.37	8.41	7.24	9.2	9.18	8.42	9.16	7.55	9.29	9.61	9.58	9.18	7.65	8.95	8.91	8.81	9.38	8.9	9.08	10	10.01	9.41	8.98	8.94	9.18	7.88	8.77	6.97	8.77	9.95	9.83	10.02	8.68	8.66	9.08	9.05	9.27	8.02
FGFR2	4.98	8.73	4.54	3.28	2.14	5.81	2.56	4.93	6.41	2.43	2.83	4.18	2.43	2.61	2.94	4.03	2.72	3.28	2.38	3.45	4.3	3.8	3.97	5.69	4.97	3.81	3.54	3.67	2.91	4.1	5.18	4.33	5.1	3.34	2.85	3.85	3.25	3.05	2.56	3.47	5.41	4.76	4.82	6.42	3.15	4.08	3.5	4.55	3.42
PTGES	4.63	3.26	5.25	4.77	3.97	4.36	5.6	3.75	5.38	5.29	5.67	4.19	4.95	5.91	4.8	4.63	5.23	3.32	5.64	5.46	8.77	5.85	6.7	8.35	6.87	6.29	5.46	5.94	5.84	5.23	5.39	5.9	6.02	6.6	6.21	8.05	5.22	3.05	2.61	6.13	5.73	7.84	5.36	6.36	4.87	5.63	5.33	7.95	5.95
TNF	10.08	8.55	7.57	7.55	7.66	10.44	9.49	7.67	7.42	5.79	12.05	9.19	7.95	9.7	7.38	7.75	9.73	10.64	10.2	9.61	10.39	8.99	8.93	8.61	9.43	10.45	9.66	9.1	9.14	9.36	9.06	9.72	8.23	7.88	9.96	9.88	9.63	9.64	8.73	9.02	9.18	10.67	10.09	10.12	9.83	9.47	8.76	8.65	8.22
MYC	6.33	6.67	6.64	4.15	2.1	6.49	2.49	6.47	6.79	3.17	5.5	5.38	5.17	3.26	5.52	5.19	5.75	6.32	4.18	6.36	6.43	6.26	6	3.64	5.57	6.18	5.94	6.67	6.32	6.05	7.51	7.34	5.87	5.94	5.85	5.9	4.47	5.13	2.61	6.1	7.04	6.9	7.27	5.73	6.16	6.59	6.1	5.78	4.1
L3MBTL2	9.55	9.91	9.19	9.39	8.48	9.31	9.32	9.5	9.32	9.07	8.99	10.38	9.88	9.25	10.11	8.93	9.72	10.43	9.36	9.14	9.75	10.1	10.1	9.57	9.5	9.26	9.79	9.56	8.87	9.31	9.55	9.75	9.79	9.38	9.72	10.05	9.71	9.45	9.47	9	9.98	9.89	9.92	9.95	9.59	9.67	9.17	9.84	9.22
SLC16A13	9	8.89	9.21	8.07	6.25	8.19	7.04	9.06	9.43	7.26	7.03	7.89	8.28	6.45	8.72	8.7	8.51	8.97	6.47	9.01	9.19	8.98	9.01	6.51	8.49	8.85	7.99	9.09	8.42	8.59	9.64	9.61	8.03	8.54	8.03	9.04	6.23	7.5	7.97	8.6	9.86	9.25	9.58	7.96	8.47	8.4	7.47	8.85	7.59
SCRT2	10.61	10.87	10.21	10.86	10.09	9.86	10.6	10.39	9.95	10.39	9.84	11.04	9.61	11.3	10.63	10.69	11.11	10.86	9.88	10.23	10.88	10.07	10.43	10.21	10.08	9.9	10.44	9.95	10.45	10.48	10.6	10.77	9.52	10.02	10.02	11.15	9.92	10.06	9.97	10.23	10.72	10.66	10.55	9.56	10.24	10.12	10.28	10.82	10.7
CCDC38	6.77	6.75	7.2	4.8	2.94	5.6	4.66	6.67	7.32	4.54	4.38	4.19	7.48	3.84	7.43	5.64	6.98	6.39	4.31	6.82	7.06	6.35	6.16	2.98	6	6.29	5.85	6.88	5.85	6.11	7.56	7.62	6.57	5.69	5.51	6.51	3.26	4.37	4.41	6.04	7.6	7.33	7.85	6.53	6.51	6.07	4.6	6.22	4.07
NCALD	9.25	9.63	9.09	10.38	8.4	9.33	11.03	9.56	9.43	9.68	10.56	10.38	8.99	12.52	12.55	9.97	10.86	13.26	10.42	10.16	11.39	10.88	12.15	10.91	11.71	10.65	10.74	11.14	10.09	11.33	11.95	11.17	12.3	12.09	11.24	12.29	11.16	10.28	8.68	10.78	11.73	11.59	11.21	10.71	11.41	10.25	12.27	12.01	11.12
GYPB	6.69	6.51	7.42	5.73	2.1	6.38	4.9	6.92	7.66	4.11	4.19	4.19	5.85	4.54	6.94	6.18	6.55	6.65	4.58	6.68	6.94	6.58	6.39	3.54	6.14	6.45	5.88	6.78	5.76	6.22	7.54	7.51	6.62	5.78	6.3	6.55	3.97	5.59	3	5.99	7.55	7.31	7.59	5.53	6.42	5.7	4.55	6.36	4.69
TAGAP	7.6	6.85	6.69	4.64	3.29	6.38	7.86	6.26	7.19	4.12	8.23	4.4	6.47	6.97	6.62	5.53	7.1	7.87	5.87	8.14	8.79	7.67	8.21	7.51	6.35	9.38	7.36	6.74	6.53	6.55	7.13	8.18	6.35	5.83	8.03	8.25	6.79	6.49	6.11	7.81	7.82	7.61	7.84	5.67	8.73	7.54	6.24	8.37	6.87
ZNF251	9.15	9.47	7.89	8.76	7.67	8.82	9.24	7.89	8.46	8.44	8.9	9.68	9.54	8.81	10.53	9.15	9.95	9.96	9.72	8.12	8.81	8.6	9.33	9.2	9.43	7.97	9.49	9.85	7.82	8.8	9.26	9.18	10.04	9.9	9.46	9.59	9.44	9.44	9.42	8.87	10.01	9.12	10.07	9.21	9.95	9.32	9.9	9.76	8.95
ERC2	9.46	12.4	10.88	11.82	10.41	10.23	10.98	11.15	10.59	12.33	11.55	12.94	9.66	13.56	13.23	10.11	12.29	13.24	10.99	11.76	11.85	12.23	12.37	11.66	11.9	11.34	11.63	12.03	12.1	11.86	12.79	11.94	12.31	13.46	11.99	12.64	13.25	11.69	11.33	10.73	12.29	12.08	11.67	12.64	12.05	11.4	12.79	12.87	12.13
POU5F1	11.34	10.91	11.01	10.48	11.7	11.2	11.69	10.46	10.95	11.43	11.71	11.22	11.02	11.13	11.82	10.89	10.86	11.32	11.93	10.96	11.54	11.29	11.43	10.77	10.94	11.11	11.42	11.46	10.88	10.02	11.1	11.2	11.79	11.48	11.57	12.23	11.25	10.87	11.23	11.11	11.14	10.95	10.92	12.27	11.65	11.33	10.98	11.38	11.34
LOC442013	9.22	9.22	9.5	9.12	8.63	9.58	8.97	10.13	10.1	10.36	8.35	8.88	8.26	9.18	9.26	8.29	8.36	10.74	8.76	8.62	9.36	9.06	9.34	8.74	9.29	9.21	8.23	8.61	8.88	8.82	9.56	9.39	9.04	8.86	9.14	9.43	8.8	8.79	8.03	8.23	8.92	10.27	9.22	9.13	8.5	8.38	9.47	9.79	9.06
LOC650447	10.17	11.06	9.82	10.29	9.69	10.12	10.13	10.47	9.37	10.54	9.42	10.41	8.97	9.42	10.22	9.07	9.22	10.93	10.09	8.42	9.6	9.84	9.97	9.62	9.79	9.15	9.61	9.65	8.63	9.45	9.95	9.05	9.97	9.81	9.42	9.78	9.45	9.64	8.95	8.38	9.75	9.75	9.53	9.67	9.11	9.66	9.38	10.21	9.5
CRYZL1	6.41	6.65	6.53	5.91	5.99	6.49	6.45	6.62	5.93	6.48	6.58	6.21	6.05	5.58	7.52	5.6	6.37	7.05	5.95	5.77	6.1	6	7.34	5.5	6.05	6.36	6.18	6.63	6.04	5.75	6.68	6.21	6.5	6.85	6.32	6.51	6.22	6.16	5.48	6.08	7.45	6.49	7.47	7.22	7.23	6.1	6.86	7.22	6.17
RBP7	9.7	8.7	9.48	10.62	7.77	10.66	9.9	8.96	9.02	7.1	10.55	10.69	9.25	11.33	10.64	10.46	9.91	10.78	10.12	10.64	9.51	10.13	10.77	12.01	10.26	10.59	10.3	9.5	10.08	8.83	10.78	10.02	9.68	11.79	11.59	11.16	9.43	11.77	11.31	9.8	9.81	10.55	9.81	9.71	10.81	10.55	11.32	10.38	10.27
IZUMO1	4.83	4.83	3.84	2.93	2.72	3.42	3.36	3.02	4.36	2.54	3.87	4.21	2.94	3.77	5.24	3.54	3.25	5.45	4.88	3.92	4.76	4.68	3.23	2.98	2.93	3.23	5.02	3.19	3.31	2.94	5.21	4.45	4.02	5.15	4	3.89	4.86	5.09	3.7	3.45	3.8	4.73	4.18	3.79	3.35	3.58	3.51	4.2	4.02
CREBBP	10.03	9.92	8.33	9.14	8.95	9.46	10.54	9.38	9.44	9.66	10.31	10.71	9.2	9.62	9.45	9.18	9.28	10.18	9.53	9.18	9.21	9.62	10.36	9.19	9.2	10.26	9.57	9.39	9.19	9.29	9.38	9.55	9.9	10.23	10.15	10.48	10	9.48	9.92	9.04	9.74	9.63	9.78	10.34	10.01	9.75	8.99	10.25	9.97
LOC729642	8.31	8.08	8.49	6.07	6.04	8.31	8.27	8.23	8.68	6.11	7.26	6.24	7.89	6.67	8.26	7.33	7.4	8.91	7.21	8.29	8.33	8.26	8.25	6.32	6.97	7.95	7.31	8.21	8.04	8.05	8.82	8.8	8.06	8.02	8.15	8.47	6.5	6.84	7.03	7.49	8.85	8.6	8.79	7.53	7.82	7.63	7.37	8.31	7.61
FLJ40869	8.7	8.07	7.63	8.01	7.38	8.92	8.36	8.15	7.51	7.28	6.35	7.74	7.72	6.55	7.81	6.7	6.94	7.87	7.54	6.04	6.85	6.7	6.81	7.19	6.76	6.11	7.13	8.28	5.82	6.6	7.54	7.19	8.57	8.43	7.84	6.65	7.27	7.2	7.13	6.47	8.06	7.43	8.19	7.74	7.35	7.36	6.76	7.69	6.1
ZNF334	11.1	11.23	9.47	10.97	10.26	10.98	10.72	10.8	10.43	10.79	9.85	11.56	11.5	9.1	11.43	10.65	11.52	10.21	10.58	9.59	9.06	9.58	10.39	10.74	10.16	8.53	10.51	10.91	9.34	9.94	10.01	10.03	10.05	11.74	10.97	10.11	10.44	10.75	11.37	9.3	10.22	9.7	9.9	11.7	9.51	10.67	11.19	10.68	10.03
HDAC4	11.79	11.17	10.98	11.58	10.61	11.95	11.05	10.81	10.33	11.32	10.66	11.56	11.78	11.89	11.61	10.96	11.55	12.69	11.72	10.57	11.09	11.25	11.7	11.97	11.79	11.22	11.52	11.64	10.49	11.75	11.04	11.23	12.8	11.88	11.81	12.4	11.95	11.66	11.81	11.39	11.94	12.13	12.31	11.79	11.57	11.18	11.71	12.18	11.79
ALS2CR7	7.08	6.97	7.08	6.17	3.26	6.38	5.63	7.13	7.3	4.32	6.14	4.25	6.16	6.53	6.54	6.61	5.29	6.98	4.09	6.94	7.37	7.13	7.68	5.68	6.24	6.74	5.91	7.02	6.55	6.61	7.77	7.91	6.15	6.92	6.36	7.21	5.44	5.82	4.1	6.87	8.34	7.86	7.75	5.94	5.82	5.59	5.68	7.02	5.22
ZNF642	9.57	10.37	8.39	8.86	8.54	9.55	9.36	8.84	8.18	8.84	8.59	10.22	8.58	9.05	10.52	8.86	9.47	10.41	9.11	8.43	8.84	9.25	9.42	9.4	9.03	8.66	9.79	9.8	8.48	8.71	9.37	9.1	9.81	10.34	9.43	9.45	9.19	9.43	9.59	8.5	9.59	8.72	9.41	10.02	9.67	9.38	9.77	9.47	9.33
SLC30A5	10.07	9.68	9.56	10.12	9.56	10.4	9.53	9.82	9.67	10.16	9.41	10.46	10.03	8.89	10.74	9.95	9.98	10.38	9.63	8.68	8.88	9.54	9.93	9.82	9.53	8.65	10.16	10.64	8.55	8.86	9.62	9.6	10.16	10.35	10.35	10.34	10.07	9.88	9.99	9.2	10.6	9.4	10.08	10.81	10.23	10.14	9.41	9.53	9.28
TOMM40	9.51	10.1	9.51	9.22	8.97	9.6	9.09	10.29	9.37	9.77	8.62	9.84	8.9	8.59	10.04	8.73	8.77	10.1	8.89	8.54	8.93	9.23	9.75	8.91	8.86	8.93	9.07	9.53	8.21	8.9	9.75	9.28	9.45	9.55	8.91	9.3	8.66	9.2	8.59	8.71	9.81	9.29	9.66	9.57	9.01	8.88	8.93	9.55	8.63
APLP2	12.47	13.19	12.76	13.65	13.19	13.54	13.06	13.4	13.26	13.76	13.15	14.37	13.12	14.91	14.88	13.64	13.15	15.01	12.79	13.33	14.3	13.63	14.23	14.91	14.53	13.5	13.5	13.48	12.67	13.87	14.35	14.04	14.37	13.65	13.45	15.29	14.03	13.96	14.23	13.29	13.9	14.95	13.15	13.94	13.9	13.41	13.55	15.13	14.29
MOG	8.93	9.01	9.14	6.3	5.5	8	7.46	9.01	9.45	5.68	6.77	7.29	8.01	7.45	7.45	8.21	6.57	8.01	5.36	8.54	8.97	8.66	9.07	6.86	6.45	8.52	7.6	8.69	7.83	8.53	9.61	9.57	7.09	7.27	7.59	8.67	5.64	6.5	5.29	8.53	9.71	9.27	9.64	7.14	7.11	7.3	7.86	8.92	6.36
WDSOF1	7.16	7.2	7.22	6.95	7.4	7.62	6.98	7.79	6.74	7.91	7.62	7.13	7.82	6.76	8.62	8.59	7.27	7.21	6.97	5.63	6.86	6.17	7.46	7.42	6.89	6.38	7.24	7.69	6.1	5.77	7.22	7.04	7.48	7.04	7.03	7.66	7.15	7.28	8.17	6.85	8.06	6.59	7.48	6.66	9.05	7.69	6.81	7.55	6.04
HCST	13.22	12.61	11.11	10.88	9.47	10.94	13.61	10.75	11.65	9.54	11.66	11.95	11.04	13.05	11.4	11.13	12.18	12.05	11.03	13	14.11	11.96	12.59	12.99	11.7	12.93	13.02	11.65	11.6	11.86	11.57	13.53	11.02	11.96	13.71	14.08	11.57	12.53	11.43	13.08	12.39	12.76	13.03	10.65	13.12	12.96	12.61	13.64	12.67
UBA52	16.19	16.16	16.08	16.27	15.91	16.37	16.11	16.57	16.02	16.85	15.49	16.19	15.48	16.1	16.71	16.66	15.65	16.59	15.3	15.54	16.08	15.72	16.12	16.06	15.52	15.76	15.98	15.51	15	14.92	15.49	15.89	16.5	16.55	16.15	16.62	16.22	16.15	16.15	15.61	15.77	15.83	15.46	15.6	16.54	16.08	15.42	16.2	15.76
SDCCAG1	14.49	14.57	13.54	14.19	13.7	14.3	14.53	13.97	13.21	14.45	13.89	14.71	13.65	14.31	15.12	13.87	14.28	14.43	13.54	13.49	13.91	13.64	14.1	13.99	14.14	13.22	14.03	13.89	13.8	13.85	13.86	13.88	14.79	15.14	14.38	14.78	14.27	14.1	14.54	14.08	14.3	13.6	14.6	14.32	14.75	14.2	14.5	14.59	14.13
KIAA0427	11.8	13.44	12.16	12.82	12.01	12.39	13.22	12.57	12.15	13.09	12.52	13.3	11.37	13.54	13.24	12.85	13.49	13.89	12.75	12.61	12	13.56	13.63	12.72	12.76	12.71	13.03	13.36	12.91	13.01	13.61	13.03	13.93	13.55	12.98	14	13.76	12.61	12.72	12.42	13.99	13.2	13.63	13.51	14.54	12.83	13.29	13.71	13.17
ZNF608	10.92	11.62	9.92	10.71	8.75	11.79	11.09	9.68	9.56	9.94	11.04	13.22	9.8	9.82	10.88	8.65	11.4	10.91	10.42	11.13	9.21	11.29	12.06	11.44	10.31	10.44	11.53	11.32	10.86	10.99	11.13	11.31	11.7	11.24	11.29	11.1	11.78	11.6	11.09	10.58	12.45	10.49	10.63	12.62	11.42	10.97	10.42	11.04	10.61
C4BPA	8.71	8.65	8.68	7.58	6.09	7.62	7.98	8.95	8.92	6.53	6.72	7.03	7.93	7.23	7.69	8.62	6.97	7.79	5.32	8.71	8.81	9.08	8.69	6.77	7.17	8.74	7.07	8.73	8.14	8.47	9.17	9.24	7.36	7.45	7.83	8.84	6.88	7.75	6.47	8.6	9.49	8.8	9.31	7.51	7.55	8.33	7.76	8.85	6.72
CTSW	9.51	9.23	8.99	7.84	6.34	8.48	9.56	9.35	9.26	7.05	7.94	8.53	8.44	8.09	8.51	8.67	8.65	8.66	6.82	9.4	9.24	9.67	9.23	7.91	7.91	9.17	8.93	9.26	8.49	8.97	9.53	10.02	8.18	8.25	9.34	9.48	8.05	8.74	7.57	9.36	9.97	9.18	9.87	8.22	8.74	9.45	8.48	8.74	7.85
EXTL3	11.75	12.79	11.93	12.79	12.14	12.25	12.58	12.59	11.78	12.93	12.23	12.43	11.66	13.32	13.7	11.73	12.78	13.13	12.32	11.78	12.84	12.43	12.63	13.05	13.23	12.05	12.64	12.72	11.52	12.4	12.73	12.35	13.09	12.96	12.45	13.21	12.74	12.07	12.41	12.39	13.08	12.91	13.06	12.47	12.93	11.95	12.34	14.69	12.5
C14orf101	11.82	11.72	10.88	11.26	11.21	11.31	11.57	10.4	10.54	11.36	10.85	11.37	11.11	11.12	12.55	10.68	11.45	11.2	10.53	10.47	11.05	11.24	11.05	11.06	10.82	9.38	11.59	10.82	10.71	11	11.12	10.93	11.41	12.01	11.53	11.68	11.38	11.58	11.81	11.14	11.49	10.7	11.7	10.75	11.73	11.38	11.61	11.49	11.18
LOC284067	7.99	7.29	7.96	5.04	5.07	7.16	7.33	8.07	8.22	4.65	6.28	6.38	7.15	6.69	7.22	7.01	6.85	7.29	5.19	8.06	8.03	8.34	7.4	5.47	6.77	7.77	6.29	7.96	7.36	7.87	8.52	8.4	6.58	6.68	7.17	7.81	6	6.81	4.99	7.79	8.78	8.17	8.58	6.41	6.8	7.31	7.24	7.53	5.79
RSHL1	9.63	9.34	9.2	8.22	7.99	9.06	9.2	9.31	9.38	8.09	8.28	8.87	8.91	8.77	9.05	9.21	8.79	9.53	7.66	9.03	9.34	9.65	9.19	8.08	8.62	8.89	8.62	9.21	9.09	9.34	9.61	9.55	9.32	8.9	8.97	9.33	8.13	8.68	7.9	8.97	9.78	9.47	9.66	8.41	9.13	8.57	9.07	9.29	8.16
LOC641790	15.64	15.36	16.15	15.82	15.64	16.26	15.99	16.82	15.87	16.74	15.12	16.36	14.83	15.57	16.64	16.69	15.93	16.17	14.88	15.56	15.84	15.82	15.86	15.65	15.34	15.46	15.53	15.65	14.75	15.11	14.6	15.59	16.21	15.94	16.05	16.62	15.89	16.27	16.2	15.71	15.62	15.28	15.5	15.01	16.4	15.47	15.12	16.1	15.23
ACSL3	11.38	12.58	10.41	11.97	11.31	12.5	11.09	11.15	10.31	11.8	11.71	12.04	11.34	12.51	12.92	10.91	12.14	13.1	11.79	10.53	12.02	11.87	12.15	12.18	12.55	10.5	11.89	12.68	11.17	11.24	11.49	11.38	13.57	12.6	11.88	12.6	12.4	11.8	11.64	11.38	12.38	12.31	12	11.94	12.11	11.79	11.75	13.42	11.36
PGAP1	10.89	11.77	10.15	11.37	10.51	12.61	11.02	10.88	10.54	12.3	10.47	12.04	10.6	11.2	11.88	10.47	11.67	12.17	10.99	9.71	9.96	10.8	11.7	11.16	11.35	9.54	11.65	11.64	10.04	10.97	10.52	11.19	12.73	12.02	10.84	11.37	11.66	11.52	10.8	10.06	11.91	11.24	10.99	11.3	12.25	11.12	11.37	11.34	11.16
FBXW7	9.8	9.57	8.44	8.95	8.08	9.38	10.27	9.19	8.98	9.33	9.45	10.42	9.06	9.6	9.44	8.43	9.56	10.88	9.13	7.56	8.71	9.32	9.32	8.85	10.04	8.32	9.08	9.35	8.4	8.91	8.67	8.63	9.72	9.7	9.39	9.36	9.57	10.68	9.1	8.47	8.93	9.25	9.57	8.82	9.23	9.38	10.71	10.02	9.05
KIAA0087	5.6	5.81	5.6	3.05	2.83	4.59	5.13	4.86	6.23	2.77	3.94	4.6	5.2	3.55	6.23	4.48	4.8	5.01	4.17	5.18	6.91	4.96	6.16	5.23	6.06	4.84	5.3	4.91	4.42	5.44	6.15	6.17	4.41	5.39	4.73	4.68	3.69	4.5	5.99	4.93	6.44	6.98	5.87	5.76	5.9	4.26	4.39	7.2	6.23
HNRPA0	11.55	12.72	11.63	11.96	11.06	12.53	11.91	12.35	12.39	12.17	12.11	13.01	11.08	10.8	12.12	11.63	11.84	12.51	11.57	11.26	10.98	12.2	12.18	11.71	11.33	11.78	11.95	12.17	10.49	11.5	11.55	11.64	12.65	12.04	12.15	12.25	11.91	11.75	11.72	11.03	11.92	11.05	11.38	12.34	12.29	11.64	11.43	11.75	11.51
RBM12B	10.82	10.81	10.39	10.61	10.45	10.72	10.78	10.53	10.48	11.38	10.18	11.1	10.41	10.1	11.85	10.14	10.97	10.22	10.58	9.5	9.92	9.68	10.19	10.1	10.12	8.95	10.62	10.89	9.48	9.81	10.25	10.01	11.35	11.05	10.85	10.85	10.75	10.78	10.4	10.08	10.86	9.47	10.85	10.11	11.22	10.46	10.43	10.66	10.38
SEPHS2	13.85	13.61	11.84	12.63	12.01	12.68	13.18	12.51	12.17	12.85	12.75	13.69	12.37	13.28	12.86	11.99	12.48	13.76	12.75	12.09	12.62	13.48	13.78	12.37	12.93	11.76	12.98	12.56	11.84	12.23	12.22	12.28	13.63	13.68	12.47	12.87	12.6	12.86	12.17	11.76	12.49	12.86	12.37	12.59	14.21	12.79	12.38	13.03	12.5
CCDC40	7.57	8.83	7.73	7.13	6.41	8.56	7.32	8.49	8.09	8.18	7.88	6.85	7.5	8.5	8.34	6.98	7.6	8.79	6.95	7.35	6.72	8.14	8.33	7.03	6.85	7.46	7.25	8.04	7.29	8.08	8.25	8.25	8.99	7.47	7.71	7.53	7.82	8.19	7.18	7.65	7.99	8.59	7.59	7.13	8.85	6.78	5.51	8.33	7.6
GDF3	5.31	3.23	5.87	4.98	2.2	3.69	3.63	5.64	5.9	3.97	2.83	4.1	5.58	3.31	4.86	5.31	4.3	6.63	3.07	5.82	5.6	6.06	5.67	2.83	5.54	5.5	5.04	5.51	5.58	5.11	6.11	6.17	4.47	5.25	4.23	5.83	3.32	4.97	2.96	5.44	6.03	5.94	6.23	4.99	3.17	3.39	3.45	6	4.55
HDAC7	7.32	7.43	7.56	7.35	6.11	7.85	7.51	7.79	7.55	6.96	5.87	7.25	7.78	6.17	7.34	7.48	6.95	8.93	7	7.35	7.93	8.07	7.59	7.01	7.55	7.38	7.62	7.71	7.2	7.51	8.46	8.17	8	8.01	7.94	8.05	6.87	7.56	6.83	7.46	7.78	8.15	8.3	8.29	7.13	7.69	7	7.94	7.12
TCEAL7	13.09	14.86	13.35	14.02	12.66	13.6	13.87	13.63	13.68	14.08	13.08	14.04	12.76	13.86	15.19	13.64	13.29	14.26	13.35	12.33	13.83	13.78	14.1	13.61	14.45	12.78	13.12	13.85	13.42	13.51	13.85	13.07	14.63	14.98	13.08	13.89	14.15	13.59	13.39	12.26	12.96	13.97	13.42	13.73	14.16	13.33	14.28	14.13	13.84
LOC647968	7.56	8.41	8.5	7.39	6.81	8.42	7.79	9.15	8.32	7.62	7.26	9.1	7.7	8.29	8.7	8.05	8.39	8.25	7.42	7.52	8.18	7.74	7.68	7.68	7.86	7.2	8.84	8.54	7.88	7.85	8	8.18	8.33	8.18	8.81	8.72	8.08	8.21	7.31	8.17	9.17	8.54	8.6	8.9	8.22	8.83	8.69	7.97	8.07
CHST14	8.72	8.81	8.67	8.26	7.41	8.65	8.06	8.87	8.97	7.54	7.4	8.43	8.85	7.15	8.77	8.49	8.01	8.21	7.72	8.54	8.59	9	8.67	8.1	8.56	8.23	8.6	8.78	8.06	8.54	9.14	8.96	8.68	8.87	8.65	9.32	7.71	8.6	7.65	8.43	9.08	9.01	9.11	8.68	7.88	8.15	8.04	8.79	8.16
KIF17	9.78	9.33	8.69	8.59	6.82	8.88	8.78	8.83	8.62	8.06	8.46	8.08	8.28	10.94	9.19	9.14	8.24	9.76	8.47	9.07	10.3	10.18	9.85	11.03	9.95	9.78	9.57	8.94	10.54	9.77	10.77	10.18	9.72	10.5	9.47	9.63	9.96	9.79	8.19	9.46	9.84	10.35	9.3	8.62	8.36	8.84	10.44	10.82	11.06
TSPYL1	5.4	6.53	5.46	6.46	4.92	6.46	6.52	5.44	6.35	6.75	6.57	7.8	6.54	7.01	7.33	5.39	7.64	7.61	7.16	6.38	6.67	7.05	7.62	6.55	7.38	6.82	6.64	7.17	6.41	7.39	6.57	7.14	7.89	7.01	6.85	8.15	7.79	6.92	7.41	6.29	7.9	7.26	8.06	7.66	7.11	6.86	7.36	6.79	6.2
ZRANB1	10.79	11.66	11.02	10.86	10.31	11.21	11.16	10.11	11	11.42	11.04	11.27	11.04	10.21	12.14	10.52	11.56	11.61	11.69	10.06	10.25	10.95	11.1	10.57	10.82	9.78	10.57	11.74	10.48	11.01	10.75	10.44	12.6	11.87	11.01	11.69	11.58	11.44	11.52	10.27	11.37	10.52	11.41	11.12	11.92	11.09	11.7	11.12	10.65
KIAA1822	9.24	8.93	9	8.73	7.99	8.96	9.7	9.33	9.12	7.67	9.01	8.51	9.94	9.83	10.6	9.53	9.49	9.3	9.01	9.21	10.17	9.37	9.21	9.35	9.62	9.26	9.2	10.12	8.69	9.33	9.86	9.63	10.49	10.01	10	10.31	8.96	9.25	8.52	9.62	10.27	9.74	10.56	8.6	10.07	9.5	9.57	10.69	9.4
ARAF	9.41	9.8	8.69	8.93	8.44	9.12	9.62	8.97	8.88	8.5	8.45	9.16	9.15	8.65	8.78	8.92	8.8	9.47	8.43	8.77	9.48	9.36	9.01	9.28	8.92	9.16	9.38	8.6	8.2	8.84	9.25	9.35	8.93	9.3	9.45	9.7	8.64	8.98	8.57	8.79	8.78	9.29	9.05	9.25	8.77	9.34	9.01	9.75	9.4
BMI1	9.41	10.95	9.74	9.98	9.43	9.78	10.1	9.95	9.23	10.06	9.76	10.46	10.18	9.67	10.44	9.56	10.5	10.62	10.61	8.68	9.41	9.73	10.19	9.8	10.06	9.2	10.03	10.77	8.74	9.96	9.18	9.52	11.33	10.75	9.94	10.37	10.79	10.24	10.42	8.6	9.88	9.53	10.6	10.36	10.57	10.41	10.33	9.7	9.57
MGC11102	11.97	11.8	11.3	10.9	9.96	11.58	11.66	11.64	12.05	11.21	10.71	12.18	10.88	11.16	11.88	10.92	11.23	12.25	11.19	11.08	11.34	11.1	11.37	11.24	11.2	10.94	11.15	11.46	11.61	11.64	11.87	11.75	11.73	11.86	11.59	11.7	11.1	11.51	11.47	10.75	11.99	11.56	12.12	12.31	11.54	11.25	12.2	11.33	11.06
PFKL	12.44	12.77	11.05	13.75	10.88	12.33	11.11	12.29	11.03	11.59	11.38	13.06	10.91	11.82	12.63	12.21	12.32	13.69	11.15	11.2	11.96	11.42	11.73	12	11.43	11.84	12.03	11.99	11.68	12.06	12.24	12.3	12.59	12.62	12.44	12.89	11.53	11.72	10.89	11.58	12.34	12.53	12.26	12.28	12.96	12.12	12.13	13.04	11.29
FLJ11827	6.52	5.78	4.89	2.89	4.27	3.41	6.85	6.99	4.92	2.49	2.81	4.19	3.58	2.68	4.6	4.58	3.82	4.04	2.38	3.93	4.51	2.81	3.56	3.98	2.89	3.93	2.87	3.56	4.16	2.98	4.56	4.23	3.85	3.36	2.54	4.49	3.26	5.95	4.16	3.82	4.63	4.4	4.88	2.56	3.22	4.08	6.08	3.82	4.5
CD48	12.29	10.48	6.01	8.32	7.28	8.75	11.39	6.8	7.79	5.26	10.82	10.36	8.91	10.97	8.31	7.51	10.99	10.97	9.86	11.3	12.45	10.08	10.62	10.23	9.62	11.71	11.62	9.18	9.68	9.67	8.7	11.8	8.57	8.69	11.84	11.72	10.54	11.35	9.62	11.4	9.94	10.75	10.77	8.89	11.29	11.3	10.25	11.26	10.34
RPL7A	18.08	17.84	18.33	18.3	18.26	18.16	18.4	18.73	18.07	18.97	17.8	18.35	17.66	17.71	18.97	18.48	17.78	18.22	17.68	17.65	17.78	17.83	17.9	18.03	17.51	17.82	17.57	17.97	16.92	17.37	17.48	17.65	18.69	18.44	18.46	18.81	18.35	18.25	18.03	17.73	18.21	17.59	18.17	18.1	18.32	17.82	17.75	18.33	17.68
CALM2	7.32	7.1	7.54	6.61	6.84	7.22	7.56	7.44	7.4	6.91	7.26	6.74	7.32	7.31	7.65	7.03	7.15	7.14	6.56	7.34	7.26	7.11	7.13	6.88	6.91	7.13	7.16	7.22	6.87	6.75	7.4	7.31	7.32	6.97	6.93	7.38	7	7	7.11	7.09	7.72	7.29	7.47	7.49	7.15	7.2	7.08	7.05	7.37
KIAA1856	8.17	8.17	7.43	8.12	6.91	8.31	7.43	7.98	7.57	7.62	7.34	8.05	7.99	6.85	9.17	7.86	7.95	8.33	6.96	7.75	7.6	7.99	8.23	7.36	7.45	7.84	8.18	7.9	7.46	7.84	8.16	8.07	8.23	8.37	8.25	8.33	7.53	7.91	7.08	7.78	8.93	7.36	7.97	8.15	8.27	7.58	7.73	7.67	7.41
MRRF	7.43	7.5	7.67	7.39	7.16	7.14	7.25	8.1	7.95	8.38	7.11	7.06	6.76	6.55	8.12	6.76	7.19	7.63	6.99	6.29	7.08	7.02	7.49	7.23	7.18	6.8	6.94	7.36	5.94	6.54	7.43	6.9	7.75	7.6	7.57	7.77	7.46	7.31	6.75	6.66	7.37	7.55	7.74	8	7.45	6.89	7.28	7.37	6.9
PEX7	10.83	10.47	11.04	11.27	10.32	11.01	10.52	11.09	10.98	10.81	10.8	11.14	10.83	12.08	12.35	11.65	11.6	12.2	10.95	10.39	11.01	10.62	11.69	11.23	10.98	10.64	10.82	11.29	9.97	10.89	10.86	11.14	11.66	11.53	11.52	11.85	11.48	11.34	11.93	10.64	11.54	12.62	11.59	11.77	11.71	10.46	11.07	11.81	10.66
CHI3L1	5.34	3.71	5.66	2.93	2.07	5.73	5.2	4.65	5.48	2.54	7.26	4.2	4.7	4.34	5.05	2.41	7.04	7.4	3.94	5.83	6.01	5.66	5.49	7.75	6.58	5.77	7.35	4.38	6.8	4.77	5.67	6.01	4.73	3.38	5.02	3.9	4.76	6.02	3.19	5.57	5.23	6.14	8.85	3.97	4.4	4.89	6.8	5.45	6.86
MAP1B	13.83	14.58	13.91	15.02	14	14.22	14.82	13.93	13.88	15.02	14.24	15.39	12.22	15.53	14.95	13.92	14.83	16.32	14.63	13.51	13.99	14.75	15.31	14.95	15.03	13.99	14.61	15.26	14.09	14.81	14.47	14.58	15.63	15	14.97	15.06	15.36	15.1	14.29	14.04	15.23	15.49	14.61	15.4	15.02	14.27	15.11	15.75	14.05
PRIMA1	11.2	10.86	11.14	8.95	8.37	11.29	9.6	11.38	11.4	9.43	9.33	9.54	10.31	9.66	11.12	10.53	10.05	11.79	9.43	10.95	11.24	11.14	11.03	9.78	9.57	10.69	10.6	10.94	10.26	10.72	11.7	11.68	11.12	11.01	10.67	11.31	9.08	9.86	9.23	10.69	11.88	11.68	11.8	10.27	10.47	10.02	9.94	11.32	10.04
NDUFB9	15.79	15.64	15.43	16.04	15.89	15.91	15.94	16.01	15.54	16.36	15.67	15.72	14.74	16.48	16.6	15.77	15.89	16.38	15.85	15.34	15.7	15.42	15.68	16.11	16.35	15.26	15.39	16.06	15.29	15.45	15.85	15.28	16.34	16.35	15.84	16.47	15.96	15.63	15.55	15.63	16.33	15.81	15.95	15.48	16.6	15.07	15.61	16.7	15.38
ERH	12.23	12.28	11.87	12.51	11.64	12.44	12	12.37	11.61	12.53	11.25	12.26	11.02	11.8	13.18	12.3	11.92	12.55	11.41	11.14	11.64	11.52	11.55	11.8	11.62	11.09	11.82	11.53	11.13	12.24	11.7	11.8	12.43	12.22	12.02	12.57	11.79	11.78	12.44	11.31	11.88	11.47	12.05	11.97	12.13	11.81	12.02	12.13	11.69
LOC339483	12.56	11.37	10.82	12.03	11.43	12.47	12.98	11.53	10.46	11.45	12.32	13.34	12.74	12.97	12.62	11.9	12.64	13.08	12.93	11.96	12.69	12.3	12.31	12.83	12.18	12.2	12.66	12.99	11.32	12	12.75	12.44	13.72	12.95	13.5	13.7	12.7	12.74	13.23	12.55	13.53	12.49	13.17	13.46	12.58	12.91	11.84	12.88	13.18
PECR	9.33	9.36	8.24	9.55	8.28	10.15	9.41	9.14	8.99	9.47	9.46	10.52	9.63	9.43	10.76	9.46	9.71	10.19	9.34	8.74	9.57	9.34	9.72	9.69	9.59	9.12	9.42	9.84	8.42	8.9	8.77	9.34	9.79	9.97	9.77	10.45	9.96	9.32	9.81	9.38	9.95	9.68	9.31	10.19	9.92	9.62	9.34	10.17	9.3
CCT8	14.48	14.84	14.7	15.04	14.45	14.62	14.89	15.3	14.66	15.79	14.18	14.8	13.65	14.2	15.35	14.93	14.39	15.71	14.61	13.34	13.98	14.05	15.29	14.27	14.36	14.02	14.07	14.47	13.55	13.7	14.09	13.93	14.78	15.35	14.54	14.74	14.39	14.56	14.66	13.84	14.88	14.47	14.59	14.95	15.05	14.21	14.44	15.24	14.13
NOM1	8.42	8.59	7.49	7.37	7.4	8.69	7.75	7.76	7.37	7.78	7.82	8.2	8.36	7.92	8.86	7.55	8.31	8.87	8.37	7.11	8.1	7.9	8.2	8.66	7.79	8.04	8.42	8.12	6.81	7.61	8.02	8.21	8.41	8.08	7.98	8.4	8.27	8.09	8.43	7.58	8.6	8.56	8.01	8.7	8.6	8.12	7.57	8.7	8.16
GTSE1	11.88	11.63	10.81	11.03	10.66	12.04	10.71	11.39	11.61	11.04	9.28	10.96	9.81	7.81	9.7	7.57	9.5	10.99	11.18	9.31	8	10.08	9.08	9.36	8.74	8.91	9.68	10.13	8.88	10.03	9.34	9.12	11.74	9.11	10.19	9.2	9.38	8.96	9.18	8.3	11.17	8.97	10.51	9.53	9.29	9.98	7.87	7.67	8.78
SEPT2	9.89	9.48	8.91	9.96	9.35	10.83	9.94	9.99	9.56	9.88	9.96	10.32	9.88	9.77	9.95	8.71	9.71	10.32	9.95	8.61	9.46	9.78	9.65	10	10.62	9.57	9.52	9.78	8.26	9.34	9.11	9.32	10.05	9.82	9.89	10.32	9.87	9.91	9.74	8.66	9.8	9.97	9.84	10.7	9.66	9.44	9.31	10.45	9.42
PDYN	5.06	5.77	4.61	2.98	2.1	5.29	4.51	4.9	4.88	2.58	3.05	4.27	3.95	4.19	4.63	3.26	2.96	7.59	2.38	4.6	4.52	5.17	5	2.96	2.96	3.91	3.72	5.15	3.85	4.89	6	5.5	4.36	7.73	4.19	5.74	4.6	3.14	2.81	4.51	5.64	5.06	5.69	3.78	3.36	3.64	4.05	3.91	4.39
TMEM26	6.86	7.17	7.17	7.08	6.39	5.86	7.46	6.86	8.34	5.52	5.82	6.36	7.46	8.62	6.48	6.62	5.58	6.98	6.11	7.38	7.39	7.01	7.09	6.36	6.86	6.39	7.24	7.23	5.96	6.74	7.93	7.5	6.69	7.78	7.03	7.42	6.53	7.6	6.43	6.36	7.49	7.55	7.78	6.34	6.17	6.54	7.06	9.34	6.43
SVIP	7.92	7.85	7.33	7.61	7.33	7.83	7.9	7.94	7.69	7.69	6.54	8.08	6.62	7.81	7.3	6.3	6.79	6.88	7.65	6.62	7.08	6.22	7.3	7.56	7.28	6.14	6.82	6.49	5.59	6.81	6.68	6.96	7.58	7.54	7.08	7.5	7.86	7.27	6.81	7.11	7.84	7.62	6.32	7.22	7.5	7	6.62	7.06	6.57
HSPD1	15.96	16.21	16.43	16.84	16.94	16.7	16.39	17.28	16.96	17.95	17.75	16.82	16.26	16.79	17.01	16.28	16.38	17.39	16.51	15.56	15.85	16.4	16.55	16.4	16.65	16.66	16.11	16.47	15.57	15.94	15.77	15.88	16.6	16.69	16.28	16.53	16.67	16.52	16.54	15.52	16.16	16.6	16.08	16.52	16.57	16.13	15.95	17.19	16.11
KCNA2	8.07	8.7	8.17	7.19	6.4	7.62	7.49	8.27	8.42	7.27	6.97	7.29	7.55	7.24	7.53	8.11	7.45	7.88	6.34	7.7	7.88	8.15	8.27	6.94	7.26	7.69	7.66	8.01	7.55	7.57	8.34	8.21	7.41	7.6	7.7	8.01	6.94	7.39	7.25	7.76	8.5	8.09	8.53	8.01	7.62	7.5	7.54	7.82	7.4
ULK2	12.23	13.78	12.59	12.71	11.98	13.54	12.91	12.37	12.12	12.79	13.58	13.74	11.57	13.57	14.47	12.61	14.23	14.47	13.38	12.77	12.56	13.72	13.38	13.45	13.94	12.8	13.68	14.33	13.36	13.68	13.42	12.96	13.99	13.92	13.53	13.79	14.29	13.52	13.16	12.68	14.16	12.67	13.79	13.69	14.81	13.09	13.28	13.63	13.28
TSC22D4	10.14	9.91	8.49	8.97	8.01	9.5	9.47	8.7	8.74	8.51	8.91	9.67	9.66	9.38	9.14	9.02	9.16	10.34	8.97	9.4	9.65	9.47	10.01	9.78	9.24	9.32	9.85	9.08	8.37	8.91	9.37	9.71	9.61	9.83	9.9	11.05	9.07	9.52	9.58	9.98	9.51	10.46	9.64	9.67	9.77	9.54	9.17	11.24	10.05
C19orf59	8.41	8.91	8.59	7.29	5.04	8.91	7.14	8.57	9.08	6.55	7.22	7.71	9.17	7.8	7	7.85	7.46	9.06	7.09	8.32	8.37	8.3	8.59	7.17	6.71	8.45	7.15	8.27	7.85	8.13	8.95	9.05	7.55	7.22	7.27	8.61	6.64	7.67	6.74	8.24	9.12	9.02	9.09	7.62	7.54	7.43	8.6	11.07	7.13
BCL2	12.6	14.39	12.57	14.16	12.96	12.67	13.74	12.25	13.35	13.5	13.8	14.53	13.21	13.23	14.3	13.85	14.39	15.08	14.53	13.01	12.92	14.16	14.43	12.61	12.63	12.22	13.69	13.99	13.22	11.52	13.98	13.44	14.64	15.01	13.04	14.36	14.98	14.31	12.77	11.66	12.69	11.59	13.62	13.04	15.28	14.09	14.12	12.6	12.98
DSCR4	7.4	7.54	7.44	5.39	4.63	6.63	6.49	7.39	7.57	4.9	5.48	6.44	6.73	6.06	6.63	6.5	5.56	6.94	4.22	7.34	7.41	7.35	7.37	5.38	5.84	6.94	5.64	7.46	6.94	7.04	7.95	7.93	6.41	8.27	6.64	7.26	5.44	6.15	5.37	7.18	8.01	7.74	8.02	6.5	6.15	6.52	6.82	7.06	5.05
TMEM132B	4.94	7.64	4.41	6.87	3.9	3.56	6.4	4.82	5.61	5.27	5.97	5.96	5.46	7.14	8.63	3.1	5.24	6.77	5.78	6.11	6.24	7.12	6.9	10	8.16	7.27	6.52	6.81	7.8	6.93	10.57	6.44	7.5	7.76	6.67	10.5	6.89	4.45	5.31	8.27	9.22	8.55	6.97	8.42	5.6	6.46	4.93	9.39	9.24
SNX13	11.2	11.12	9.98	10.41	10.08	11.34	11.07	10.33	10	10.86	10.79	11.51	10.29	11.28	11.57	9.78	10.84	11.74	10.5	10.4	10.79	10.61	11.14	11.36	11.32	10.77	10.94	10.95	9.88	10.35	10.86	10.84	11.43	11.6	11.25	11.39	11.15	10.99	11.23	10.43	11.02	11.28	10.63	11.41	11.45	10.6	11.05	12.07	11.12
CRAT	9.61	10.31	8.35	9.32	7.78	9.56	9.13	8.66	8.61	8.21	9.38	9.24	8.67	9.6	10.01	9.23	8.99	10.41	9.22	8.93	8.97	9.79	9.78	9.25	9.48	9.22	9.28	9.58	8.89	9.84	10.22	9.39	10.37	10.2	9.93	10.71	9.64	9.47	8.7	8.94	10.13	10.06	10.16	10.07	9.56	9.16	10	10.72	9.64
GSTA2	6.42	5.85	6.54	3.56	2.72	5.08	5.4	6.62	7.01	2.7	4.77	4.47	5.67	4.58	5.12	11.67	4.97	5.72	2.66	6.32	6.5	6.67	5.92	3.52	4.69	6.01	6.09	6.35	5.85	6.28	10.06	7.03	3.72	8.06	5.29	6.17	4.51	4.4	3.25	6.18	7.28	6.68	7.12	4.2	4.47	5.86	5.64	5.88	2.58
SLC35A3	8.97	8.72	8.47	8.04	8.05	8.66	8.73	8.9	8.98	8.23	7.68	8.48	8.17	8.38	8.07	7.87	8.47	8.84	7.28	8.22	9	8.87	8.38	8.42	8.86	8.4	8.07	8.58	7.84	8.4	9.09	9.05	8.24	8.23	8.6	8.95	8.37	8.08	7.73	8.08	9.31	8.87	9.32	8.31	7.91	8.25	8.31	9.16	7.92
PDPK1	10.74	11.17	8.98	11.04	9.84	10.77	10.85	10.22	9.68	10.79	10.52	11.75	10.02	10.86	11.39	10.88	10.98	11.57	10.57	9.83	10.29	10.82	11.38	10.2	10.8	9.68	11.05	10.96	9.76	10.57	10.67	10.29	11.64	11.64	10.77	11.03	11.3	10.68	10.59	9.85	11.43	10.68	10.86	11.11	11.58	10.7	10.84	10.67	10.47
ZNF770	8.29	8.24	8.07	6.93	7.13	7.76	7.93	8.48	8.36	7.36	7.69	8.21	7.97	7.45	8.12	7.58	7.72	8.13	6.68	8.26	8.31	8.53	8.33	7.21	7.77	7.92	7.52	8.15	7.64	8.2	8.56	8.41	7.85	7.59	7.77	8.47	7.74	7.85	7.11	8.09	8.97	8.26	8.77	7.62	7.64	7.24	8.15	8.46	7.07
RCC2	12.41	12.66	11.45	11.42	11.1	12.43	12.5	12.05	11.73	11.96	11.82	13	11.28	11.91	12.6	11.88	12.07	12.55	11.88	11.59	11.76	12.6	12.24	11.99	12.13	11.78	12.33	11.88	11.17	11.69	11.59	11.93	12.76	12.47	12.15	12.5	12.11	12.21	12.18	11.5	12.32	11.71	12.59	12.33	12.47	12.26	11.88	12.51	11.91
FLJ36166	8.26	7.64	7.84	8.08	7.45	8.72	7.19	7.56	7.61	8.2	7.49	8.22	7.53	7.5	9.12	8.12	7.99	8.98	6.96	6.83	7.08	7.49	8.33	8.01	7.74	7.02	7.24	7.87	7.39	6.77	8.03	7.68	9.08	7.62	7.68	8.06	7.13	8.47	9.04	7.05	8.34	7.59	7.74	7.74	9.36	7.56	8.31	8.21	8
TBC1D2B	12.05	11.74	11.25	11.67	11.17	11.8	12.66	11.48	11.43	11.01	11.67	12.3	11.85	12.24	11.76	11.56	11.95	12.43	11.82	11.79	12.26	11.9	12.04	12.47	11.97	11.43	12.39	11.57	11.06	11.86	11.84	12.59	12.49	12.83	12.68	13.21	11.96	12.14	12.21	12.19	12.1	12.53	12.16	12.17	12.34	12.26	11.82	12.4	12.36
UBASH3A	9.29	8.16	4.29	5.9	2.29	5.18	9.63	4.69	5.33	2.79	6.55	6.9	6.73	6.97	5.71	6.26	7.63	6.57	5.65	8.93	10.26	6.77	7.51	6.73	5.78	8.22	8.22	7.35	5.29	7.57	6.49	9.42	5.29	7.2	9.19	8.45	6.59	8.29	5.93	9.59	7.32	6.76	8.15	2.32	8.42	8.66	6.7	6.74	6.94
DDX52	11.46	12.37	11.46	11.44	11.73	12.68	12.63	12.1	11.2	12.63	11.77	12.75	11.09	12.16	11.79	10.74	12.06	12.61	11.36	10.95	11.23	12.16	11.98	11.85	11.64	10.96	11.84	12.34	11.24	11.48	11.59	11.19	12.75	12.12	11.52	12.12	12.23	12.43	11.67	11.19	12.11	11.25	11.68	11.69	12.22	11.82	12.19	11.72	11.67
LOC647107	3.6	3.72	4.23	3.04	2.32	6.86	2.89	3.97	4.83	2.81	3.15	4.66	3.67	2.94	2.74	2.61	3.1	3.73	2.38	3.58	2.54	3.35	3.32	3.05	3.19	3.26	3.19	3.73	3.1	4.7	4.71	4.92	3.38	3.77	3.42	4.1	3.43	3.39	2.87	3.86	4.85	4.12	4.34	2.29	3.55	2.56	3.52	4.14	2.63
FAT4	8.28	8.71	9.46	11.01	8.76	11.26	10.96	9.12	9.45	10.03	9.02	9.6	10.14	10.11	13.51	12.14	11.72	11.41	10.14	9.3	9.52	10.93	10.29	10.84	10.45	11.17	10.8	12.01	8.7	11.17	10.14	10.24	12.06	11.72	10.26	12.1	9.85	9.31	11.59	9.79	11.38	9.86	11.76	10.72	11.69	10.32	7.25	9.93	10.17
C1orf38	13.37	12.63	11.1	11.87	11.24	12.54	13.41	10.51	11.93	11.15	13.94	12.99	11.8	14.78	12.03	11.46	13.32	13.46	12.8	13.89	13.58	13.02	13.73	14.51	12.95	13.93	13.57	11.86	12.29	12.19	12.32	14.27	12.82	12.75	13.53	15.34	13.89	13.78	12.61	12.93	12.34	14.16	13.21	10.92	14.23	12.45	12.52	15.67	13.88
FANCD2	9.11	8.74	9.89	8.54	8.25	9.26	8.02	9.91	10.14	8.64	7.53	8.28	8.77	6.1	8.35	7.65	8.09	10.39	7.78	9.07	9.15	9.09	8.64	7.95	8.09	8.37	8.15	9	8.28	8.68	9.68	9.65	9.19	8.04	8.99	8.7	7.49	8.54	6.9	8.17	9.76	9.45	9.73	7.94	8.03	8.08	7.19	8.56	7.76
TRABD	14.56	14.28	13.46	13.61	13.53	13.93	14.53	13.99	13.43	14.07	13.94	14.4	14.34	13.83	15	13.5	14.33	14.94	14.62	13.99	14.31	14.02	14.64	14.23	13.23	14.51	14.47	14.37	13.35	13.78	13.76	14.59	14.92	13.54	14.7	14.95	14.05	14.15	14.36	13.93	14.92	14.28	14.55	14.83	14.58	14.44	13.73	14.44	14.04
SLC6A5	7.72	7.78	8.4	8.05	5.72	7.91	6.91	8.37	8.4	7.31	5.67	7.54	7.72	6.55	8.2	8.29	7.59	9.09	6.41	8.1	8.39	8.68	8.47	6.44	8.06	7.85	7.68	8.17	7.9	8.06	8.77	8.69	8.13	8.19	7.85	8.34	6.79	7.92	6.13	8.04	8.93	8.61	8.77	7.53	7.52	7.58	7.64	8.42	7.2
WDR66	6.16	7.2	6.23	6.65	5	6.94	5.74	5.7	7.01	5.75	6.6	6.71	7.33	7.51	6.55	6.04	5.83	8.28	6.26	7.2	7.29	7.2	7.15	7.27	7.58	6.38	6.92	6.37	6.47	6.56	8.41	7.86	7.94	7.34	6.76	8.97	7.22	7.26	7.19	6.65	7.45	8.16	7.38	7.44	6.88	6.61	6.11	6.91	7.47
KTN1	10.01	10.51	8.97	9.72	9.58	10.51	10.03	9.69	8.69	9.63	9.72	10.11	9.71	10.33	11.28	9.4	10.04	10.05	9.5	9.18	10.6	9.76	9.86	9.55	10.26	9.7	10.04	10.25	9.28	10.13	9.6	9.93	10.38	9.71	10.48	11.04	10.1	10.32	10.36	9.69	10.06	10.17	10.4	10.28	9.66	10.14	10.36	11.07	9.99
EFNB3	9.86	10.53	10.1	10.06	8.52	10.42	9.9	10.22	10.25	9.31	9.14	10.22	9.85	9.6	10.53	10.03	9.9	10.93	9.53	10.07	10.15	10.54	10.27	9.66	10.09	9.68	9.95	10.28	10.23	10.29	10.59	10.44	10.59	10.47	10.31	10.41	9.83	10.1	9.7	9.59	10.51	10.58	10.58	10.31	9.93	10.02	10.38	10.36	9.82
FTMT	5.82	6.76	5.85	6.5	4.49	6.61	5.65	6.27	6.15	5.76	3.51	5.77	5.43	4.78	6.25	6.55	6.19	6.88	5.04	6.55	6.3	7.05	6.39	5.46	6.09	6.19	6.34	5.39	6.04	6	6.71	6.74	6.38	6.86	6.41	6.6	5.54	6.41	3.74	6.66	7.11	6.7	6.89	5.55	5.9	5.89	6.74	7.19	6.11
KRAS	10.81	11.97	10.13	11.01	10.42	11.16	11.47	10.48	10.33	11.37	11.59	12.18	10.56	11.96	12.19	10.46	11.36	11.96	10.94	11.27	11.64	11.39	11.83	11.48	11.61	11.52	11.5	11.42	11.5	11.47	11.55	11.35	12.26	11.84	11.16	12.62	12.33	11.76	11.36	11.19	12.21	11.13	11.32	11.65	11.61	11.3	11.71	12.27	11.43
HEATR2	12.11	12.68	11.15	12.35	11.49	12.95	12.09	11.25	11.19	12.12	11.49	13.63	11.32	12.98	13.32	13.19	12.73	14.03	13.07	11.9	12.13	12.37	12.77	12.09	12.33	11.02	12.28	13.12	11.57	12.42	11.54	11.93	12.68	12.97	12.94	12.94	12.73	12.63	12.61	11.82	12.75	12.82	12.26	12.6	12.7	12.66	13.68	12.92	11.4
ZFP64	11.17	11.76	10.57	11.38	10.26	11.1	10.99	10.87	10.6	11.06	10.68	12.23	10.72	10.24	11.97	10.97	11.65	11.75	10.83	10.2	10.19	10.41	11.14	11.03	10.91	9.93	11.1	11.13	10.22	10.54	10.54	10.66	11.77	11.93	11.51	11.65	11.5	11.21	10.94	10.46	11.61	10.86	11.07	12	11.45	11.09	11.3	11.35	10.4
KRTAP3-1	7.65	7.78	8.41	7.54	4.43	7.39	4.77	7.91	8.34	6.47	5.66	6.33	7.27	5.98	6.9	8.01	7.52	7.73	6.04	7.75	8.15	7.94	8.02	5.06	7.78	7.67	7.04	8.01	7.59	7.61	8.59	8.47	6.82	7.3	6.7	7.82	5.99	6.04	5.52	7.32	8.49	8.39	8.57	6.44	6.97	7.25	6.75	7.92	6.6
IL7R	12.64	11.35	7.52	8.42	5.27	10.05	11.91	7.51	9.43	6.42	12.3	10.29	9.68	12.02	10.12	9.25	11.8	11.23	9.82	13.01	14.59	10.3	12.2	10.5	9.2	13.59	11.95	11.37	9.63	10.88	9.7	13.21	8.08	10.16	12.94	12.91	10.99	11.91	9.88	14.33	11.03	11.27	11.57	8.43	13.6	12.79	10.95	11.63	10.99
AUTS2	8.03	8.6	7.85	7.56	6.65	8.28	7.83	8.07	8.07	7.43	7.82	8.69	7.9	7.09	8.71	7.6	7.96	9.06	7.82	7.89	7.95	8.57	8.6	7.42	8.07	8.15	8.01	8.29	7.79	7.83	8.59	8.18	8.14	8.01	7.64	8.19	7.87	7.99	7.76	7.58	8.68	7.93	8.26	8.52	7.95	7.73	7.78	8.27	7.92
MED9	11.94	12.56	10.92	11.44	10.73	12.61	11.79	11.34	11.19	11.44	12.26	12.86	10.86	12.66	12.66	11.46	12.45	13.13	11.85	11.5	11.75	12.09	12.38	12.46	12.23	12.06	12.38	12.66	11.31	12.09	12.26	11.95	12.82	12.43	12.31	12.47	12.09	12.06	11.99	11.47	12.56	12.3	12.4	12.73	13.19	12.38	12.06	12.25	12.2
DNAJC5B	6.28	7.23	5.64	5.34	5.27	6.43	7.3	5.5	6.14	3.64	8.44	7.74	6.19	7.78	6.33	3.17	8.32	8.8	7.14	8.07	6.98	7.66	5.98	4.71	6.8	6.76	7.87	6.15	7.43	6.53	7.14	7.34	7.07	5.9	7.11	6.02	8.37	8.07	5.04	5.46	6.22	8.09	8.55	6.64	7	6.79	8.34	7.42	5.92
SNRP70	10.81	11.49	10.61	10.69	10.2	11.15	10.94	11.27	10.55	11.76	10.9	11.24	10.34	10.44	11.32	10.39	10.31	11.53	10.64	9.95	10.51	10.77	11.11	10.93	10.72	10.7	10.45	10.43	9.67	10.07	10.76	10.36	11.01	11.1	10.72	10.78	10.27	10.6	10.5	9.82	10.61	10.67	10.46	10.8	10.74	10.55	10.73	11.23	10.31
CLK2	9.77	10.48	9.42	9.76	8.9	10.06	9.55	9.67	9.5	9.71	8.64	10.2	9.75	9.02	9.53	9.22	9.46	10.13	9.15	8.54	9.33	8.92	9.61	9.28	9.28	8.8	9.33	9.4	7.94	8.58	9.24	9.5	9.51	10.26	9.76	9.77	9.37	9.36	9.73	8.78	9.32	9.34	9.79	10.23	9.63	9.73	9.93	9.88	9.33
NADK	11.66	11.68	10.12	10.57	10.23	11.35	11.91	10.37	10.58	9.94	11.41	12.11	11.15	12.19	11.74	10.51	11.67	12.75	11.43	11.39	11.85	11.93	11.97	12.16	11.86	11.65	12.22	11.41	10.66	11.14	11.62	11.58	11.94	12.06	11.72	12.46	11.68	11.64	11.35	11.27	11.89	12.03	11.76	12.34	12	11.83	11.98	12.48	12.02
FAM127A	15.47	16.79	14.96	15.91	15.4	15.84	16.28	15.59	14.96	16	14.89	16.21	14.92	16.4	16.42	15.66	15.02	16.44	15.3	14.84	15.76	15.64	16.24	16.13	16.16	15.19	15.26	15.51	15.37	15.03	15.63	15.28	16.54	17	15.4	16.31	16.05	15.52	15.53	15.17	15.75	16.13	15.28	15.99	15.68	15.29	16.27	16.65	15.94
IL1RAP	8.06	8.63	7.51	7.98	7.5	7.64	9.16	7.5	7.8	7.25	8.64	9.32	8.49	8.63	7.41	8.48	7.42	8.96	7.91	8.9	8.8	9.08	9.42	10.47	9.64	9.2	8.95	7.84	7.16	9.8	10.24	9.42	10.26	9.66	9.55	12.21	9.49	8.1	8.56	9.38	10.63	10.16	8.13	8.59	8.12	9.3	7.44	11.27	9.65
ATP11B	8.4	8.2	7.75	7.99	7	7.86	8.74	7.83	7.49	7.97	8.09	7.64	7.28	8.38	8.66	6.95	7.67	8.06	7.26	7.76	8.69	7.77	8.18	8.27	8.18	8.67	7.73	7.57	6.92	7.13	7.46	8.35	7.6	8.13	8.56	8.96	8.15	8.24	7.74	7.69	7.81	8.26	8.06	7.78	8.26	8.04	7.88	8.61	7.94
DOCK3	10.24	3.77	6.55	8.23	8.7	9.66	10.04	10.16	8.47	10.98	10.48	11.43	10.82	12.42	13.21	11.53	11.81	12.47	11.25	10.02	10.69	10.67	11.95	10.98	11.61	10.21	11.43	11.58	10.71	10.86	11.11	11.07	11.86	11.95	11.4	11.77	12.03	10.82	10.24	9.99	11.68	12.06	11.77	11.33	12.26	11.4	12.02	11.52	11.29
LOC390595	7.15	7.1	7.54	5.5	4.7	7.08	6.71	6.81	7.47	5.91	5.08	4.67	6.59	5.43	6.91	7.25	6.5	7.51	6.01	6.7	7	7.13	7.16	5.2	5.59	6.85	6.39	7.07	6.59	7.03	7.54	7.48	6.88	7	6.72	7.22	5.21	6.05	5.24	6.51	7.68	7.28	7.61	6.6	6.48	6.13	6.23	6.91	6.39
SGK2	6.99	6.09	5.36	4.3	2.07	7.27	7.18	5.26	5.77	3.82	6.68	7.13	8.49	7.46	6.86	5.49	7.32	6.62	6.97	6.03	6.48	6.19	6.7	8.78	6.26	6.63	6.69	7.1	6.74	5.88	7.07	6.76	7.13	7.44	6.99	6.87	6.31	7.58	6.58	6.33	7.13	7.54	7.36	7.16	7.54	7.9	6.05	7.42	5.93
SLC35C2	9.9	10.45	9.57	9.77	9.19	9.78	9.94	9.99	9.57	9.28	9.82	10.46	10.67	10.26	10.88	10.92	10.69	11.46	9.86	9.72	10.48	10.03	10.29	10.38	10.17	10.13	10.4	10.03	8.93	10	9.99	10.32	10.34	10.54	10.3	10.81	10.1	10.16	10.81	9.73	9.98	10.83	10.67	10.89	10.43	10.05	10.39	11.25	9.91
KCNMA1	9.19	9.8	9.53	8.5	8.13	10.25	12.29	9.42	9.8	8.37	9.42	9.06	11.41	9.41	10.29	9.46	9.76	10.7	9.72	9.93	10.32	10.18	9.64	8.55	10	9.65	9.34	9.78	9.8	9.97	10.05	10.1	9.92	9.44	10.37	10.51	9.69	9.37	10.08	8.98	9.92	9.76	10.06	10.13	9.99	10.03	10.13	10.08	10.1
PLAC2	10.81	9.72	9.04	8.74	7.79	9.34	11.24	8.94	9.06	9.69	8.45	10.89	8.42	12.16	11.2	8.45	8.19	8.7	9.45	9.24	10.32	9.73	9.57	11.4	12.67	8.83	9.81	9.45	10.61	9.79	11.04	9.46	10.81	12.49	8.84	8.95	9.39	10.88	8.97	9.24	10.71	9.39	9.99	10.33	9.19	10.01	9.7	10.98	10.02
CNKSR2	11.54	12.14	11.41	13.37	11.09	13.3	12.18	12.15	11.74	11.63	12.32	13.49	11.78	13.03	13.56	13.26	13.38	12.77	12.44	12.19	12.42	13.08	11.82	13.78	13.64	12.43	13.43	13.8	12.4	12.5	12.2	12.71	14.23	14.06	12.96	12.2	13.73	13.62	12.09	11.56	13.26	11.19	13.41	14.02	13.63	12.71	12.96	12.72	12.91
OR4N4	11.74	9.39	7.39	5.21	2.54	7.05	6.65	8.67	7.85	4.66	5.65	5.75	6.02	4.78	6.38	5.63	4.49	7.53	6.53	8.92	7.08	7.13	7.92	5.14	5.08	6.76	7.3	7.1	7.46	7.02	7.98	8.04	6.19	6.56	6.17	6.54	3.28	5.68	3.07	6.07	7.91	8.52	8.11	5.3	6.85	6.38	6.63	6.68	8.44
RIC8B	8.75	9.62	8.39	8.72	7.68	8.83	8.21	8.86	8.8	8.51	8.21	9.58	9.09	8.18	9.07	7.97	8.66	9.55	8.49	7.52	8.27	8.67	9.16	8.38	9.11	7.93	8.89	9.05	7.92	8.27	9.03	8.61	9.4	9.17	8.51	9.37	9.03	8.47	9.37	7.98	8.84	8.54	9	9.57	8.94	8.84	8.63	9.07	8.48
TOR3A	14.14	14.22	13.12	13.16	13.81	13.4	14.14	13.25	13.02	13.17	14.18	14.11	13.06	14.78	13.58	11.98	14.06	14.72	14.01	14.05	14.17	14.01	14.13	14.05	14.1	13.75	14.42	13.33	13.21	13.51	13.63	14.02	14.05	14.21	13.88	14.49	14.21	13.97	13.56	13.5	13.61	14.33	13.84	14.02	13.35	13.59	13.16	14.64	14.14
TEKT4	9.81	9.53	9.23	9.42	9.46	7.96	7.35	10.73	9.02	8.77	9.06	9.65	9.27	9.59	10.28	7.7	8.78	9.68	7.67	8.95	8.44	8.82	10.15	7.62	8.55	6.95	9.57	8.3	8.27	9.13	8.45	8.26	9.4	9.57	8.72	9.01	9.09	8.12	9.64	8.95	8.27	9.37	8.95	9.25	10.63	9.75	9.85	8.74	9.25
FSD2	6.08	5.9	6.02	3.63	2.96	4.49	4.78	5.84	6.25	2.61	4.69	4.3	5.07	3.85	5.55	5.42	3.34	3.64	2.38	5.75	5.68	5.67	6.02	2.94	3	5.16	3.88	5.81	5.03	5.42	6.38	6.46	4.19	3.93	4.17	5.61	3.31	4.29	2.81	5.99	6.81	5.87	6.44	4.99	3.52	4.01	4.12	4.97	3.9
C21orf7	5.57	7.4	5.45	9.18	7.41	6.75	7.12	6.26	6.98	7.15	8.3	8.34	8.06	7.3	5.53	7.5	7.72	8.53	8.03	6.81	7.29	8.41	8.61	7.1	8.75	7.84	8.04	6.27	7.71	7.02	7.11	6.19	7.6	8.9	7.74	8.06	7.88	8.96	8.33	5.66	8.14	7.49	6.58	8.77	5.42	7.79	7.41	8.19	8.37
C15orf32	7.05	7.4	7.14	3	2.14	6.04	5.51	6.96	7.36	3.36	3.78	5.23	5.74	5.47	5.99	5.73	4.84	5.61	3.88	6.59	6.99	6.58	6.9	4.34	4.86	6.65	5.34	6.8	5.77	6.28	7.56	7.6	5.64	4.9	5.93	6.28	3.32	5.15	4.32	6.69	7.75	7.17	7.78	5.74	5.62	5.69	5.75	6.06	3.91
IL17RB	7.28	7.34	7.57	5.84	6.37	6.58	6.07	7.68	7.62	5.9	4.88	7.41	5.96	5.04	5.85	5.45	4.8	6.72	6.11	6.72	6.78	6.6	7.01	5.64	4.27	6.1	5.86	6.87	6.24	6.46	7.55	7.59	5.83	5.34	5.7	6.58	5.15	4.25	4.4	6.64	7.83	7.06	7.65	6.08	4.95	5.92	6.1	6.04	5.25
LOC124512	11.95	11.24	10.68	11.07	10.49	11.6	11.47	12.29	11.34	11.13	11.45	11.91	11.34	11.57	11.36	10.72	11.28	12.25	11.19	11.13	11.41	11.18	11.5	11.67	11.28	10.94	11.37	11.71	10.65	10.96	11.13	11.12	11.68	11.93	11.64	12.03	11.38	11.9	11.65	10.83	11.46	11.23	11.09	11.62	12.2	11.08	11.36	11.61	11.54
MESDC2	12.33	11.61	10.83	11.8	11.13	11.91	12.07	11.78	11.16	11.42	11.62	12.8	11.34	12.71	12.51	11.43	12.09	12.78	11.45	11.81	12.18	11.82	12.63	11.67	12.4	11.03	12.01	11.85	11.35	11.74	11.73	11.97	12.5	12.83	12.51	12.61	12.19	12.23	11.81	11.55	12.04	12.39	11.98	12.01	12.59	11.94	12.03	12.55	11.87
RPS10	16.58	16.84	16.55	16.61	16.48	16.69	16.47	17.22	16.28	16.55	16.15	17.09	16.43	16.06	17.46	16.63	16.78	17.27	15.98	16.12	16.44	16.61	16.64	16.46	16.18	16.35	16.33	16.5	15.34	16.05	15.78	16.38	17.24	16.85	16.6	17.18	16.81	16.94	16.53	16.13	16.71	15.91	16.36	16.18	17.3	16.38	15.9	16.95	16.03
CUL1	12.41	13.09	11.29	12.08	11.19	12.42	11.95	11.56	11.61	12.12	11.71	12.93	11.85	12.32	12.95	11.32	12.33	13.49	12.33	11.34	12.41	12.13	12.95	12.45	12.69	11.62	12.91	12.28	11.52	11.97	12.61	12.37	12.26	13.11	12.38	12.49	12.35	12.28	12.6	11.53	12.53	12.64	12.04	12.68	13.04	12.16	12.75	12.74	12.64
DLGAP3	15.24	15.67	14.72	16.51	14.38	15.44	14.53	15.16	14.34	15.62	14.09	15.76	13.97	15.4	14.88	15.85	15.5	15.92	14.79	13.55	15.09	15.12	14.96	14.64	14.64	14.46	15.42	14.87	14.6	14.7	15.21	14.97	15.91	15.61	14.75	15.42	14.7	14.87	14.94	14.11	14.59	15.13	14.75	15.26	15.76	15.22	15.11	15.44	14.98
PROX2	5.24	5.07	5.39	3.04	3.35	3.81	4.05	5.25	5.57	4.15	2.98	4.45	4.06	3.8	4.64	3.81	3.07	4.16	2.38	5.06	5.42	5.61	4.04	2.96	3.07	4.31	3.79	4.64	3.41	4.76	5.71	5.57	4	3.57	4.11	4.02	3.36	4.09	2.83	5.11	5.83	5.26	5.73	3.68	4.3	5.5	4.74	4.02	2.56
KALRN	8.87	9.74	8.2	8.71	7.97	9.2	9.28	8.18	8.8	7.68	8.26	9.31	8.14	8.66	10.59	8.44	8.85	9.12	7.93	8.05	7.33	8.65	8.74	7.22	8.06	7.66	8.51	8.58	7.92	7.77	8.03	8.55	9.47	9.62	8.45	8.41	9.03	8.87	8.51	7.44	8.95	7.98	8.84	9.04	9.01	9.01	8.67	8.17	8.18
LILRB3	9.4	9.13	8.76	8.36	7.5	8.85	9.32	8.94	9.11	7.47	8.72	9.01	9.26	9.68	8.41	8.78	9.45	9.62	8.32	9.62	9.63	9.78	9.07	9.17	9.4	9.7	10.14	8.82	8.9	9.01	9.4	9.82	8.74	8.62	9.5	10.83	8.67	9.57	7.93	9.06	9.7	9.8	9.94	8.26	8.89	9.23	9.39	12.43	9.44
TSPAN9	5.4	5.39	5.12	5.81	5.46	5.87	5.93	5.28	5.82	5.04	5.26	5.27	6.14	6.95	5.21	5.82	12.86	6.76	6.16	5.07	6.99	5.84	6.43	6.49	7.25	5.91	6.16	4.68	4.8	4.94	5.78	5.9	6.44	6.56	6.26	7.16	6.06	6.43	6.52	5.4	5.34	6.59	6.24	6.81	5.32	5.94	5.28	7.09	6.56
ERO1L	8.57	8.39	8.13	8.67	7.85	9.17	8.94	8.47	8.19	9	8.22	9.47	7.78	9.58	10.15	8.1	8.82	8.99	8.49	7.82	8.45	8.34	9.06	8.75	9.25	8.26	8.36	8.25	8.12	8.68	8.67	8.48	9.05	9.23	8.82	8.79	8.77	8.73	9.22	7.93	8.38	8.69	9.11	8.95	9.05	8.41	8.93	9.67	8.61
LPPR2	10.14	11.09	9.38	9.93	8.3	9.49	10.23	9.4	9.33	9.54	9.73	10.53	8.75	10.31	9.57	9.84	10.12	11.36	9.18	9.48	9.86	10.71	10.51	9.77	10.1	9.72	9.88	10.27	10.19	10.33	11.49	10.34	10.85	11.38	9.9	10.74	10.81	10.27	9.25	9.67	10.97	10.57	10.51	9.83	10.27	9.78	11	10.68	10.2
TXN2	12.13	12.33	11.62	11.99	11.44	12	12.13	12.34	12.2	12.23	12.18	12.88	11.63	12.67	12.73	12.63	12.32	12.98	11.71	11.61	12.3	12.39	12.72	12.17	12.22	11.92	12.35	11.89	11.22	12.07	11.84	12.11	13.17	12.24	12.35	13.12	12.28	12.27	12.66	11.48	12.47	12.36	12.8	12.36	12.76	12.14	12.12	12.42	11.99
PBLD	9.19	9.39	8.81	10.09	8.98	9.45	9.44	7.61	9.13	8.6	9.21	10.37	8.56	9.16	10.46	9.62	9.39	10.1	9.62	8.52	7.86	8.79	9.72	9.06	8.92	7.68	9.48	10	8.32	9.26	8.73	7.99	11.72	10.27	8.66	10.17	10.07	9.75	9.63	8.52	10.01	8.56	9.34	9.81	9.67	8.91	9.57	9.25	8.41
YTHDF2	5.51	6.19	5.69	4.31	4.45	5.62	6.38	5.84	6.33	5.2	4.94	5.63	5.96	6.53	6.1	5.55	5.38	6.06	5.23	5.84	5.38	5.64	5.61	5.04	5.46	5.57	5.38	5.63	5.11	5.8	5.82	6.13	5.93	5.52	5.6	5.88	4.42	5.37	5.53	6.05	6.39	5.91	6.21	4.71	5.84	5.54	5.13	6.02	5.47
TTTY22	6.63	6.29	6.55	4.52	3.66	5.73	5.3	6.75	6.89	2.89	4.64	5.8	6.29	4.91	6.18	5.68	5.78	6.07	3.61	6.29	5.51	6.13	5.9	5.65	4.6	6.16	5.19	6.62	5.96	6.74	7.02	6.96	5.06	5.16	5.97	6.5	3.43	5.18	3.63	6.45	7.36	6.77	7.07	2.49	7.11	5.39	3.52	6.63	4.77
TCP11L2	6.77	6.88	6.72	6.75	4.95	7.57	6.67	6.27	6.79	6.21	7.25	7.75	6.96	6.35	8.51	7.04	7.21	7.34	6.61	7.23	7.26	7.5	8.01	7.14	6.51	7.88	6.75	7.12	7.21	6.87	7.11	7.98	7.36	7.26	7.27	7.77	7.76	7.4	7.65	6.81	7.69	6.78	7.75	8.02	8.29	7.43	7.08	7.56	6.7
HP1BP3	12.29	11.95	10.52	11.47	10.2	12.35	11.97	10.78	10.57	11.08	11.03	12.66	10.95	11.82	13.68	11.31	11.98	12.24	11.39	12.28	11.91	11.36	11.65	12.44	11.86	11.93	11.83	11.83	11.16	11.72	11.85	12.03	13.38	12.99	12.33	13.07	12.09	12.06	11.74	11.86	13.05	11.36	11.79	12.34	12.56	11.77	12.14	12.22	12.01
HIST1H2AL	7.47	6.7	7.14	5.5	5.35	7.06	6.97	7.31	7.31	6.57	5.9	7.06	4.42	4.64	5.01	4.33	5.25	6.41	6.22	6.54	6.06	6.35	6.2	5.21	4.37	7.32	5.75	5.72	6.08	6.22	6.35	6.52	6.95	5.1	6.51	5.64	4.53	5.73	5.09	5.15	6.82	6.02	6.52	4.57	5.64	5.74	4.74	5.07	4.6
ZSWIM2	3.17	3.26	5.09	2.91	2.17	3.43	2.46	4.63	5.28	2.41	2.83	4.15	4.47	2.58	3.75	2.38	2.93	3.2	2.38	4.91	4.94	4.86	4.6	2.89	4.23	3.91	2.94	4.84	4.26	3.36	5.8	5.71	4.41	3.31	3.36	3.85	3.22	4.06	2.51	4.13	5.2	5.45	5.77	3.89	3.12	3.39	3.51	3.86	2.61
MGC24975	7.77	8.08	7.54	8.04	8.22	8.17	7.32	8.55	8.07	7.28	4.98	7.33	6.79	6.18	8.02	8.51	6.24	7.08	6.4	6.74	6.79	7.23	6.66	6.44	5.84	6.05	6.87	7.59	6.88	5.74	6.92	6.47	8.25	8.31	7.54	6.66	6.56	6.55	6.12	6.58	7.63	6.88	7.32	7.82	6.14	6.94	6.5	6.48	6.64
TPP2	10.53	10.79	10.48	10.57	9.63	10.4	10.67	10.07	10.68	11.06	10.19	11.05	10.26	9.83	11.16	10.11	10.32	11.45	10.71	10.28	10.49	10.69	10.74	10.17	10.36	10.2	10.42	10.76	9.75	10.21	10.71	10.96	11.41	10.73	10.81	11.22	10.67	10.82	10.62	10.19	11.15	10.71	10.97	10.76	11.12	10.76	10.55	10.63	10.45
ZBTB20	11.74	11.48	10.85	12.06	11.54	12.72	11.74	10.05	11.4	11.33	12.96	13.33	13.19	11.87	13.49	12	12.85	12.51	11.49	12.38	12.27	11.85	12.18	12.31	12.43	11.74	12.52	13.04	11.93	11.51	11.81	11.87	13.49	13.71	13.42	13.3	13.15	12.62	12.15	12.23	12.64	12.09	12.35	13.63	12.95	12.85	11.19	12.49	12.25
CDH4	12.27	13.93	8.6	9.84	6.44	11.07	12.3	8.57	9.37	7.31	8.09	12.12	10.92	8.02	11.01	9.03	8.43	10.96	10.3	9.41	8.62	9.99	10.06	7.71	9.22	7.91	9.85	9.39	8.27	7.78	10.54	9.11	9.7	10.45	8.43	9.19	8.38	10.13	10.97	6.66	7.65	9.44	9.28	11.31	8.26	10.38	9.53	9	10.22
ARPP-21	7.51	10.82	7.2	10.65	8.82	6.35	11.76	8.97	6.52	9.15	9.64	9.44	4.81	11.8	11.55	9.31	10.22	10.43	7.34	9.45	10.7	9.63	9.89	10.65	10.73	9.67	10.14	11.39	10.44	10.42	11.01	10.12	11.44	11.19	9.81	10.74	11.34	8.62	8.28	9.29	10.13	9.26	11.3	11.15	9.61	9.39	10.96	10.53	11.79
ZNF514	10.61	11.25	10.89	11.42	11.33	11.3	11.01	11.14	11.55	11.35	10.01	11.69	11.44	10.83	11.76	10.63	11.1	12.13	10.47	10.18	10.25	10.59	11.25	10.92	10.61	10.03	11.38	10.74	10.21	10.32	10.64	10.6	11.26	11.29	11.34	11.5	10.83	10.18	10.92	10.49	11.03	11.15	10.98	11.64	11.31	11.31	11.36	10.38	10.5
BCAT2	12.77	12.15	12.21	13	11.89	12.65	12.36	12.48	10.93	12.38	11.38	13.17	9.86	12.08	12.94	12.76	11.9	12.99	11.9	11.27	11.71	11.95	12.24	11.67	11.46	10.62	11.87	12.04	11.47	11.2	11.78	11.16	12.17	12.74	12.46	12.14	11.72	12.3	11.76	11.13	12.22	12.21	11.81	11.86	12.14	12.36	11.92	11.9	11.44
LASP1	12.84	13.4	11.8	12.18	12.14	12.73	13.62	12.01	11.51	12.55	12.96	13.58	12.43	13.24	12.78	11.94	12.8	13.67	12.81	12.3	12.8	13.36	13.18	13.5	12.98	12.32	13.06	12.79	12.44	12.8	13.35	12.86	13.29	13.44	13.25	13.49	13.09	13.59	12.59	12.47	13.13	13.47	12.87	13.45	13.2	12.97	13.79	13.65	13.24
LOC129881	6.87	7.88	6.44	5.29	6.32	6.09	5.87	3.41	4.72	5.03	6.16	6.09	6.3	6.71	7.49	5.41	6.1	6.27	6.07	5.91	4.55	6.16	6.43	7.93	8.24	6.77	5.76	6.8	5.51	4.95	6.72	6.13	8.53	5.83	5.72	6.85	6.06	7.36	6.64	5.79	6.55	5.9	5.71	7	6.15	6.06	3.9	8.65	6.76
RGS14	9.79	9.57	7.98	8.31	6.8	8.27	9.89	8.44	8.18	8.66	7.74	8.61	7.81	9.79	10.43	8.22	8.66	9.99	9.07	9.19	10.57	8.91	8.82	8.32	8.78	9.11	9.32	8.91	7.74	8.56	8.72	9.61	7.78	9.56	10	9.41	8.91	9.18	8.94	9.59	9.43	9.03	8.55	8.88	9.31	9.23	8.82	9.74	9.33
CASC5	8.76	9.41	7.45	8.17	7.6	9.13	7.62	8.12	8.1	8.51	5.86	7.63	5.91	4.26	7.08	4.17	6.18	7.36	7.94	6.7	4.09	6.22	5.49	5.55	5.17	5.68	6.66	7.12	5.83	7.14	5.81	5.6	8.77	7.03	7.57	5.96	6.7	5.78	5.98	5.97	8.33	4.54	6.92	6.22	6.48	6.95	3.51	3.81	5.51
ARMCX6	12.8	13.87	12.18	12.64	12.21	12.78	13.36	12.26	12.54	12.71	12.59	13.39	12.45	13.05	14.33	12.87	12.53	13.91	12.33	12.43	12.8	12.98	13.19	12.87	12.68	12.49	13	12.88	12.46	12.34	12.8	12.89	13.46	14.12	12.99	13.72	12.91	12.83	12.93	12.39	12.67	13.08	12.52	13.25	13.46	13.13	13.25	13.96	13.04
TMEM142A	9.08	8.43	7.75	7.23	6.81	8.13	8.9	8.03	8.02	7.3	8.59	7.96	8.29	8.57	8.6	7.68	8.8	8.95	7.98	8.82	9.56	8.32	8.33	9.11	8.24	9.11	9.02	8.05	7.17	7.66	8.44	9.04	8.11	8	9.46	9.36	7.97	8.57	8.41	8.84	8.59	8.8	8.2	8.16	8.75	8.8	8.31	9.39	8.9
TOX	12.39	11.56	12.42	12.05	11.33	12.57	10.91	11.03	9.81	12.95	11.42	12.17	10.33	10.86	11.86	10.78	11.98	12.3	10.95	10.46	9.7	10.79	11.43	11.69	11.34	10.45	11.21	12.38	10.26	11.61	10.02	10.99	12.25	10.68	11.43	11.91	10.89	12.3	10.4	10.8	13.15	10.16	10.64	10.08	12.51	11.02	11.35	11.59	10.39
MGAT4A	10.18	10.43	9.29	10.07	9.04	10.41	10.89	9.16	9.42	8.56	10.88	10.56	9.96	11.98	9.51	8.74	10.63	11.37	10.33	10.78	11.23	10.7	10.49	10.7	10.28	11.3	10.84	10	9.9	9.81	10.29	10.59	10.64	10.29	10.62	11.17	10.57	10.77	9.77	9.93	10.43	11.06	10.67	10.38	10.64	10.28	10.23	11.59	10.45
PVRL1	7.67	8.33	7.44	7.04	6.45	9.98	8.26	8.25	7.87	7.29	8.83	9.41	6.97	8.81	8.73	8.13	8.03	9.22	7.19	8.32	7.85	8.47	9.34	8.75	7.61	9.29	7.84	8.41	7.24	8.42	8.43	8.94	9.92	8.59	8.76	9.06	8.51	8.07	8.77	7.82	9.2	8.96	8.64	9.23	9.27	7.99	7.53	8.38	7.98
KMO	9.82	8.38	8.26	6.9	5.84	9.06	7.84	7.95	8.59	6.6	8.54	7.31	7.38	9.53	7.76	7.25	8.4	9.53	7.9	8.77	9.07	8.45	8.46	6.73	7.45	9.04	8.8	7.99	8.04	7.58	8.9	9.19	8.42	7.85	8.72	8.78	7.77	8.45	6.84	7.89	8.74	9.1	9.61	7.87	8.75	8.32	7.97	9.98	7.83
BRP44	13.22	14.42	12.61	13.28	12.6	13.4	13.21	12.87	12.45	13.26	13.3	13.98	12.76	13.66	14.02	13.23	13.31	14.39	13.19	12.69	13.24	13.52	13.7	13.89	13.77	13.33	13.22	13.42	12.58	13.32	13.46	13.13	14	14.78	13.54	13.84	13.65	13.5	13.44	12.52	13.64	13.36	13.31	13.77	14	13.01	13.42	14.07	13.32
KAZALD1	8.71	9.26	7.44	9.28	9.85	7.98	10.11	7.29	8.6	7.33	7.78	8.19	8.37	10.96	10.01	9.59	7.5	9.35	8.35	8.89	9.32	8.74	9.22	10.52	9.03	8.62	9.05	8.89	7.1	8.63	8.97	9.07	9.51	10.55	10.1	11.93	8.25	8.55	9.11	10.1	8.86	10.75	7.98	9.05	8.56	9.05	9.23	8.62	9.72
RPS6KB1	12.87	12.25	11.83	12.2	11.93	12.49	12.45	12.68	12.01	12.67	11.8	12.86	11.43	11.96	11.55	10.87	12.35	12.57	11.89	10.64	11.41	11.56	11.88	11.75	11.9	11.65	12.07	12.61	11.63	11.61	11.74	11.54	12.14	12.58	12.44	11.96	12.24	12.22	12.03	11.15	12.1	11.67	12.09	12.58	12.7	12.16	12.4	11.56	11.8
ADAMTS14	7.1	7.36	9.16	6.49	8.64	8.05	8.75	8.38	8.74	8.34	8.67	8.05	7.95	9.14	7.62	7.95	7.42	9.6	8.7	7.74	7.98	8	8.86	9.69	7.67	8.17	7.81	7.7	7.24	7.81	7.71	8.02	7.27	7.67	8.31	10.1	7.82	9.1	8.78	8.5	7.77	8.81	8.88	8.44	7.69	8.75	8.55	10.41	9.07
FUBP3	8.7	8.72	8.7	7.95	7.33	8.56	7.98	9	9.03	7.97	7.67	7.81	8.21	7.33	8.39	8.33	7.49	8.79	7.73	8.19	8.51	8.69	8.72	7.65	8.03	8.34	7.88	8.59	7.68	8.39	8.94	8.76	8.17	8.46	8.45	8.61	7.7	7.63	7.67	7.66	9.22	8.85	9.27	8.18	7.24	7.41	7.53	8.88	7.39
PTDSS2	13.63	13.8	13.76	13.5	13.89	13.81	14.04	14.07	13.26	13.8	12.9	14.4	13.2	13.48	13.77	13.03	13.48	14.71	12.44	13.12	12.76	13.54	13.62	13.97	13.49	12.9	13.36	12.81	13.31	12.6	13.84	13.63	14.33	13.35	13.78	14.23	14.1	13.87	14.42	13.1	13.53	13.65	13.68	13.91	11.94	13.45	14.23	14.04	13.69
F11R	12.78	11.47	9.15	10.03	10.04	11.38	12.51	9.46	9.93	11.39	12.66	13.1	12.38	12.21	12.06	11.58	12.72	12.66	11.88	11.73	12.58	12.14	13.08	12.76	11.05	12.65	11.81	10.28	12.27	11.42	12.49	12.22	12.02	14.15	12.98	12.35	13.21	11.84	11.82	11.12	12.16	12.44	11.99	12.69	12.39	12.31	13.81	13.34	12.28
CAPRIN2	9.97	10.59	9.55	9.74	9.38	10.32	10.17	9.88	9.01	9.84	10.08	11.01	10.83	10.8	11.04	9.54	10.23	10.69	9.69	9.21	10.24	10.07	10.66	10.34	10.77	9.41	10.33	10.32	9.88	9.47	10.43	10.07	10.59	10.48	9.45	10.75	10.58	10.25	10.92	9.88	10.8	10.45	10.04	11.08	10.71	10.42	10.39	10.76	10.06
ZNF618	11.7	13.27	12.13	12.61	12.25	12.31	12.62	12.33	11.46	12.37	11.17	12.62	11.72	11.63	13.28	12.03	9.55	12.24	12.23	10.45	10.24	11.95	10.78	11.12	11.96	11.21	11.66	12.42	11.09	10.64	11.97	9.86	13.51	12.92	11.6	11.99	10.11	10.57	12.23	11.71	13.2	11.18	12.9	12.57	12.5	12	8.95	12.29	10.66
HFE	5.58	5.48	5.78	4.01	2.1	4	4.49	4.98	6.03	2.58	3.9	4.27	5.39	5.23	5.5	4.1	4.07	5.1	2.98	5.61	6.07	5.52	5.39	5.69	4.12	5.05	5.68	5.22	3.75	5.06	6.16	6.23	4.48	5.13	4.89	6.74	4.33	4.56	2.79	5.73	6.41	6.15	6.1	3.86	3.35	5.39	4.65	6.77	5.77
CAMK2N2	7.83	8.27	7.79	6.51	6.43	6.92	7.38	8.14	8.1	6.96	7.1	7.24	7.34	8	8.17	7.65	6.75	7.98	6.09	7.79	7.82	7.91	8.21	7.11	6.93	7.39	6.8	7.58	7.38	7.32	8.17	8.06	7.52	7.8	6.96	7.68	6.7	7.04	6.98	7.64	8.5	7.85	8.11	7.33	7.59	6.88	7.33	7.81	7.39
ZNF320	8.37	9.65	8.3	8.73	8.68	8.57	8.21	8.87	7.56	8.96	7.92	9.72	8.52	7.99	9.51	8.4	8.78	9.37	7.95	7.14	8.16	8.31	8.84	8.34	7.89	7.1	8.52	8.62	7.38	7.68	8.45	8.35	8.39	8.34	8.29	8.71	8.01	8.74	8.31	7.58	8.83	8.45	8.19	8.17	8.38	8.54	8.13	9.01	8.25
POU5F1	7.78	7.77	7.5	6.89	7.33	7.44	7.65	7.09	7.47	7.33	7.47	7.21	7.44	7.06	7.68	7.51	6.87	7.31	7.83	7.05	7.78	7.7	7.91	6.73	7.08	6.88	7.68	7.67	7.05	6.73	7.82	7.77	7.48	7.32	7.16	8.22	7.18	6.93	7.16	7.42	7.65	7.51	7.72	8.14	7.45	7.34	7.26	7.67	7.18
KIAA0999	9.45	9.3	8.93	8.16	7.67	9.12	9.13	9.04	9.1	7.98	8.87	8.97	8.94	9.16	8.38	8.05	8.6	9.74	7.71	8.99	9.38	8.82	9.56	9.08	8.88	9.53	9	8.68	7.86	8.51	9.6	9.94	9.08	8.93	9.27	9.76	8.91	9	8.9	8.85	9.36	9.69	9.24	8.58	9.11	9.08	8.57	9.73	9.12
NACA	16.37	16.39	16.65	16.81	16.38	17.18	16.63	17.51	16.56	17.61	16.02	17.37	16.49	15.66	17.39	17.23	16.72	16.95	16.27	16.36	16.37	16.65	16.94	16.39	16.44	16.32	16.3	16.75	15.83	15.81	15.85	16.08	17.46	17.1	16.69	17.35	17.27	17.08	17.65	16.45	16.43	16.13	16.75	16.95	17.39	16.46	16.07	16.81	16.2
SIRPA	9.76	9.47	9.53	8.95	8.21	9.1	8.96	9.52	9.95	8.67	8.27	9.16	9.09	8.6	9.06	9.85	8.77	9.11	7.97	9.35	9.15	9.52	9.82	8.26	8.51	9.64	9.14	9.62	9.55	9.39	9.81	9.89	9.18	9.45	8.94	9.81	8.57	9.17	8.67	9.41	10.47	9.29	9.91	9.14	9.1	8.82	8.98	9.49	8.53
LOC649843	11.82	12.92	11.55	11.79	11.28	12.99	12.36	12.38	12.05	12.27	12.19	12.87	11.29	11.77	11.99	11.87	12.24	13.44	11.65	11.41	11.71	13.01	12.15	12.18	12.04	11.64	12.13	11.9	11.72	12.02	12.01	11.97	12.84	12.68	12.33	12.34	12.57	12.99	11.33	11.18	11.98	12	11.82	12.37	12.28	12.06	12.36	12.79	11.49
BPNT1	9.89	10.42	9.59	9.67	9.4	9.39	9.24	9.74	9.81	9.73	9.46	10.42	9.52	9.64	10.51	9.66	9.58	10.3	8.66	9.53	10.28	10.17	10.32	9.6	10.12	9.51	9.83	9.76	8.69	9.29	10.03	9.88	10.37	10.55	9.66	10.61	9.9	9.71	9.41	9.4	10.37	9.95	10.25	9.91	10.43	10	9.61	10.31	9.55
LOC100129196	8.05	7.26	6.99	5.01	5.17	6.71	7.6	6.67	7.41	3.91	6.57	6.44	6.87	7.28	8.11	7.19	6.88	6.99	6.07	7.93	8.56	7.61	7.66	7.53	7.61	7.98	7.1	7.5	6.01	7.3	7.76	8.16	6.69	7.13	7.82	8.27	6.31	7.48	7.4	7.97	7.74	8.11	7.92	6.46	7.64	7.71	7.32	7.87	7.4
C1orf93	11.38	10.92	9.19	10.07	9.22	11.12	11	9.71	8.91	10.03	10.86	11.34	9.9	11.68	11.62	11.08	10.85	12.06	11.09	10.39	11.1	11.12	11.16	11.35	11.49	10.82	10.84	10.6	10.94	10.65	10.58	10.35	11.62	11.66	11.28	11.89	10.36	10.78	11.01	11.28	11.91	10.93	11.18	11.67	11.05	10.53	11.37	12.56	10.47
LOC729141	5.66	5.47	5.26	3.14	3.02	4.63	4.97	5.71	5.69	3.74	3.04	4.52	4.77	4.3	4.69	4.29	5.22	4.74	3.56	4.85	5.35	5.77	5.15	4.85	3.86	5.15	4.45	5.17	4.51	5.4	5.48	5.9	3.17	3.62	4.68	5.15	3.97	3.96	4.29	5.64	6.16	5.47	6.06	4.41	4.67	4.74	4.84	5.51	4.81
IL28B	4.96	4.97	5.21	3.05	2.26	3.67	3.87	5.45	5.66	2.72	3.05	4.54	4.24	2.87	4.19	3.95	4.13	3.57	2.38	4.95	4.85	4.98	4.13	2.98	3.14	4.19	3.17	4.47	3.84	5.44	5.95	5.71	3.2	3.63	4.24	4.05	3.39	3.31	2.85	5.34	5.74	5.45	5.55	2.38	3.51	2.7	4.74	4.05	2.58
FAM18B	12.09	12.22	10.86	11.86	11.06	12.75	11.98	11.51	11.26	12.03	12.43	13.05	11.31	13.17	12.62	11.5	12.81	12.97	11.74	11.38	12.35	12.17	12.53	12.7	12.93	11.17	12.35	12.62	11.71	12.1	12.25	12.04	12.92	12.57	12.55	13.02	12.89	12.5	12.62	11.61	12.47	12.69	12.36	12.6	12.97	12.15	12.16	12.48	12.63
AKT3	12.22	13.3	11.8	12.89	11.72	12.79	12.42	11.92	12.73	12.87	12.15	14.05	12.52	12.68	13.62	12.67	12.8	12.99	12.55	11.69	11.56	12.65	12.83	12.18	12.91	11.89	12.42	12.5	11.54	12.11	11.92	11.94	13.55	13.7	12.88	12.68	13.2	13.01	13.13	11	12.23	12.12	12.8	12.75	12.79	12.34	12.62	12.63	12.11
KLF15	5.97	9.87	9.06	7.75	8.28	7.27	8.07	10	8.22	8.61	6.09	5.49	7.72	9.01	8.48	6.31	7.31	7.43	6.67	5.53	7.94	6.81	8.67	8.49	7.88	6.94	6.69	6.82	6.67	6.62	8.17	7.22	8.73	7.45	9.02	10.19	6.51	7.68	6.67	9.36	7.22	8.54	7.55	5.26	5.97	7.98	5.64	9.36	9.22
HSPA5	12.08	12.56	10.73	12.17	11.38	12.49	12.23	11.96	11.73	12.55	12.8	12.4	11.82	12.33	12.72	11.15	11.67	13.04	11.93	11.14	12.33	12.61	12.83	12.1	12.92	12.59	12.28	11.97	11.33	11.64	12.48	11.59	12.38	12.57	12.37	12.79	12.43	12.24	11.7	11.16	11.88	12.68	12.52	11.86	11.61	11.85	12.16	13.35	12.44
MYF6	8.05	8.12	8.36	5.96	10.55	8.01	8.06	8.02	8.68	4.07	6.43	8.43	7.48	7.08	7.8	6.65	7.82	8.24	6.05	7.75	6.77	7.17	7.62	6.98	7.27	7.34	7	8.07	7.07	8.45	9.33	8.77	7.58	7.77	7.47	7.69	6.01	6.11	8.74	7.75	9.19	8.28	8.78	7.01	9.23	7.28	4.89	8.23	6.84
CHD9	8.51	8.81	7.89	8.32	7.7	8.75	8.72	8.15	8.73	8.23	8.89	9.36	8.04	8.43	8.93	7.84	8.59	8.68	8.07	7.66	7.87	8.79	8.71	8.22	8.62	7.67	8.73	8.83	7.92	8.05	8.08	7.73	9.3	9.05	8.68	8.79	8.95	8.52	7.96	7.96	9.11	8.19	8.71	8.88	9.23	8.43	7.62	8.4	8.3
DCST1	7.26	7.9	8.22	6.48	3	6.62	6.06	8.16	8.22	6.13	5.5	6.88	7.33	5.76	6.97	7.02	6.96	9.12	5.73	8.05	8.38	8.35	8.11	6.02	7.56	7.65	6.9	8.3	7.69	7.73	8.95	8.74	7.32	7.11	6.63	8.15	5.98	7.67	5.25	7.56	8.74	8.82	8.68	6.61	6.58	5.77	6.53	8.43	6.51
INSAF	3.2	3.22	4.84	2.94	2.2	3.35	2.43	4.34	4.66	2.35	2.81	4.1	3.22	2.51	2.85	2.41	3.07	5.61	2.38	4.29	4.16	4.43	4.44	2.81	3.09	3.89	2.94	4.15	3.75	3.61	5.43	5.28	2.94	3.26	2.61	4.03	3.15	3.02	2.43	3.7	5.07	4.82	5.01	2.46	3.05	2.56	3.45	3.91	2.29
NOL5A	14.36	13.44	13.67	13.59	12.68	14.52	13.22	13.96	13.46	13.55	13.72	15.05	12.74	13.38	15.44	13.97	14.15	14.24	14.49	13.14	13.29	13.53	13.88	13.15	13.15	12.84	13.94	13.53	13.63	13.67	13.75	13.6	13.9	13.93	14.24	13.54	13.95	13.96	13.24	12.83	13.73	13.23	13.44	14.16	14.68	14.07	14.91	13.94	13.18
CHRNA9	3.17	3.25	2.56	2.93	2.17	3.38	2.43	5.04	2.81	2.38	2.81	4.14	2.38	7.89	3.67	2.38	2.7	3.17	2.38	3	2.46	2.87	3.32	2.87	3.02	2.68	2.91	3.19	2.93	3.02	4.07	3.41	4.34	3.29	2.61	3.85	3.2	3.04	2.49	2.17	3.2	4.05	3.36	2.51	3.1	2.56	3.47	3.95	2.49
RET	4.98	3.26	8.29	9.55	8.29	3.38	5.54	3.7	8.31	8.92	2.81	4.3	9.02	8.02	5.65	2.38	2.72	9.55	3.2	3.87	6.02	5.55	5.45	4.15	8.43	4.73	3.09	6.7	3.14	4.96	4.94	5.3	11.16	6.05	3.42	8.22	5.6	3.1	2.51	4.34	3.36	6.22	6.5	5	3.1	4.2	3.49	5.27	3.96
ANKRD21	11.95	8.46	7.13	5.04	6.22	7.26	12.12	9.87	6.4	4.73	7.2	10.72	9.63	4.01	10.63	3.64	9.32	12.32	10.42	8.68	6.53	9.36	10.15	7.01	4.7	5.62	8.23	7.22	7.7	9.55	5.41	9.6	8.68	4.74	4.63	5.17	8.48	9.74	9.81	7.12	5.89	9.58	6.12	10.46	12.08	9.9	7.98	4.54	10.27
TMEM185A	9	9.63	8.79	9.13	8.01	9.61	9.55	8.75	8.77	8.53	9.11	9.99	9.11	8.9	10.18	8.79	8.87	9.15	8.65	8.8	9.43	9.55	9.11	9.63	8.94	9.09	9	9.14	8.35	8.74	9.18	9.26	9.34	9.08	9.7	9.51	9.04	9.06	8.87	8.36	9.51	9.1	9.07	9.99	9.17	9.3	9.5	9.59	8.89
RASGEF1B	5.34	5.64	6.19	5.71	2.14	5.81	6.59	5.73	6.36	4.6	6.17	4.99	5.61	6.07	5.68	6.28	5.96	6.57	4.77	6.95	6.61	6.73	7.35	7.03	6.35	8.04	6.34	5.8	6.11	6.08	6.37	6.65	5.6	5.59	6.74	7.08	5.71	5.02	6.07	6.37	7.08	6.47	6.98	5.13	7.2	5.89	5.71	6.8	6.2
GPR30	10.21	8.06	7.96	10.38	10.4	8.69	9.95	9.33	7.65	9.02	8.84	7.81	10.05	9.41	9.79	8.07	7.56	11.64	9.36	9.16	11.58	8.7	9.01	11.29	9.48	8.86	9.46	9.54	7.71	9.32	9.53	9.13	10.51	9.25	9.93	12.03	8.74	8.97	8.88	10.8	8.74	12.47	8.78	10.61	7.66	9.71	8.28	11.07	10.29
FPGS	10.28	11.16	10.72	10.25	9.41	10.64	10.64	10.7	10.89	10.13	10	10.33	9.99	10.91	11.48	10.34	10.22	10.91	10.25	10.57	10.91	10.75	10.68	10.6	10.53	10.44	10.31	10.46	9.8	10.8	10.97	10.95	11.32	10.8	11.01	11.3	10.26	10.2	10.31	10.38	11.08	11.12	11.05	10.8	10.27	10.27	10.54	11.43	10.46
OR6Y1	6.91	7.52	8.7	7.69	4.71	7.48	6.14	7.56	8.37	5.69	5.04	5.43	6.9	5.31	6.67	7.69	8	8.02	5.62	7.39	7.77	7.62	7.19	4.83	7.12	7.16	7.02	8.14	7.23	7.6	8.72	8.46	7.01	6.97	8.05	7.55	6.08	5.75	5.43	6.81	8.31	8.43	8.49	7.31	6.68	7.63	7.2	7.3	5.92
MAP2	7.92	8.87	8.09	8.28	7.92	8.73	8.73	8.46	7.83	8.76	8.46	9.25	7.96	9.59	9.13	7.22	8.85	9.17	8.55	7.78	8.83	8.33	8.82	8.76	9.62	8	8.66	9.07	8.31	8.56	8.84	8.47	9.36	9.06	8.32	8.88	9.25	8.19	7.7	8.52	9.21	9.28	8.88	9.57	8.95	8.74	8.92	8.79	8.26
ZFAND5	14.11	14.66	13.89	14.49	13.75	14.35	14.72	14.1	14.18	14.66	14.6	14.97	13.61	14.56	15.34	14.09	14.42	15.07	14.56	14.07	14.04	13.9	14.77	14.68	14.59	14.24	14.23	14.85	13.74	14.58	14.96	14.29	15.38	15.28	14.89	15.53	14.79	14.54	13.79	14.14	15.47	14.61	15.24	15.36	14.92	14.05	14.89	15.41	14.24
NCAM1	6.22	6.11	6.45	6.16	6.16	6.79	6.17	6.6	6.51	6.06	6.29	6.75	7.27	9.68	7.02	6.46	6.35	6.78	5.06	7.21	8.94	6.93	7.98	9.16	10.35	7.58	6.71	6.49	6.08	7.46	8.03	7.55	6.84	6.79	6.66	9.21	6.07	6.26	7.29	8.1	7.39	9.21	7.33	7.02	6.35	6.79	5.77	9.35	7.82
C12orf31	11.22	11.76	10.56	11.09	10.65	11.66	11.19	11.06	10.94	10.86	10.9	11.64	11.03	11.06	11.46	10.57	11.04	11.6	10.53	10.67	11.59	10.79	11.23	11.57	11.29	10.94	11.24	10.85	10.29	10.66	10.93	10.95	11.52	11.27	11.29	11.96	11.35	11.38	11.54	10.76	11.3	11.23	11.02	11.82	11	10.97	10.88	11.99	10.88
JRK	9.97	10.09	9.91	10.04	9.31	9.77	9.34	10.03	9.96	9.85	9.55	9.89	10.3	8.94	10.58	9.99	10.04	9.99	9.75	9.26	9.77	9.83	9.79	8.88	9.83	9.29	10.03	10.33	9.23	9.53	10.46	9.79	9.99	10.08	9.8	10.04	9.51	9.49	9.16	9.35	10.42	9.78	10.41	9.59	10.01	9.58	9.86	10.1	9.34
MGC27348	15.68	15.72	16.18	16.38	16.11	15.68	16.09	17.17	16.1	17.03	15.3	16.02	15.11	15.4	15.67	16.75	15.4	16.35	15.1	15.25	15.52	15.99	15.58	15.41	14.77	15.41	15.35	15.03	14.68	14.98	14.98	15.41	15.5	15.59	15.95	15.76	15.61	15.79	15.52	14.91	15.07	15.19	14.95	15.23	16.08	15.55	15.15	15.81	15.48
LARP4	7.72	7.95	7.55	7.51	7.41	8.13	7.81	7.87	7.61	7.52	8.08	7.91	7.46	7.56	7.68	6.82	7.55	7.84	7.44	7.08	7.87	7.74	7.68	7.78	7.9	7.59	7.65	7.63	7.13	7.04	7.69	7.84	7.45	7.19	7.9	8.19	7.67	7.39	7.85	7.03	7.96	7.73	7.87	8.16	7.41	7.45	7.15	8.34	7.35
DOM3Z	10.98	12.06	10.62	10.72	10.24	10.59	10.89	10.96	10.74	9.88	10.9	11.54	11.55	11.71	12.39	11.03	11.04	12.61	10.69	10.76	11.19	10.98	11.66	11.2	11.32	11.06	11.26	11.4	10.06	10.94	11.18	11.12	12.26	11.81	11.28	11.43	11.05	11	11.55	10.65	11.74	11.9	11.4	11.94	11.77	11.16	10.77	11.33	11.03
TFG	12.18	12.76	11.88	12.4	11.71	12.26	12.39	12.36	12.17	12.25	11.84	12.53	11.96	12.48	13.15	12.22	11.97	13.28	11.72	11.3	12.07	11.98	12.52	12.55	12.74	11.76	12.05	11.77	11.39	11.44	12.33	11.84	12.47	12.88	12.52	12.59	12.61	12.55	12	11.42	12.17	12.71	12.48	12.66	12.07	11.96	12.49	12.87	12.23
LOC494558	8.04	7.68	8.39	7.29	4.43	8.23	6.6	7.81	8.45	6.03	5.36	5.65	7.25	6.36	8.33	7.6	7.32	8.37	6.64	7.85	8.24	8.18	8.09	5.63	6.99	7.64	7.34	7.88	7.17	7.54	8.64	8.61	7.93	7.02	7.63	7.74	5.03	6.19	5.15	7.28	8.68	8.42	8.66	6.96	7.52	6.49	6.17	7.75	6.61
ZNF577	11.65	12.17	11.79	11.88	11.36	12.08	11.27	12.11	11.71	11.1	11.3	12.27	11.67	11.44	12.17	11.25	11.96	13.16	11.09	11.36	11.52	11.53	12.01	11.7	11.31	11.3	11.88	12.02	10.68	11.43	12.01	11.96	12.26	11.7	12.14	12.35	11.86	11.81	11.58	11.11	12.23	11.8	11.94	12.5	11.69	11.54	11.33	11.95	11.38
MFNG	11.63	10.48	9.98	9.27	8.39	10.05	11.43	9.66	10.13	7.94	9.64	9.89	10.38	10.57	9.63	9.79	10.36	10.89	9.86	11.06	12.33	10.33	10.71	10.67	10.05	11.12	11.04	10.08	9.47	9.96	10.71	11.69	10.05	10.48	11.56	11.46	9.61	10.84	9.98	11.37	10.72	11.04	10.87	10.19	10.61	11.2	10.15	11.21	10.78
RAB11B	8.35	9.55	8.44	8.41	7.51	8.89	8.69	8.71	8.7	8.17	8.18	8.5	8.21	8.47	9.06	8.37	8.43	9.73	8.08	7.88	8.23	8.77	9.13	8.39	8.33	8.13	8.51	8.55	7.92	8.09	9.22	8.35	9.28	9.24	8.22	8.33	8.92	8.35	8.27	7.66	9.21	8.87	8.79	8.93	8.91	8.52	8.79	8.76	8.35
ORMDL2	12.94	13.14	11.97	12.56	12.47	13.53	13.02	12.28	12.44	12.62	12.27	13.74	12.53	13.6	13.07	11.46	12.46	13.65	12.37	12.72	12.75	12.27	12.85	13.37	12.95	12.44	12.33	12.31	11.96	12.31	12.14	12.55	13.15	12.66	13.04	13.52	12.91	13.05	13.67	12.29	12.57	12.83	12.44	13.48	12.85	12.58	12.45	14.02	12.2
TRIM54	6.3	7.46	8.55	6.62	7.29	4.83	4.68	10.14	7.19	8.18	3.98	4.22	5.66	3.94	7.07	6.22	4.98	6.39	6.14	5.97	6.03	6.55	6.28	3.41	4.25	5.96	4.69	7.08	5.58	5.53	6.59	6.51	5.69	5.97	5.61	5.87	3.26	4.19	4.2	5.94	7.02	6.24	6.59	5.41	8.99	7.25	3.82	6.27	4.81
C1orf113	11.66	12.27	10.99	13.64	9.69	11.67	10.34	11.31	10.69	11.34	9.99	11.23	10.25	11.34	11.15	12.11	11.74	12.27	10.54	10.2	11.02	10.93	11.07	10.48	10.5	10.4	11.67	11.38	11.36	11.19	11.64	11.43	11.89	11.9	11.36	11.4	10.87	10.85	10.81	10.37	11.55	11.71	11.3	11.31	11.8	11.64	11.65	11.52	10.67
IRAK1	11.47	11.44	10.94	11.02	10.7	11.04	11.57	11.27	10.71	11.01	9.91	11.25	10.72	11.48	11.16	11.56	10.5	11.49	10.69	10.28	11.52	11.26	11.25	11.25	11.56	10.78	10.88	10.37	10.28	10.71	10.85	10.73	10.87	11.63	10.91	11.57	10.58	10.54	11.21	10.18	10.38	11.36	10.65	11.08	10.77	10.65	11.09	11.91	11.43
NRG2	7.32	7.97	7.1	6.13	6.06	5.6	7.4	8.04	7.09	7.09	6.7	7.75	7.67	6.88	8.22	6.66	7.27	8.51	7.12	7.05	7.15	8.02	8.45	6.66	8.17	7.53	7.74	8.34	6.69	7.55	7.81	7.95	8.38	7.11	7.68	8.51	7.93	6.49	7.72	7.67	8.92	7.68	8.55	9.5	7.98	7.66	6.94	7.72	7.5
PPP2R3A	10.71	11.62	10.85	10.96	9.65	11.09	10.69	11.32	11.05	10.6	9.79	11.59	9.93	9.57	12.64	10.83	10.65	11.59	10.09	10.36	10.32	10.5	10.98	11.15	10.16	9.65	10.72	10.73	10.13	10.12	10.8	10.82	10.85	11.81	10.68	11.11	11.1	11.23	10.55	9.89	11.06	10.64	10.85	10.94	11	10.61	11.12	11	10.09
FLJ14107	8.17	8.26	8.14	6.67	6.22	7.63	6.94	8.22	8.38	6.93	7.49	7.05	7.7	6.84	8.21	7.39	6.84	7.95	6.19	7.77	8.14	8.05	8.42	7.09	6.9	7.96	7.26	7.93	7.12	7.52	8.59	8.62	7.33	7.47	7.37	8.36	6.93	6.97	6.32	7.71	8.75	8.35	8.55	7.36	7.45	7.18	7.41	8.49	6.94
EPOR	9.96	9.54	7.87	8.41	6.7	9.89	8.59	8.44	9.18	7.43	8.86	9	9.94	8.87	8.79	8.55	8.74	10.14	8.69	8.75	8.32	8.85	9.26	8.99	8.43	8.37	9.11	9.14	7.95	7.94	9.24	8.72	8.86	9.28	9.35	9.47	8.77	10.07	10.05	8.58	8.84	9.84	8.67	9.55	8.67	9.29	8.4	9.97	8.8
UBL4A	9.29	10.07	8.99	8.52	7.47	9.09	8.9	9.61	9.25	8.18	8.48	9.66	8.63	8.73	9.19	9.03	9.16	9.96	8.29	8.91	9.56	9.6	9.81	8.88	9.19	8.82	8.98	9.3	8.71	9.4	9.85	9.68	9.13	9.07	8.88	9.53	8.66	9.06	8.3	8.81	9.84	9.8	9.74	9.07	8.8	8.64	9.4	9.93	8.7
SUMO2	16.32	16.27	15.79	16.17	15.62	16.45	16.47	16.45	15.87	16.21	15.83	16.67	15.35	15.63	15.92	15.13	15.94	16.53	15.83	14.98	14.93	15.83	15.85	15.67	15.59	15.13	15.58	16.15	15.49	15.48	15.24	15.2	16.4	16.39	15.74	15.8	16.26	16.21	15.94	14.99	16.02	15.13	15.87	15.87	16.39	15.57	15.78	15.63	15.34
HOXC13	5.35	6.19	5.66	3.5	2.29	4.21	5.02	5.34	5.84	3.82	3.75	4.34	4.93	4.39	5.01	5.51	3	5.53	2.87	5.07	5.27	5.6	5.33	2.94	3.62	4.88	3.47	5.02	4.98	4.92	5.58	5.77	4.85	4.29	4.79	5.23	7.42	4.41	2.81	5.38	5.8	5.4	5.93	4.99	3.71	4.54	3.63	4.94	3.57
CCNJL	9.39	10.24	6.26	8.05	7.11	9.12	9.66	8.42	7.32	5.82	8.94	10.9	8.86	9.5	7.68	7.86	9.18	10.38	8.27	9.07	7.66	9.55	10.29	9.94	9.39	8.44	9.74	9.92	8.78	9.62	9.74	9.39	10.35	9.94	9.09	9.14	9.52	9.43	10.27	8.71	9.84	9.64	8.25	10.49	9.8	9.61	8.06	9.97	9.23
VPS52	10.24	11.18	9.95	9.84	9.2	10.3	10.12	10.27	10.18	8.63	10.22	10.82	10.97	10.28	11.2	10.11	10.74	11.33	10.25	9.68	10.49	10.54	10.91	10.47	10.78	9.7	10.64	10.53	8.85	10.43	10.61	10.5	11.32	10.63	10.26	10.67	10.7	10.43	10.6	9.95	10.85	10.95	11.01	11	10.85	10.52	10.04	10.73	10.15
CALD1	13.69	13.21	12.89	14.76	14.54	13.59	14.5	13.12	12.73	13.68	13.73	13.75	14.34	14.61	13.16	13.42	13.81	14.71	13.65	13.71	13.7	14.19	13.99	14.39	14.55	14.01	14.26	13.82	12.59	13.47	13.91	14.33	14.82	15	14.61	15.77	14.61	14.37	13.65	13.79	14.08	14.52	13.73	14.62	14.05	14.08	13.26	14.27	14.67
PRKRIP1	10.89	11.34	9.33	9.84	9.06	10.93	10.14	9.68	9.66	9.33	10.2	10.9	10.55	10.63	11.09	9.76	10.51	11.32	9.6	9.96	10.43	10.32	10.96	10.41	10.23	10.07	10.93	10.32	9.92	10.08	10.64	10.63	10.42	11.04	10.35	10.83	10.42	10.41	10.57	10.34	10.88	10.55	10.45	10.6	10.78	10.45	10.72	11.09	11.03
TUSC4	11.42	11.55	11.81	12.09	11.71	11.98	11.34	12.39	11.75	12.46	11.43	12.33	11.73	12.05	12.65	12.53	12.11	12.86	11.34	11.19	11.85	11.58	12.21	11.53	11.8	10.93	11.81	11.73	11.22	11.45	11.63	11.78	12.53	12.56	12.16	12.34	11.96	11.43	12.16	11.34	11.94	11.86	12.28	12.11	12.62	11.94	12.01	11.89	12.04
CALR	13.83	14.32	13.3	14.02	14.19	13.77	14.38	13.6	13.5	14.18	13.78	13.84	13.12	14.59	13.62	13.74	13.58	14.68	13.78	13.35	13.52	13.79	13.92	13.93	13.88	13.69	14.1	13.22	13.33	13.24	13.53	13.39	14.12	14.18	13.99	14.46	13.94	13.95	14.16	13.27	13.37	13.76	13.68	13.58	14	13.83	13.65	14.73	14.12
MAP2K5	6.8	6.73	6.51	6.63	5.97	6.6	6.91	7.14	6.98	7.18	6.84	7.52	7.12	7.14	7.91	7.6	6.78	7.67	6.46	6.1	7.73	6.88	7.98	6.99	6.97	6.54	7.32	6.69	5.77	6.68	6.6	7.04	7.41	7.76	6.94	7.45	7.15	6.82	7.25	7.36	7.78	7.29	7.8	7.39	7.58	6.91	6.95	6.77	6.68
PPP1R14B	14.02	14.92	14.26	14.33	14.77	13.9	15.08	15.06	14.14	15.07	13.42	14.64	13.4	13.12	14.56	13.81	13.35	14.67	14.39	13.26	12.81	13.99	13.99	13.6	13.23	12.83	13.43	13.4	13.52	13.27	13.54	13.19	14.6	14.24	13.49	13.93	13.98	13.48	14.29	13.22	14.09	12.83	13.79	14.08	13.76	13.33	14	14.1	13.14
ANKRD6	10.62	11.55	11.06	10.7	9.31	11.26	10.99	8.71	10.12	11.01	11.8	11.04	9.58	12.1	12.25	9.32	12.68	13.29	11.6	10.61	11.18	12.01	11.97	12	12.97	12.44	11.68	13.03	11.15	12.14	11.92	11.66	14.56	12.57	11.79	12.72	12.75	12.2	11.57	10.82	12.73	12.16	13.13	11.02	12.15	11.09	12.02	12.31	12.07
ARL13B	11.51	11.72	11.01	10.84	10.88	11.79	11.03	11.08	10.4	11.26	10.84	11.45	10.44	10.64	11.86	9.53	11.96	11.39	10.26	10.45	10.6	10.88	10.88	11.06	10.68	10.52	10.87	10.61	10.09	10.26	10.39	10.83	11.44	11.18	11.42	12	11.34	11.58	10.48	10.38	11.23	10.94	10.94	10.8	10.45	10.84	10.25	11.83	10.86
PTCH2	10.17	9.4	10.14	8.36	7.94	9	9.22	10.24	10.3	8.07	8.43	8.88	9.39	8.84	9.11	10.02	8.9	9.67	7.12	10.04	10.14	10.52	9.94	9.57	9.46	9.84	8.93	10.02	9.48	10	10.55	10.58	8.92	8.63	9.76	10.61	8.28	9.08	7.96	10.17	10.75	10.39	10.62	8.54	8.92	9.73	9.32	10	8.59
ITM2B	12.75	12.73	11.3	12.94	11.46	12.57	12.98	11.22	11.62	12.3	12.4	13.6	12.46	14.11	12.98	12.58	13.27	13.89	12.89	12.65	13.05	12.9	13.64	13.43	13.76	12.63	13.48	13.13	12.15	12.82	13.42	13.25	14.05	13.84	13.25	14.59	13.8	13.45	13.45	13.09	13.76	13.76	13.3	12.83	14.09	13.08	13.07	13.89	13.86
CEBPB	10.1	10.75	9.96	9.16	8.63	10.64	10.57	10.34	10.55	8.46	10.39	10.58	10.15	9.87	10.62	9.36	10.13	10.95	9.46	10.22	10.01	10.64	10.38	9.91	10.26	10.38	9.93	10.32	10.7	10.57	10.51	10.55	10.66	10.57	10.5	10.96	10.19	9.99	9.72	9.86	10.89	10.48	10.78	10.02	10.45	9.83	10.38	11.28	10.01
FAM26F	13.02	11.9	8.11	11.46	10.24	9.44	13.14	10.28	10.18	9.79	10.78	11.78	9.88	13.11	11.21	9.58	11.59	11.29	10.3	11.61	12.93	11.54	11.7	10.64	11	9.76	12.86	10.12	10.84	10.43	11.21	12.61	11.08	12.07	13.6	12.99	11.54	11.8	10.4	11.71	11.32	12.52	11.8	10.04	12.28	12.49	10.9	13.14	12.42
CLTA	14.78	15.35	14.6	15.09	14.35	15.02	14.96	14.93	14.84	15.21	14.43	15.07	14.19	15.29	15.82	15.22	14.5	15.4	14.65	14.52	14.54	14.64	15	14.6	14.78	14.02	14.63	14.63	13.95	14.62	14.85	14.35	16.23	15.88	15.09	16.08	15.27	15.09	14.66	14.34	15.3	14.95	15.48	14.76	15.1	14.41	14.86	16.03	14.76
AOC3	10.93	10.94	10.55	12.19	10.71	10.9	12.3	10.28	10.48	10.74	11.24	11.48	11.21	12.49	10.52	11.29	11.02	12.43	11.52	11.81	11.93	11.96	12.07	13.48	11.95	12.19	12.19	11.21	10.73	10.67	10.79	12.24	12.3	12.54	12.89	13.99	11.97	11.9	12.34	12.16	11.99	12	11.45	11.15	11.46	11.84	10.99	10.92	12.31
PDCD2L	12.32	12.76	11.61	12.08	11.06	12.4	11.93	11.67	11.79	12.19	11.24	13.14	10.56	11.58	12.61	11.02	11.91	12.88	11.43	10.87	11.01	11.53	12.02	11.28	11.46	10.64	11.81	11.83	11.33	11.18	12.04	11.43	12.46	12.73	11.79	11.75	12.37	12.24	11.67	10.58	12.4	11.28	11.51	11.66	11.96	11.65	12	11.55	11.65
MGLL	11.09	11.58	10.72	11.23	10.56	10.96	12.15	10.85	10.76	10.15	11.99	11.79	11.42	13.22	11.43	11.36	12.19	12.57	12.06	11.99	12.33	12.23	12.11	13.08	12.55	11.05	12.27	11.19	11.61	11.13	11.98	11.87	12.04	12.12	12.93	13.15	11.94	12.98	11.5	12.05	11.48	12.99	12.08	10.97	11.5	12.03	11.55	13.42	12.2
FAM74A4	7.92	8.92	9.35	7.03	4.16	7.55	7.31	9.34	9.43	6.81	6.29	7.03	8.04	6.87	7.07	7.65	7.5	10.08	6	9.04	9.28	9.17	8.66	6.29	8.13	8.49	7.7	9.12	8.28	8.44	9.97	9.75	7.9	8.06	7.51	8.79	6.16	8.51	5.52	8.35	9.71	9.52	9.72	7.22	7	6.54	7.06	8.95	7.33
C5orf13	16.04	17.7	16.4	17.64	17.02	16.97	17.52	16.52	17.06	17.3	17.32	18.05	15.85	16.19	18.12	17.4	17.46	17.84	17.34	16.69	14.81	17.42	17.43	16.56	16.69	16.37	17.34	18.06	16.47	16.96	16.77	16.61	18.23	17.75	17.39	17.2	17.88	17.33	16.9	16.46	17.85	15.93	17.18	17.89	17.98	17.13	16.56	17.05	15.83
GP9	11.41	11.99	10.65	11.42	10.45	11.78	11.87	10.51	11.09	10.27	12.56	12.39	11.63	12.94	12.57	11.12	12.25	12.76	11.85	12.25	12.32	12.52	11.99	12.13	12.36	11.92	12.92	11.73	12.15	12.2	12.46	12.55	13.16	12.44	12.35	13.24	12.13	12.32	11.04	11.59	11.9	12.92	12.58	12.08	12.25	11.97	12.26	13.8	12.06
SYTL1	11.27	9.58	7.51	7.97	5.38	7.78	10.39	7.74	7.82	6.44	7.9	8.21	8.12	9.25	7.96	8.13	9.39	9.32	7.85	10.24	11.76	8.86	9.74	8.66	7.97	10.53	9.47	9.03	8.25	8.84	8.65	10.9	7.89	8.34	10.97	10.06	7.99	9.87	9.66	10.8	9.38	9.1	9.35	8.43	9.97	10.43	8.42	8.91	8.99
UBXD3	5.75	5.1	7.14	4.58	2.17	6.3	5.1	6.76	7.25	3.22	2.81	5.13	5.95	4.26	6.95	5.64	5.55	7.44	3.7	6.84	7.36	7.15	6.76	4.6	6.74	6.05	5.81	6.86	6.07	5.98	7.66	7.59	6.4	5.98	5.86	6.31	3.19	6.48	3.75	6.27	7.38	7.46	7.64	5.45	5.66	5.74	5.99	6.98	4.47
SKP2	12.04	10.7	12.17	11.57	11.55	12.02	11.54	12.63	12.55	12.48	10.76	12.2	11.52	10.19	12.15	10.78	10.94	11.66	11.42	10.99	10.52	10.75	11.67	11.24	10.86	10.5	11.23	11.7	10.14	10.7	10.8	10.84	12.14	11.65	11.94	11.82	11.25	11.39	11.55	10.92	12.03	10.85	11.3	12.28	11.21	11.56	10.93	11.03	10.86
MOSPD2	7.27	7.79	6.65	7.48	6.76	7.35	7.64	6.75	6.77	7.14	6.64	8.08	7.71	7.59	8.21	6.46	7.18	7.57	7.22	6.7	7.41	7.26	7.01	7.61	7.46	6.61	8.2	7.46	6.39	6.76	7.25	7.14	7.49	7.07	8.13	8.57	7.64	7.32	6.33	6.94	7.77	7.73	7.26	7.37	6.84	7.45	7.48	8.15	7.31
ZFAND3	9.08	9.8	7.57	8.47	7.5	9.48	9.18	8.49	8.42	7.57	9.26	9.65	8.82	9.75	9.16	8.9	8.98	10.23	9.23	8.63	8.35	8.98	9.39	8.98	8.96	9.12	8.77	9.26	7.91	8.99	8.87	8.75	9.88	8.84	9.13	9.28	9.11	9.41	9.17	8.32	9.44	9.33	9.28	9.25	9.1	8.79	8.68	9.68	8.23
LYRM4	11.22	12.94	12.23	11.99	11.96	12.06	12.03	12.45	12.08	11.71	11.67	12.81	12.29	12.37	13.41	11.55	12.3	13.58	12.04	11.39	11.83	12.46	12.31	12.4	12.03	11.59	11.75	12.14	11.04	11.93	11.4	11.84	12.9	12.13	12.21	12.77	12.52	12.95	12.17	11.38	12.15	12.6	12.22	12.25	12.64	11.81	11.54	12.94	11.18
OS9	13.78	14.6	12.78	13.87	13.39	14.5	14.21	13.42	13.15	13.51	14.22	15.35	14.11	14.37	14.53	13.49	14.27	15.17	14.06	13.93	14.09	14.79	14.58	14.63	14.64	13.87	14.51	14.26	14	14.15	14.34	14.1	14.91	14.86	14.76	15.35	14.93	14.42	14.45	14.03	14.09	14.51	14.3	15.35	14.98	14.44	14.37	15.27	14.1
HSD17B7P2	9.16	9.88	8.32	8.76	8.66	8.8	8.67	8.78	9	8.77	9.83	9.63	9.22	9.23	10.4	8	9.27	9.79	8.71	8.88	9.27	9.4	9.51	9.3	9.44	9.18	9.33	9.18	7.87	8.85	9.29	9.44	9.81	9.6	9.56	9.77	9.58	9.7	8.78	8.56	9.28	9.51	9.07	9.46	9.71	9.4	9.41	9.82	9.19
KCNAB2	7.63	7.11	6.01	5.9	5.06	7.92	7.92	5.46	6.38	4.82	7.87	7.58	7.28	9.54	6.97	6.09	8.05	8.68	7.91	8.34	8.78	7.86	8.04	8.09	9.13	9.06	8.18	7.42	6.97	8.49	6.98	8.77	8.39	7.19	8.94	8.63	8.14	7.8	7.44	8.32	7.72	9.26	8.78	7.38	8.26	8.03	7.86	9.21	7.84
ATF4	8.39	8.78	9.14	8.19	7.79	8.65	8.84	9.36	9.27	8.3	8.3	8.66	8.69	9.9	9.11	8.49	8.91	9.29	8.15	9.16	9.21	8.8	8.88	8.66	8.89	9.29	8.71	8.75	8.76	9.02	9.88	9.36	9.7	8.58	8.42	9.57	8.61	8.17	8.07	9.03	9.64	9.6	9.6	8.7	9.08	8.92	8.55	8.77	8.86
PURB	9.68	9.71	8.33	8.85	8.31	9.3	9.57	9.24	8.98	8.67	9.1	9.46	9.28	8.97	9.1	8.25	8.87	9.94	9.16	8.81	9.01	8.58	9.17	10.13	9.28	10.33	9.2	8.96	8.07	8.57	9.07	8.99	9.83	9.47	9.6	9.88	9.33	9.27	9.3	8.67	8.94	9.31	8.85	10.21	9.17	8.97	8.9	10.5	9.68
KIAA1815	9.17	8.85	9.07	8.4	6.73	8.78	8.65	9.1	9.15	7.56	8.1	8.65	8.43	9.5	9.08	8.59	8.72	8.97	8.18	8.97	9.58	9.14	9.37	8.85	9.29	9.26	8.9	9.07	8.42	8.77	9.84	9.62	9.16	9.13	9.41	10.08	8.19	8.45	8.48	8.89	10.03	10.11	10.13	9.18	8.67	9.21	8.93	9.92	9.09
DNAHL1	5.4	5.67	6.18	4.46	3.5	4.75	3.69	6.21	6.07	4.39	4.13	4.71	5.61	3.38	5.81	5.29	5.7	5.56	3.23	5.91	6.08	6.18	5.96	2.96	5.57	5.71	4.9	5.95	5.19	5.27	6.35	6.46	4.75	5.4	5.29	5.33	3.25	4.87	4.66	5.37	6.76	6.19	6.74	5.07	5.57	5.29	5.26	5.42	4.52
C17orf89	14.43	14.3	13.98	14.08	14.37	14.69	14.39	14.97	14.09	14.55	13.57	14.64	13.79	14.91	13.49	13.36	13.8	15	14.32	13.62	14.12	13.65	13.94	14.26	14.15	13.71	13.56	14.22	13.71	13.05	13.7	13.24	14.67	13.88	13.82	14.24	14.09	14.09	14.63	13.33	13.61	14.3	13.47	14.3	14.53	13.81	13.46	14.79	13.88
C17orf68	6.93	7.21	7.24	6.67	4.89	7.49	6.72	7.03	7.23	5.92	6.57	7.14	6.66	6.47	7.56	6.91	7.43	7.46	6.23	6.91	7.44	7.28	7.1	6.36	7.11	7.12	7.16	7.36	6.28	6.66	7.56	7.63	7.19	6.78	7.16	7.28	6.75	6.33	6.11	6.92	7.67	7.46	7.69	7.75	7.06	7.18	6.2	7.03	6.75
TRDMT1	8.41	8.19	8.04	7.77	7.34	8.6	7.91	8.15	7.88	7.66	8	7.83	8.15	7.72	7.82	7.15	8	8.75	7.75	7.75	8.39	7.8	7.82	8.3	7.93	7.92	7.73	7.77	7.01	7.53	8.12	8.16	8.51	7.72	8.19	8.83	8.18	8.1	7.72	7.69	8.36	8.22	8.59	8.08	8.14	7.75	7.22	8.62	7.68
CTSW	8.09	7.89	7.16	6.68	3.77	7.63	9.21	6.92	7.12	5.35	6.73	6.61	6.89	7.05	7.59	7.05	7.92	8.12	6.4	8.12	7.81	7.67	8.02	6.68	6.6	7.93	8.22	7.66	6.63	7.18	7.61	8.95	7.38	7.39	8.93	8.03	6.9	7.6	6.41	8.07	7.79	8.03	8.72	6.73	7.92	8.22	6.73	7.07	7.1
AD7C-NTP	10.63	11.14	11.25	9.68	10.15	11.55	12.09	10.3	10.8	9.29	11.34	9.06	12.29	10	11.85	10.04	11.18	11.79	10.39	11.75	11.36	10.51	10.6	8.93	10.65	10.49	10.8	12.07	10.21	10.39	11.01	11.62	10.82	11.57	11.88	12.24	11.13	10.95	11.11	10.3	11.24	10.67	11.73	11.6	11.55	11.69	11.08	10.85	11.59
PTPRO	6.82	9.32	9.68	9.03	8.6	10.17	8.62	9.38	9.63	10.34	8.21	9.54	7.52	9.62	10.01	7.74	8.85	9.87	8.49	8.62	8.38	8.81	8.8	8.15	8.67	7.41	7.72	9.3	8.64	8.16	9.05	8.81	10.58	9.02	7.13	9.26	9.54	6.11	9.14	9.35	10.53	8.7	9.04	9.9	8.89	8.81	7.5	8.45	6.95
RNF168	7.85	7.05	7.73	6.64	5.3	8	7.32	7.7	8.05	6.27	6.22	6.4	6.72	7.25	8.29	6.66	7.24	8.46	6.35	7.6	7.8	7.48	7.59	6.21	6.75	7.42	7.25	7.4	6.63	6.99	8.1	8.21	8.18	7.24	7.43	7.67	6.52	6.98	6.37	6.87	8.23	8.18	8.39	7.35	7.75	7.01	6.61	7.6	6.86
MLLT6	9.96	9.73	9.99	8.53	7.96	10.33	9.29	9.73	9.92	8.9	8.17	9.43	9.78	8.83	10	9.22	9.71	10.92	8.91	9.53	9.94	9.96	10.05	8.68	8.72	9.32	9.84	9.9	9.18	9.42	10.32	10.31	10.43	9.98	9.86	9.75	9.12	9.37	8.95	9.14	10.41	10.38	10.38	10.25	9.99	9.67	9.53	9.72	9.37
STIM2	9.01	10.04	9.17	9.11	9.39	8.22	9.06	9.43	9.46	10.06	8.97	9.41	8.86	9.87	9.72	9.28	9.44	9.88	9.67	8.92	10.21	9.74	9.77	8.66	9.45	9.15	9.47	9.48	7.89	8.32	8.7	9.47	9.41	9.89	9.58	9.26	9.66	9.01	9.22	8.97	9.5	9.58	9.25	9.65	10.04	9.73	9.08	9.82	9.07
TRRAP	12.5	13.27	11.38	11.84	11.14	12.67	12.02	11.66	11.3	11.89	11.5	12.73	11.93	11.52	12.62	11.16	12.18	13.05	11.91	11.5	11.35	12.03	12.53	12.31	11.76	11.23	12.52	12.18	11.58	11.9	12.32	12.16	12.12	12.75	12.14	11.93	12.42	12.34	12.41	11.58	12.82	11.65	11.94	12.95	12.8	12.1	12.82	12.3	12.36
SOST	7.42	6.77	7.56	4.15	3.66	7.05	7.05	7.47	7.85	5.32	7.33	4.21	6.44	5.44	7.28	6.68	5.94	7.8	6.11	7.55	7.36	7.51	7.57	4.93	5.66	7.22	6.85	7.55	6.94	7.1	8.07	8.31	7.04	6.98	6.78	8.16	5.74	5.9	5.58	6.97	8.11	7.74	8.17	6.16	6.6	6.02	5.74	7.21	6.41
SAMD9L	12.37	10.09	7.77	9.59	10.19	9.19	11.47	7.99	9.59	8.09	8.79	9.58	9.71	13.22	8.45	9.75	9.63	11.88	9.96	10.06	11.68	9.56	9.94	10.6	10.19	9.81	12.17	9.73	8.42	9.32	10.18	10.81	9.77	10.75	11.74	13.42	10.46	10.44	10.83	10.35	10.79	11.29	11.62	9.71	9.98	10.96	9.72	12.41	11.38
C15orf33	7.09	6.06	6.58	5.24	3.2	5.55	4.8	5.77	7.02	5.73	6.41	6.16	6.42	4.88	8.38	5.86	6.15	7.36	5.48	6.12	6.17	6.29	7.39	6.09	5.4	5.94	5.94	7.04	4.98	6.46	6.99	7.17	7.55	6.52	6.15	6.75	5.95	6.86	8.11	5.87	6.83	6.86	7.05	6.84	7.37	6.57	4.13	7.49	5.83
IDH3B	11.57	12.22	10.89	11.68	10.63	11.31	11.44	11.77	11.32	12.12	11.4	12.31	11.73	11.81	12.06	11.66	12.04	13.1	11.25	10.89	11.02	11.45	11.63	11.74	11.65	11.64	11.51	11.75	10.25	11.16	11.07	11.35	12.43	12.18	11.91	12.22	11.73	11.26	11.85	10.95	11.67	11.94	11.9	12.47	12.23	11.56	11.32	12.1	10.98
TNK1	7.55	7.56	7.2	6.25	5.38	7.13	6.83	7.23	7.2	6.09	6.84	6.72	6.79	5.96	7.54	7.17	6.6	7.87	5.88	7.16	7.69	7.4	7.5	6.26	6.13	7.09	6.76	7.4	6.94	7.21	7.71	7.8	6.69	7.14	7.47	7.31	6.81	6.58	6.92	7.25	7.94	7.34	7.89	7.33	6.48	6.8	6.36	7.1	6.7
CTNNA3	8.26	7.85	8.45	5.85	3.7	7.88	7.63	8.39	8.72	4.79	5.86	5.1	7.84	5.81	7.6	6.82	6.72	8.59	5.85	7.79	8.08	7.87	7.94	5.56	5.95	7.84	6.53	7.95	7.08	7.36	8.84	8.8	7.67	7.44	7.39	7.68	4.43	5.44	5.97	6.98	8.81	8.65	8.83	6.56	6.74	6.69	6.05	7.81	6.29
CRISPLD2	8.01	8.24	10.5	6.85	6.14	8.11	8.62	8.63	8.85	6.55	7.61	6.96	7.66	7.29	8.35	7.52	8.07	8.77	7.08	8.31	7.87	8.97	8.68	7.09	7.19	8.51	7.44	8.04	8.27	8.05	8.45	8.41	7.63	8.01	8.04	8.75	7.67	7.19	7.19	7.79	8.89	8.06	8.43	7.65	8.02	9.04	7.44	8.55	8.15
RMND5A	8.36	7.96	7.67	7.71	6.78	8.62	8.44	8.17	8.06	8.43	7.72	8.47	7.96	7.89	8.41	7.44	7.73	8.49	8.33	7.17	8.08	7.64	8.02	8.19	7.91	7.45	7.74	7.73	6.51	7.58	7.51	8.25	8.07	8.17	8.16	8.37	7.94	8.05	8.93	7.51	8.15	8.1	8.31	8.28	8.14	7.98	7.59	8.4	7.69
ACSM3	8.3	8.21	8.35	5.79	4.41	7.6	6.81	8.19	8.56	5.07	6.8	6.65	7.58	6.94	7.42	7.61	6.71	8.21	5.38	8.05	8.22	7.97	8.32	6.55	6.27	7.84	6.93	8.16	7.34	7.7	8.8	8.81	7.23	7.83	7.32	7.9	5.83	6.34	5.03	7.79	8.95	8.58	8.85	6.75	6.94	6.98	7.42	7.88	6.05
FLJ35348	12.91	13.66	12.18	12.3	11.66	12.84	12.85	12.5	12.28	12.45	12.86	13.56	12.77	13.14	14.13	12.6	12.68	13.35	12.74	12.8	12.53	12.79	13.13	13.49	13.26	12.81	12.58	12.95	12.08	13.01	13.85	12.73	14.52	13.88	13.16	13.81	13.57	13.03	13.22	12.41	14.03	12.92	13.24	13.58	12.62	11.95	13.22	14.48	13.3
C19orf25	11.13	11.48	10.48	10.54	9.76	10.07	10.26	10.51	10.74	10	9.87	10.74	10.59	10.1	10.33	10.7	10.45	11.03	9.49	10.03	10.85	10.65	10.97	10.26	10.13	10.61	10.78	10.59	9.86	10.19	11.3	10.97	10.8	10.91	10.83	11.39	10.5	10.4	10.43	10.62	11.28	10.66	10.98	10.69	10.88	10.94	10.37	10.72	11.14
CPLX2	10.86	11.59	10.91	10.77	9.85	10.86	10.66	10.78	10.66	10.37	9.84	11.03	10.22	11.21	10.7	11.34	10.77	11.8	10.09	10.29	10.78	11.02	11.17	10.55	10.6	10.34	10.68	10.77	10.74	10.96	11.28	11.12	10.73	11.11	10.57	10.96	10.5	10.52	10.54	10.31	11.25	11.3	11.05	10.72	10.64	10.44	10.97	11.02	10.76
RHOB	8.2	8.9	7.88	7.74	6.65	8.33	8.88	8.8	8.17	7.42	11.3	9.08	8.27	8.84	8.29	8.44	8.37	9.42	8.41	8.7	8.61	9.64	9.76	9.4	8.99	9.55	8.82	8.52	8.56	8.65	9.09	8.69	8.83	9.31	8.78	10.86	9.37	8.72	8.5	9.08	9.1	9.55	9.18	9.34	8.65	8.54	8.91	10.46	9.51
CTNND1	8.4	9.1	7.65	7.9	7.29	8.26	8.95	8.06	8.04	7.86	8.32	9.23	8.4	7.8	9.1	7.32	8.29	8.85	8.05	7.85	7.69	8.77	8.61	8.57	8.57	7.53	8.25	8.1	7.86	7.99	8.79	8.15	8.39	8.94	8.39	9.07	9.74	8.58	8.15	7.88	8.67	8.95	8.76	9.2	8.17	8.11	8.67	9.15	8.23
PRRX1	5.91	6.26	6.47	5.04	7.88	5.78	7.67	5.64	6.21	5.12	5.92	5.14	6.73	5.26	4.34	3.83	5.35	6.36	5.56	6.03	6.85	7.22	6.59	7.27	7	6.9	5.68	5.48	4.1	6.23	6.33	7.15	5.72	5.69	7.8	8.17	6.74	5.19	5.47	6.96	6.38	7.36	6.73	6.1	4.31	7.41	4.6	4.68	6.98
CD274	9.42	9.23	9.59	6.38	5.3	8.69	8.26	9.43	10.04	5.49	7.65	7.57	8.1	8.5	7.66	7.99	7.82	8.78	6.1	9.21	9.28	8.73	9.03	6.87	7.89	9.03	8.23	9.08	8.16	8.66	9.92	10.07	7.09	6.86	8.25	9.03	6.18	7.47	6.53	8.91	10.14	9.7	10.09	7.48	7.54	8.13	8.89	9.27	6.9
SLC47A2	4.99	5.01	4.44	3.02	2.17	5.04	4.5	4.73	5.11	2.66	4.14	4.51	4.14	5.38	4.03	3.66	4.51	4.77	3.94	5.1	6.04	5.04	4.89	5.96	5.56	5.35	3.58	6.17	4.82	4.85	5.3	5.44	5.12	3.95	5.35	5.61	6.42	4.53	3.25	5.38	6.29	5.4	6.09	7.17	4.81	4.35	4.49	7.16	3.99
HSP90AA1	15.59	16.05	14.97	16.07	15.87	16.48	15.88	16.45	15.45	16.42	17.12	15.96	14.52	16.33	16.33	15.27	15.88	16.46	15.61	14.44	15.79	15.88	16.15	15.54	16.59	15.87	15.54	15.34	15.44	15.76	15.97	15.27	16.01	16.28	15.83	16.01	16.26	16.02	15.7	14.68	15.48	16.01	16.39	15.27	16.27	15.4	15.98	16.68	15.84
FRS2	9.37	9.24	9.25	7.74	6.85	8.66	8.48	9.34	9.61	6.91	7.68	8.27	8.48	8.32	8.16	9	7.71	9.08	6.69	9.19	9.44	9.68	9.14	7.85	8.48	9.11	8.02	9.35	8.65	9.06	9.82	9.82	8.05	7.61	8.28	9.37	7.75	7.99	7.49	9.06	10.03	9.69	9.93	8.14	8.1	9.12	8.73	9.29	6.84
MED13	12.88	12.52	11.64	12.33	11.42	12.57	12.36	12.69	12.07	12.41	11.8	13.41	12.05	11.64	12.25	11.11	12.74	12.91	12.02	11.37	11.39	11.85	12.17	12.07	12.11	11.05	12.09	12.84	11.81	11.82	11.98	11.78	12.63	12.58	12.19	12.46	12.48	12.64	12.48	11.47	12.61	11.6	12.44	12.88	12.57	12.12	12.73	11.79	11.84
DEPDC1	6.79	6.28	5	6.61	5.56	7.4	6.18	6.83	5.62	7.11	3.02	6.07	4.91	2.83	5.18	2.58	3.78	5.44	5.92	4.24	3.41	5.15	3.22	4.88	4.31	4.04	3.93	5.12	3.35	5.34	5.03	4.1	6.78	3.6	5.95	4.03	4.86	4.98	4.38	4.05	5.99	4.02	5.86	4.49	3.63	4.98	3.5	4.03	3.51
ZNF518	8.96	9.92	9.31	9.91	9.7	9.83	9.98	8.59	9.3	10.38	8.87	10.23	9.64	9	10.73	9.99	9.59	9.98	9.41	8.28	8.81	8.93	9.59	9.04	9.12	8.13	9.32	10.04	8.68	8.94	8.87	8.97	10.82	10.09	9.77	10.02	9.64	9.79	10.16	8.92	9.77	9.16	9.89	9.5	9.91	9.63	9.78	9.5	9.09
ANK1	7.71	7.11	6.61	6.66	6.25	8.45	8.18	6.51	7.12	5.42	7.5	7.17	6.96	7.88	7.67	6.63	8.18	7.9	7.8	6.81	7.63	6.91	8.04	7.57	6.98	7.3	7.14	7.54	7.25	8.26	7.76	7.92	7.9	7.61	7.65	7.14	8.33	8.04	7.9	7.14	8.41	7.57	8.98	7.9	8.06	6.8	7.26	7.92	6.87
DIP2A	7.7	8.04	7.41	7.35	6.82	8.07	7.67	7.83	7.7	7.73	7.53	7.61	7.23	7.67	7.29	7.17	7.4	8.6	7.24	7.24	7.48	7.46	8.18	7.39	7.08	8.05	7.47	7.28	6.81	7.24	7.59	7.83	8.28	7.66	7.32	8.12	6.99	6.81	7.34	7.51	7.99	7.79	8.08	7.25	7.74	7.22	7.21	7.97	7.91
ARF5	13.01	13.84	11.47	12.27	11.69	13.13	12.72	11.85	11.92	11.94	12.79	13.37	12.29	12.9	13.59	12.25	12.65	13.84	12.67	12.22	12.37	13	13.15	13.11	13.07	12.12	12.95	12.54	12.3	12.71	12.78	12.5	13.23	13.63	12.57	12.97	12.76	12.84	13.28	12.01	12.77	12.85	12.2	12.74	13.18	12.17	12.81	13.64	13.1
ABI3BP	7.13	7.26	7.17	5.17	5.19	7.03	6.36	6.72	7.66	4.31	5.84	5.97	7.16	5.87	7.03	6.63	6.79	6.93	4.11	6.81	6.57	6.06	6.29	6.5	6.68	6.96	6.1	7.18	6.12	7.38	7.85	7.88	7.82	8.15	7.09	7.26	5.13	5.35	5.42	7.53	8.03	7.53	7.68	5.26	8.42	6.98	3.67	6.38	6.57
HBB	14.71	14.36	10.39	18.22	13.62	15.99	14.61	16.49	18.03	17.71	16.16	17.4	13.36	17.34	15.69	13.25	17	18.57	15.26	18.19	13.36	15.02	17.66	16.44	15.17	14.72	15.09	16.25	12.51	16.49	14.84	16.14	14.97	16.51	14.72	13.28	14.91	18.91	18.58	16.68	15.81	16.61	12.9	16.9	15.13	13.99	17.03	15.19	15.79
DMRT3	5.17	5.34	6.89	4.93	2.17	6.27	6.92	7.34	6.66	5.12	4.76	5.86	5.31	3.52	6.11	5.13	5.52	8.34	4.25	6.38	6.75	6.64	6.52	6.06	6.16	7.16	5.63	6.43	5.61	6.04	7.14	7.48	6.16	5.79	6.07	7.45	4.35	5.57	3.61	6.25	7.17	6.84	7.34	6.74	5.96	5.86	5.88	6.04	5.24
LAMB1	13.77	14.12	14	14.49	14.65	14.86	14.59	14.16	13.54	14.45	14.15	14.98	14.28	14.27	13.28	14.43	13.48	14.9	14.79	14.02	13.98	14.55	14.75	15.34	14.22	13.73	14.68	14.18	13.26	13.86	14.18	14.25	15.46	14.92	14.88	16.02	14.88	14.37	14.83	14.65	14.95	15.1	13.92	15.53	14.27	14.44	13.51	14.56	14.76
ZFYVE16	10.14	10.19	9.55	10.08	9.31	10.42	10.27	9.59	9.73	9.48	10.02	10.86	10.58	9.86	10.66	9.43	10.03	11.03	10.28	9.62	9.78	10.56	10.79	10.12	10.68	9.86	10.23	10.81	9.61	9.68	10.42	10.21	10.7	10.45	10.74	10.71	10.64	10.43	10.29	9.42	10.4	10.76	10.34	10.69	10.51	10.53	10.11	11.22	9.9
GDA	3.15	3.26	5.65	3.47	2.14	4.52	3.46	5.28	6.03	4.06	2.81	5.65	3.54	11.72	6.22	2.63	4.64	6.69	2.96	6.15	5.13	5.26	6.87	7.73	12.09	5.44	5.51	6.97	5.53	6.57	8.12	6.55	6.83	4.61	5.61	5.46	4.8	5.58	3.15	5.93	8.03	11.5	6.39	11.04	5.3	5.21	3.94	11.38	3.19
SGCD	7.65	8.37	7.59	9.08	9.44	7.99	9.54	7.9	8.89	7.85	9.27	10.36	7.72	9.33	7.91	10.13	9.86	10.59	9.21	8.98	9.14	9.95	9.58	10.54	9.92	9.16	9.33	10.84	8.87	8.86	9.52	9.97	10.76	11.2	11.53	11.31	9.65	9.83	9.72	9.67	9.76	10.48	11.45	9.61	10.77	10.5	8.85	9.99	9.26
SSFA2	6.33	5.75	4.94	4.52	3.91	5.87	6.56	5.93	5.62	4.69	6.21	6.13	6.64	6.7	6.53	5.26	6.57	6.44	6.63	6.03	7.06	6.12	6.4	7.01	6.55	6.22	7.06	6.85	5.43	6.47	6.3	6.53	6.82	6.3	6.83	8.17	6.46	6.01	6.08	6.94	6.75	7.44	7.08	7.36	7.1	7.03	6.54	7.22	6.62
LOC440577	8.08	8.43	9.32	7.34	7.33	8.29	7.92	8.85	9.3	7.11	7.62	7.81	7.87	7.89	8.5	7.78	8.46	8.27	7.25	8.91	8.86	8.12	8.2	7.73	8.19	8.39	8.11	8.56	8.03	8.26	9.29	9.28	8.19	7.67	7.74	8.49	7.72	7.47	7.59	8.15	9.36	9.03	9.41	8.25	7.93	8.39	8.23	8.48	8.06
LOC552889	11.87	13.18	11.87	12.11	11.37	12.22	12.33	12.06	11.84	12.34	11.43	13.48	11.99	11.65	12.54	11.78	12.16	12.82	11.76	11.55	12	12.32	12.56	12.03	12.3	11.25	12.31	12.08	11.93	11.97	12.63	12.4	12.9	12.73	11.93	12.67	12.51	12.33	12.79	11.36	12.43	11.64	12.3	13.04	12.79	12.45	13	12.33	11.72
KLK2	9.4	9.61	9.75	9.17	6.72	9.12	7.42	9.55	9.71	8.03	7.3	8.61	9.07	7.74	9.58	9.51	9.25	9.54	7.65	9.5	9.62	9.78	9.53	6.52	9.16	9.31	9.14	9.6	9.07	9.21	10.09	9.98	9.29	9.49	9.24	9.39	7.31	8.73	9	9.13	10.29	9.75	10.08	8.58	9.45	9.23	8.5	9.46	8.24
CDV3	12.37	12.31	12.05	11.76	13.01	12.55	13.27	12.7	12	12.28	12.94	12.69	12.36	13.5	13.38	11.68	12.32	13.17	11.87	12.52	13.1	12.68	12.75	12.29	12.41	13.03	12.51	12.2	12.33	11.82	11.92	12.68	12.8	12.59	12.98	13.67	12.52	12.96	11.9	12.54	12.18	13.18	12.56	12.49	12.37	12.83	12.39	13.2	12.81
MGC39584	5.52	7.97	8.79	4.5	2.07	5.39	6.17	8.07	7.56	5.31	4.88	4.79	4.95	6.19	8.76	4.95	7.03	7.31	2.85	5.76	6.02	7.65	7.84	5.85	6.88	6.82	7.33	5.82	5.5	5.8	6.52	6.83	5.87	5.94	5.28	5.37	3.67	3.72	5.21	6.5	6.65	7.3	6.96	5	7.1	9.09	6.08	5.1	4.95
DOCK8	12.11	10.74	7.8	9.83	8.31	9	11.8	7.86	8.74	7.76	9.92	10.45	9.79	11.24	8.93	9.28	10.92	10.36	10.42	11.3	12.51	10.08	10.72	10.83	9.72	10.88	11.43	10.02	9.13	9.91	10.14	11.97	9.61	10.14	11.93	12.28	10.74	11.5	9.9	11.28	10.42	10.94	10.78	10.07	11.41	11.71	10.5	11.67	11.04
TXNDC9	12.65	12.75	11.91	13.09	12.27	13.06	13.04	12.42	11.97	12.78	12.28	13.41	12.66	13.5	12.95	11.68	12.82	13.92	12.95	12.11	12.59	12.16	12.68	13.11	13.12	11.86	12.37	13.11	11.51	12.15	12.2	12.36	13.39	13.05	13.14	13.41	13.06	12.9	12.61	12.34	13	13.43	12.79	13.2	12.5	12.15	12.67	13.44	12.08
FAM44A	9.34	10.37	9.33	9.75	9.21	9.56	9.55	9.74	9.41	10.32	9.73	10.51	9.75	10.23	11.36	10.29	9.96	10.66	9.54	9.41	10.24	9.71	10.15	9.35	9.54	9.71	9.95	10.61	9.22	9.37	9.74	9.78	10.87	10.73	10.12	10.61	10.18	9.98	10.26	9.4	10.39	9.84	10.04	10.31	10.23	10.32	10.51	9.65	9.71
FOXJ1	9.41	8.56	8.3	7.79	7.66	7.54	7.9	8.27	7.94	8.06	7.4	7.85	7.01	6.31	9.19	8.36	7.23	8.34	7.42	7.93	7.82	8.51	8.22	6.85	6.58	7.76	7.77	7.61	7.58	6.89	8.14	8.19	7.57	8.13	7.92	7.63	5.85	9.31	9.64	7.62	8.56	7.93	7.87	7.09	8.1	7.17	6.5	7.21	8.07
CKAP2	12.91	13.63	12.45	12.93	12.39	12.85	12.17	12.75	12.34	13.42	11.27	13.06	11.43	11.49	12.62	10.87	11.97	13.06	13.07	11.62	10.18	11.62	11.57	11.63	11.94	10.61	11.53	13	10.39	12.02	11.81	11.71	13.7	12.6	12.22	12.68	12.55	11.95	13.07	11.43	13.29	11.27	12.91	11.81	12.62	12.04	11.5	11.84	11.73
IMP4	8.72	9.23	8.97	9.16	8.41	9.14	8.62	9.36	8.97	9.38	8.1	9.18	9	9.34	10.11	9.35	9.46	10.24	8.86	7.84	9.41	9.49	9.02	8.95	9.06	8.38	9.09	9.32	7.84	8.44	8.68	8.93	9.54	8.78	9.01	9.52	8.95	8.86	9.54	8.83	9.25	9.93	9.14	9.7	9.62	9.11	8.77	9.64	8.16
FARSB	8.48	7.71	7.92	7.73	8.11	8.62	8.83	8.73	8.37	8.99	7.13	8.88	7.96	7.07	7.96	6.71	8.09	8.15	8.1	6.26	6.78	7.7	8.11	7.07	7.27	7.18	7.82	8.4	7.01	7.09	7.55	7.33	8.2	7.81	7.96	7.7	7.73	8.07	7.79	7.51	8.44	7.45	7.97	8.19	8.36	8.06	8.43	7.09	7.11
LOC402360	13.06	12.34	12.99	11.86	11.41	13.22	11.45	12.55	12.01	11.62	11.92	14.34	11.44	11.45	13.94	12.21	13.34	13.45	12.77	11.47	11.07	11.93	12.35	11.44	11.16	11.23	12.66	12.15	12.71	12.51	12.18	12.65	11.79	12.32	13	11.72	12.14	12.58	11.76	11.51	12.34	11.81	12.18	12.52	13.21	13.04	13.79	12.05	11.39
CD80	7.59	7.12	7.13	5.89	5.71	7.23	7.14	6.84	7.19	6.29	6.76	6.54	6.61	7.77	6.95	7.06	6.78	8.37	6.26	7.38	7.38	7.61	7.67	5.39	6.51	7.46	7.65	7.15	7.06	6.78	7.53	7.71	6.97	7.12	7.05	7.7	6.59	6.9	5.68	6.6	7.52	7.62	7.85	6.54	7.33	6.75	7.41	8.81	6.81
PLCH2	9.91	9.86	9.68	8.57	8.37	9.71	9.33	9.69	9.79	9.04	8.61	8.85	9.71	8.56	10.78	10.16	9.48	10.13	8.83	9.81	9.83	10.07	10.21	8.59	9.28	9.83	9.95	9.8	9.48	9.73	10.15	10.16	9.52	10.04	9.77	10.25	9.1	9.46	7.88	10.03	11.26	9.63	10.43	9.72	9.3	9.02	9.18	10.32	9.59
USP9X	14.11	14.55	13.9	14.67	13.86	14.4	14.31	13.77	13.99	14.52	13.31	14.59	13.14	14.11	14.86	13.86	13.67	14.35	14.09	13.21	13.99	13.54	14.07	14.5	14.05	13.65	14.15	14.07	13.31	13.4	13.95	14.01	14.45	14.83	13.91	14.68	14.2	14.23	14.21	13.37	14.46	14.02	13.49	14.89	14.41	14.03	14.69	14.5	14.14
ACP1	14.46	14.28	14.21	14.04	13.45	14.87	14.64	14.76	13.88	15.05	13.55	14.88	13.94	14.16	14.48	13.67	14.31	15.27	14.4	13.2	13.4	14.12	14.03	13.84	13.94	13.47	13.87	14.61	13.22	13.89	13.37	13.75	14.8	15.39	14.25	14.07	14.73	14.06	14.03	13.34	14.23	14.17	14.7	14.92	14.45	13.93	14.37	13.98	13.11
TSC22D1	11.37	12.66	10.59	11.52	10.2	11.4	11.59	11.35	11.61	11.63	12.31	12.3	11.86	11.77	12.42	11.17	11.61	13.29	11.49	11.23	11.77	12.23	12.84	12.04	12.13	12.46	12.04	12.4	10.98	11.86	12.26	12.08	12.64	12.39	11.66	12.99	12.6	11.89	12.2	11.63	12.88	11.84	12.66	12.43	12.08	12.21	12.24	12.74	12.58
NLRC3	8.13	7.87	7.99	6.16	4.68	7.72	6.79	8.11	8.21	6.31	5.88	5.23	7.27	6.25	7.58	7.71	6.42	8.52	5.55	7.8	8.15	8.16	8.05	5.99	6.09	7.77	6.85	8	7.38	7.69	8.56	8.49	7.69	7.8	7.23	7.84	5.71	6.78	5.74	7.63	8.6	8.36	8.61	6.85	6.79	6.61	6.39	8.12	6.95
C21orf15	8.35	7.48	7.73	8.87	5.85	7.57	8.32	8.25	8.24	5.96	5.7	6.14	7.65	7.23	9.33	8.22	6.77	8.79	7.06	7.21	8.55	7.24	7.74	5.82	7.41	7.17	7.2	8.37	7.17	7.35	8.65	8.07	7.9	8.45	6.3	8.66	7.21	7.43	7.19	7.48	8.06	7.43	8.3	8.01	7.59	6.76	8.55	6.34	7.79
RNF4	11.58	12.27	11.05	11.49	11.05	11.86	11.79	11.7	11.24	11.88	10.99	12	11.63	11.47	12.4	11.27	11.36	12.33	11.79	10.86	11.67	11.04	11.91	11.79	11.56	11.37	11.53	11.71	10.39	10.9	11.29	11.63	12.26	12.3	11.86	12.45	11.21	11.38	11.92	11.2	11.85	11.78	11.57	11.65	11.55	11.5	11.78	12.33	11.45
MCOLN2	8.72	7.65	6.16	6.38	5.73	7.39	8.55	5.75	6.39	4.46	9.39	7.99	6.54	8.7	6.93	6.41	8.98	8.75	7.69	8.58	9.58	8.87	8.6	7.33	7.67	9.12	9.42	7.51	7.92	7.1	7.64	8.95	6.44	6.6	8.72	9.54	8.1	8.48	5.99	7.88	7.56	8.55	8.64	7.41	7.98	8.86	7.44	7.28	7.95
SNN	8.7	8.79	7.33	8.07	7.23	8.5	8.96	8.09	8.02	7.81	8.73	9.67	7.86	9.29	8.68	7.45	8.28	9.64	8.66	8.37	8.56	9.4	9.52	8.62	9.12	8.5	9.34	8.28	7.85	8.17	8.66	8.6	8.44	8.44	8.89	8.94	8.9	8.7	8.17	8.09	9.11	9.36	8.34	9.43	9.09	8.49	7.99	9.98	8.56
SH3BGRL2	10.29	10.47	10.16	11.2	9.7	9.94	10.59	10.32	9.96	11.16	10.41	11.44	10.19	11.3	12.46	10.51	11.52	11.66	10.47	9.64	10.5	10.72	11.23	11.17	11.61	10.1	10.53	11.16	10.18	10.96	10.81	10.53	12.09	11.09	10.66	10.68	11.51	11.14	11.26	9.65	11.83	11.63	10.59	11.66	11.27	10.76	11.28	11.29	9.97
FLJ31818	11.63	12.72	10.32	10.93	9.35	11.77	10.82	10.8	10.61	11.04	11.66	12.16	10.8	10.64	12.24	10.47	11.88	12.28	11.11	10.59	10.61	10.7	11.75	11.46	11.29	10.26	12.01	11.98	10.86	11.13	11.83	11.38	11.7	12.4	11.55	11.31	12.12	12.1	11.51	10.42	12.26	10.89	11.62	12.31	11.97	11.65	12.24	11.61	11.77
CPN1	8.45	8.76	8.43	6.37	5.43	7.18	6.81	8.79	8.51	6.32	7.59	7.24	7.83	6.92	8.13	8.26	6.74	7.94	5.04	8.33	8.47	8.55	8.83	6.98	6.72	8.15	7.16	8.34	7.52	7.95	8.87	8.85	7.08	7.17	7.42	8.36	6.15	7.21	5.79	8.33	9.26	8.52	8.97	7.42	7.19	6.7	7.15	8.41	6.47
PCDHGB4	8.91	9.22	8.87	8.57	7.53	8.59	8.67	8.27	8.97	8.21	8.18	8.87	8.58	7.54	8.76	8.65	8.24	8.89	7.07	8.22	8.02	8.74	8.92	8.01	8.28	8.09	8.18	9.09	8.01	8.55	9.03	8.87	9.1	8.41	8.34	8.8	8.4	7.74	8.3	8.47	9.41	8.59	9.24	8.36	8.36	8.16	8.37	8.53	7.82
PRMT2	11.92	12.63	11.14	12.33	11.18	12.14	12.22	11.71	11.35	11.77	12.53	12.78	11.47	11.71	13.03	11.85	12.43	13.88	11.9	11.29	12.77	12.67	13.31	12.27	13.14	11.95	12.37	12.46	11.79	12.02	12.48	12.16	12.68	13.06	12.3	12.94	12.38	11.88	11.76	12.01	12.79	12.73	12.79	12.78	12.88	12.09	12.92	13.75	12.59
DNAJB4	9.73	9.92	8.72	10.13	9.85	9.94	10.09	10.2	9.28	10.52	12.42	11.05	9.94	10.51	10.66	9.77	10.43	11.06	9.9	9.01	9.99	10.25	11.1	10.53	11.67	10.48	10.26	10.5	9.53	10.01	10.47	10.23	10.51	10.88	10.82	11.38	11.28	10.68	10.16	9.21	10.27	10.88	10.49	10.3	10.89	10.21	10.08	10.9	11.04
FLJ33360	10.13	9.3	8.93	8.33	7.89	8.9	8.66	8.88	9.42	8.02	8.69	9.69	9.17	7.72	8.98	9.11	10.03	9.24	8.78	9.08	9.02	9.67	10.43	9.4	9.15	9.33	9.91	11	9.1	8.89	9.79	10	10.91	9.79	9.63	10.08	10.48	10.09	9.58	9.58	11.04	9.5	10.28	10.85	10.05	10.5	9.96	9.32	8.15
SBF1	8.29	8.87	8.11	7.47	6.87	7.95	8	8.29	8.26	7.69	7.33	8.18	7.99	8.09	7.94	8.48	7.85	9.02	7.17	7.93	8.25	8.53	8.71	7.56	7.61	8.15	7.61	8.1	8.05	8.17	8.48	8.56	8.49	8.05	8.01	8.8	9.41	7.9	7.74	7.91	8.81	8.45	8.62	8.23	7.99	7.7	7.83	8.48	7.54
ARRB2	12.5	12.59	12.07	12.53	12.08	13.46	12.53	12.69	12.28	12.77	12.93	13.32	11.86	13.27	12.56	12.39	13.03	13.79	12.88	12.4	12.71	12.85	12.84	12.93	12.71	12.63	12.85	12.92	12.13	12.69	12.67	12.84	13.39	12.68	13.11	13.35	13.08	12.78	13	12.45	13.06	12.88	13.27	13.14	13.13	12.92	12.55	13.32	12.71
C3orf63	10.03	10.75	9.27	9.81	9.41	9.86	9.74	9.65	9.6	10.04	9.37	10.69	10.42	9.67	10.99	9.93	10.27	10.66	9.59	9.77	10.24	10.13	10.49	10.21	10.08	8.96	10.26	9.76	9.35	9.7	10.04	10.03	9.84	10.54	10.25	11.2	10.48	10.06	10.26	9.79	10.24	10.16	10.45	9.7	10.54	9.97	10.35	10.41	10.17
SLC23A1	6.32	5.5	5.57	3.36	2.17	3.61	5.1	5.3	5.92	2.66	2.93	4.41	4.76	4.03	4.5	4.34	4.34	3.83	2.38	5.74	5.98	5.63	5.76	2.94	3.32	5.59	4.26	5.68	4.31	5.46	6.01	6.46	4.1	4.02	5.21	5.65	3.34	4.37	2.81	5.47	6.39	5.64	6.24	4.26	4.52	5.5	4.5	4.97	3.84
NONO	14.15	14.36	13.98	14.25	13.84	14.27	14.33	14.5	14.29	14.6	13.04	14.47	13.47	12.9	14.54	14.08	13.24	14.13	13.3	12.85	13.15	13.79	13.91	13.61	13.62	12.98	13.63	13.52	13.18	13.1	13.31	13.1	14.34	14.53	13.37	14.06	13.82	13.82	14.06	13.04	13.76	13.09	13.52	13.73	14.36	13.51	13.83	13.77	13.26
C6orf167	11.51	11.23	10.77	10.33	10.83	10.96	10.47	11.2	10.88	11.48	9.77	11.5	10.08	9.09	10.27	9.04	10.83	10.9	10.97	9.08	8.84	10.27	9.75	9.76	9.82	8.79	10.34	10.8	9.13	10.5	9.75	9.21	11.61	10.3	10.22	10.18	10.88	10.69	10.16	8.77	10.77	9.28	10.72	10.19	10.81	10.62	9.55	8.9	9.29
ELMOD2	7.43	7.34	6	6.8	6.43	7.03	7.76	6.97	6.92	6.71	6.61	7.03	7.29	7.18	7.57	6.51	6.67	8.02	6.89	5.93	6.53	6.47	6.96	6.89	6.94	6.09	7	6.79	5.48	6.15	6.71	6.63	7.48	7.2	6.61	7.45	7.2	7.11	7.43	5.94	6.43	7.04	6.76	6.83	7.01	6.77	6.97	7.59	6.73
SMPD1	10.39	9.77	8.32	9.75	8.06	9.38	10.2	8.6	8.61	9.06	9.07	10.71	9.26	10.87	9.04	9.75	11.62	10.59	9.14	9.58	10.47	9.69	10.11	10.08	10.47	9.36	9.8	9.43	9.28	9.73	10.19	9.85	9.92	9.9	9.72	10.69	10.02	9.58	9.59	9.62	9.69	10.63	9.74	9.43	9.31	9.41	10.68	10.33	10.06
ROBO2	7.68	7.39	4.83	4.59	3.81	9.44	8.44	7.24	5.45	5.36	7.08	6.57	7.23	6.54	7.98	5.07	8.11	6.99	3.39	5.57	3.34	5.91	5.92	5.48	5.84	7.07	5.66	6.62	6.72	5.83	5.29	6.49	7.36	8.58	7.79	5.42	7.93	6.5	7.76	6.87	7.58	6.06	8.46	6.62	6.23	5.67	6.29	7.44	5.17
SMA5	11.82	11.31	11.61	11.64	11.21	11.82	10.85	11.59	11.27	12.05	10.95	13.28	11.7	11.15	12.26	11.35	11.83	12.37	11.15	11.16	10.6	11.51	12.26	10.73	11.84	10.47	12.25	12.5	10.95	11.04	11.87	11.67	12.76	12.18	12.33	12.06	12.04	12.01	12.46	10.96	12.7	10.37	11.76	12.53	12.72	12.23	11.69	10.95	11.39
FEV	11.37	11.66	11.02	9.36	10.48	11.39	10.46	10.47	9.17	10.39	9.38	11.2	10.47	9.97	11.35	8.06	8.14	11.5	11.29	9.77	8.73	8.64	11.05	6.37	10	7	11.39	8.56	8.34	9.35	9.4	8.58	10.86	10.68	6.73	10.76	9.61	9.52	9.79	10.77	11.77	11	9.85	9.54	10.36	10.54	9.71	9.47	6.28
NAT2	7.56	7.4	7.69	5.86	4.89	7.09	6.92	7.34	8.04	3.84	5.87	6.51	6.74	6.23	6.43	6.59	6.96	7.44	4.54	7.22	7.48	7.26	6.64	5.44	6.78	6.85	6.28	7.53	6.42	7.81	8.11	8.12	5.88	5.38	6.75	7.46	4.5	5.66	4.49	7.13	8.11	7.91	8.23	5.83	5.14	5.93	7.61	7.04	5.38
WBSCR19	10.17	10.49	8.75	9.1	8.32	10.22	9.45	8.68	8.84	9.02	10.19	10.53	10.07	9.04	11.07	9.36	10.28	9.86	9.48	9.18	8.87	9.57	9.86	9.94	9.5	8.9	10.42	10.33	9.81	9.87	10.54	9.66	10.14	11.11	10.06	9.91	10.49	10.62	10.16	9.27	10.74	9.11	10.12	10.45	10.67	9.63	11.11	9.32	10.04
TRIP10	8.63	8.6	8.64	8.81	8.18	9.18	9.52	8.08	8.44	7.25	8.82	8.56	8.99	9.08	8	9.37	8.81	9.63	8.68	8.96	9.24	9.21	8.85	9.68	8.98	9.47	9.22	8.81	8.11	8.62	9.2	9.41	8.67	9.48	9.75	10.33	8.78	9.22	8.41	9.36	8.82	9.91	8.73	9.03	8.28	9.19	8.65	9.58	9.61
GNG12	8.23	8.68	7.27	8.73	8.25	8.03	9.16	7.37	7.32	7.02	9.37	9.81	8.41	11.2	9.46	10.05	9.38	10	8.25	8.56	10.41	9.9	9.52	9.37	10.07	9.3	9.05	8.61	7.55	8.74	9.41	9.3	9.52	9.69	10.04	10.97	9.83	9.25	8.25	9.1	8.66	9.95	9.05	9.46	8.57	9.39	8.31	10.97	9.69
SPOCK2	12.85	12.17	10.96	10.92	9.99	12.41	12.88	10.71	11.33	11.26	13.78	12.97	10.55	15.66	13.4	10.66	13.75	14.8	13.31	12.71	14	13.75	13.75	13.11	13.84	13.65	12.72	12.68	13.02	14.12	13.17	13.7	14.6	12.78	12.74	14.43	14.01	13.34	13.9	13.3	13.31	14.78	13.22	12.77	13.77	12.8	13.53	13.42	13.61
MRPL46	11.84	11.52	11.29	11.52	10.8	11.99	11.54	12.05	11.66	11.78	11.29	12.43	11.03	12.08	12.37	11.3	11.57	12.52	10.93	11.18	11.4	11.47	11.91	11.52	11.75	10.97	11.19	11.66	10.67	11.62	11.51	11.38	12.34	12.39	11.84	12.29	11.54	11.56	11.44	11.17	11.77	11.94	11.9	11.5	12.03	10.98	10.86	11.83	11.25
HAX1	13.62	14.61	13	13.57	13.07	13.62	13.5	13.53	13.34	13.75	13.37	14.39	13.06	14.43	14	13.38	13.37	14.36	13.11	12.96	13.41	13.77	14.08	13.71	14.14	12.98	13.46	13.13	12.73	13.03	13.45	13.26	14.39	14.91	13.58	14.09	13.75	13.37	13.38	12.99	13.52	13.77	13.46	13.4	14.4	13.24	12.91	14.02	13.66
LOC650392	9.21	8.18	6.33	8.06	7.62	7.03	9.49	6.1	6.84	5.71	8.11	8.99	8.86	8.4	6.76	8.29	8.23	8.05	7.81	9.74	10.13	8.98	9.95	11.4	9.2	9.66	9.52	8.04	6.34	8.69	10.51	9.43	9.05	9.68	10.77	12.95	8.82	8.39	8.85	11.66	8.95	11.67	7.75	9.14	7.95	9.96	6.99	11.45	10.93
AARSD1	12.63	12.68	12.68	13.03	12.39	12.98	13.12	13.5	12.59	13.39	12.72	13.65	12.11	12.8	13.04	11.97	12.95	13.58	12.76	12.18	12.39	13.02	12.97	12.6	12.66	12.37	12.76	13.6	11.89	12.62	12.57	12.44	13.66	13.13	13.28	13.28	13.03	12.93	12.4	12.33	13.11	12.69	12.92	13.57	13.67	12.53	12.73	12.63	12.4
NRXN1	9.8	10.72	12.15	11.5	11.47	10.18	12.06	11.44	10.98	11.98	9.54	11.74	9.8	11.26	12.58	9.54	11.67	12.47	10.54	10.61	11.89	11.51	11.93	12.47	12.81	10.9	11.45	12.35	11.23	12.22	11.9	11.62	12.04	11.7	11.89	13.71	12.38	10.64	11.27	11.84	12.31	12.26	12.75	12.09	11.1	11.22	11.7	12.59	11.93
ACSL1	10.96	11.34	12.05	11.64	10.64	11.86	12.1	11.96	11.69	12.03	11.39	11.58	10.83	11.79	13.44	11.25	11.52	12.27	11.75	10.84	11.13	11.95	11.72	13.01	11.95	12.36	11.34	12.19	11.09	11.46	11.73	11.66	12.93	12.17	11.7	12.14	11.51	11.51	10.85	11.35	13.16	11.95	11.94	12.66	11.38	11.24	11.79	13.48	11.42
DENND1B	8.49	9.05	8.02	8.55	7.46	9.55	9.06	8.11	8.16	7.32	8.83	9.69	9.61	8.64	9.4	8.9	8.87	9.29	8.9	8.22	8.92	9.19	9.58	8.11	8.88	9.31	9.56	9.59	8.31	8.51	8.81	8.95	9.69	9.54	9.25	9.81	9.61	9	8.75	8.42	9.58	8.66	9.72	9.74	9.26	9.42	8.94	9.24	8.57
OR2H1	3.17	3.25	2.17	2.91	2.14	3.36	4.63	3	2.38	2.41	2.81	5.06	2.38	2.54	2.72	2.38	2.7	3.19	2.38	3	2.43	2.85	2.96	2.87	3	2.26	2.91	3.17	2.91	3	2.89	2.74	2.83	3.28	2.61	3.84	3.2	3.02	2.49	2.17	3.2	3.09	2.83	2.49	3.1	2.56	3.47	3.85	2.29
FAM134C	11.54	12.06	10.82	10.88	10.16	11.74	11.95	11.47	10.84	10.58	11.61	12.52	11.83	12.03	11.96	11.2	11.97	12.44	11.53	11.17	11.78	11.99	11.59	11.53	11.93	10.55	11.86	11.95	10.89	11.54	11.84	11.48	11.76	11.77	11.85	11.96	11.84	12.02	11.73	11.2	11.65	11.68	12.12	12.11	12.19	11.82	12.43	11.56	11.66
ADAM17	10.94	11.18	10.87	10.63	10.27	11.61	10.75	11.09	10.63	10.84	10.87	11.34	11.36	10.93	11.8	10.54	10.65	11.54	10.93	10.51	11.27	11.29	11.28	11.06	11.07	10.64	11	11.03	9.87	10.77	11.04	10.78	11	11.76	11.22	11.66	11.07	11.11	11.12	10.41	10.96	11.24	11.34	11.59	10.61	10.79	10.56	11.47	11.05
MARK4	10.29	10.95	10.38	10.81	9.56	10.61	10.75	9.88	9.99	10.57	10.38	11.58	9.85	10.65	11.66	10.77	10.72	11.85	10.71	9.99	10.05	10.63	11.17	10.23	10.22	10.26	10.65	11.06	10.05	10.32	10.89	10.51	11.44	11.4	10.77	10.86	10.59	11.14	10.78	9.76	11.28	10.85	10.65	11.05	11.08	10.47	10.95	10.88	10.38
MTNR1A	4.15	3.67	6.39	5	2.1	4.49	4.49	6.02	6.02	3.43	4.43	4.18	5.03	2.58	4.57	5.26	4.58	5.5	4.11	5.22	5.32	5.38	4.98	2.93	5.9	5.84	3.6	5.34	5.17	4.93	6.18	6.06	4.75	3.31	4.49	5.47	3.23	3.04	3.69	4.24	5.99	6.23	6.32	3.69	4.06	4.47	3.58	5.29	3.09
LOC730704	6.35	6.34	6.99	5.42	6.67	6.47	6.18	7.87	6.86	6.73	6.73	6.69	7.3	6.12	5.94	8.15	6.29	4.84	4.7	6.25	6.97	5.73	6.14	7.82	6.12	6.99	5.94	6.37	5.22	5.88	6.84	6.45	6.92	5.85	7.62	7.72	4.31	7.24	6.35	7.78	8.25	7.26	6.42	6.92	6.62	7.25	5.57	6.15	6.45
RASGRP1	9.1	9.31	9.68	8.43	7.82	8.92	9.53	8.26	8.87	7.49	7.87	6.97	9.08	7.84	8.97	8.89	9.35	9.43	8.38	9.04	9.33	8.75	8.77	5.96	8.65	8.58	8.78	10.09	8.16	8.46	9.24	9.75	8.33	9.28	9.24	9.69	8.35	8.68	9.17	8.57	9.57	8.83	9.31	9.15	9.56	9.9	8.96	8.68	9.25
ERCC2	10.14	10.6	10.7	10.18	8.69	10.36	9.92	10.31	10.57	9.38	8.96	9.88	9.89	9.66	10.45	10.35	10.37	10.98	9.62	10.06	10.38	10.45	10.33	8.88	10.18	9.94	10.02	10.31	10.05	10.07	10.76	10.64	10.13	10.28	10.29	10.32	9.02	9.68	10.2	9.57	10.73	10.69	10.64	9.87	10.2	10.04	9.93	10.53	9.84
SLC16A14	8.64	9.29	9.17	8.61	8.29	8.82	8.21	9.71	9.4	9.24	8.47	7.97	7.31	8.35	9.2	7.4	8.11	9.4	8.29	8.39	8.96	8.62	8.83	8.29	8.55	8.26	8.36	8.96	7.97	8.34	9.15	9.25	9.14	9.06	7.88	8.61	7.94	7.9	7.14	7.96	9.22	8.95	9.3	8.33	8.82	8.3	8.39	9.64	7.61
FOXF2	5.89	5.19	4.55	5.85	6.23	4.34	6.57	4.08	5.41	3.66	7.12	6.65	7.18	6.53	4.76	6.36	4.31	6.17	6.25	6.34	7.55	8.29	6.87	7.28	6.72	6.99	5.48	6.22	5.43	6.14	7.93	7.71	7.15	7.27	6.13	7.92	8.14	5.56	4.06	6.13	5.98	7.53	6.3	6.64	4.98	7.52	5.98	6.77	7.33
LOC388524	14.7	14.48	15.62	15.42	15.34	15.1	14.58	16.04	15.07	16.07	14.36	15.38	14.87	14.09	15.47	15.47	14.97	15.55	14.14	14.52	14.66	14.85	14.92	14.59	14.19	14.48	14.57	14.38	14.44	13.94	14.14	14.72	14.43	14.67	14.98	15.37	15.01	14.72	14.82	14.35	14.85	14	14.67	14.18	15.26	14.79	14.67	14.89	14.39
C21orf42	6.82	6.8	6.76	6.26	6.36	6.45	7.9	6.99	7.62	6.64	6.86	8.27	6.87	6.46	7.75	7.39	7.71	8.23	7.45	6.87	6.89	6.96	8.5	6.75	6.42	7.12	7.51	8.3	6.02	5.93	7.55	7.21	8.71	6.97	6.86	7.87	6.91	8.04	7.91	6.94	8.44	6.95	7.94	8.87	9.01	8.09	6.74	6.7	6.79
HTR1F	3.14	3.23	4.78	2.91	2.66	4.24	5.42	4.69	3.97	4.26	4.43	4.19	5.87	3.9	4.45	2.38	3.07	6.18	5.83	4.15	4.9	4.47	3.42	2.96	3.66	4.71	4.27	3.14	3.61	2.93	3.67	3.93	2.66	3.34	4.75	4.97	3.49	5.49	4.91	4.86	3.71	5.1	5.02	7.52	3.22	2.63	3.93	4.84	4.77
RAB5C	11.71	12.2	10.89	11.81	10.86	12.11	12.1	11.06	10.73	11.3	11.86	12.31	11.24	12.23	11.85	11.1	11.92	12.57	11.52	11.28	11.63	11.78	11.79	12.12	11.66	11.56	11.85	11.82	10.71	11.56	11.77	11.6	11.92	11.76	11.84	12.22	12.15	12.22	11.88	10.95	11.72	12.04	11.63	12.53	12.03	11.69	12.2	12.54	11.74
NTF4	3.14	3.23	2.17	2.91	3.05	3.39	2.49	3	3.26	2.51	2.77	4.19	2.38	2.68	3.26	2.79	2.83	3.42	2.38	2.93	2.38	3.09	3	2.96	2.87	2.68	2.91	3.15	2.85	2.93	3.66	3.8	2.68	3.34	3.75	3.84	3.25	3.05	2.7	2.49	3.23	3.05	3.32	2.54	3.23	2.56	3.5	3.81	2.35
RPS14	15.43	15.22	15.7	15.64	15.6	15.49	15.82	15.95	15.15	16.61	15.3	16.2	14.99	14.89	16.56	16.3	15.39	15.95	14.77	15.34	15.35	15.52	15.43	15.58	14.82	15.58	15.21	15.82	14.23	14.77	14.49	15.27	15.85	16.07	16.06	16.15	15.7	15.99	16.3	15.21	15.4	14.85	15.21	15.82	16.12	15.47	14.46	15.89	15.14
LOXL4	7.39	7.04	7.67	7.98	7.14	7.47	8.41	6.5	8.09	6.64	7.05	6.71	7.89	7.58	6.69	6.79	7.47	7.56	6.69	7.83	7.47	7.83	6.94	8.45	7.64	6.86	7.55	7.14	5.74	7.69	8.46	7.57	8.62	7.69	7.41	11.27	8.28	7.7	7.62	8.21	9.08	9.6	7.03	5.05	5.95	6.79	6.75	7.9	8.08
FLJ13310	6.11	4.61	5.98	2.91	2.07	5.04	3.93	5.66	6.36	2.54	3.02	4.2	4.53	3.87	5.81	4.59	4.89	5.67	2.93	5.58	5.81	6.05	5.62	2.96	2.89	5.26	4.75	6.18	4.7	5.29	6.49	6.48	5.04	4.84	5.04	5.06	3.25	3.52	2.72	4.68	6.67	6.26	6.75	5.17	4.67	4.23	3.5	5.05	4.26
IL22RA1	6.29	5.42	6.36	3.14	2.07	5.94	4.62	6.47	6.58	4.13	3.43	4.2	5.6	4.34	6.31	5.99	4.65	6.72	4.15	6.14	6.41	6.66	6.66	3.5	4.26	5.99	5.23	6.54	5.71	6	6.84	6.82	5.99	6.13	5.62	6.08	3.25	4.36	2.81	6.09	7.05	6.8	6.99	5.31	5.18	4.69	3.58	6.24	4.88
INHBA	11.69	11.39	10.49	13.24	14.32	10.69	13.67	9.06	12.01	11.62	13.33	11.74	13.01	13.74	10.02	10.82	10.67	13.11	11.75	11.96	11.69	12.75	12.26	12.5	14.22	11.96	12.14	11.37	11.27	10.75	11.83	11.59	13.3	13.12	10.33	12.36	14.18	11.95	10.16	11.01	11.61	11.45	11.88	10.63	11.09	11.19	11.39	13	12.76
GOLT1A	8.39	7.84	7.59	5.51	3.39	7.29	6.77	7.47	7.97	5.53	4.62	6.12	6.72	8.76	7.61	6.99	5.49	8.27	5.06	7.37	8.81	7.68	8.16	6.2	7.28	6.84	6.28	7.47	7.01	7.06	8.29	8.33	6.93	8.64	6.79	7.24	4.93	6.08	5.51	7.24	8.31	8.19	8.1	7.28	6.25	5.85	7.58	7.83	7.76
SEC61A2	9.57	10.56	9.55	9.52	8.5	9.97	9.63	9.92	9.83	9.23	9.24	9.44	9.27	9.98	10.55	8.66	9.24	11.12	9.93	9.15	9.83	9.58	10.22	9.65	10.05	9.22	9.2	9.86	9.22	9.87	10.35	10.16	10.72	10.44	9.25	10.11	9.76	9.92	9.59	8.89	10.18	10.62	10.35	9.75	9.52	9.42	10.17	10.71	9.55
MANEA	9.11	9.5	8.94	8.81	8.89	9.17	9.4	9.15	9.7	9.32	8.75	9.59	9.54	9.19	9.38	8.81	9.66	9.77	8.99	8.07	8.85	9.16	9.05	9.11	9.95	8.69	9.03	9.64	8.03	8.9	9.01	9.02	10.29	9.51	9.18	9.54	9.81	9.01	9.14	7.78	9.76	9.48	9.62	9.29	9.39	9.35	9.05	9.27	8.28
WDR57	9.69	9.69	8.35	7.77	8.02	9.74	9.6	9.14	8.61	8.2	9.78	10.49	9.53	8.68	9.98	8.45	9.59	10.2	9.87	8.61	9.13	10.02	9.75	9.23	9.51	9.34	9.47	9.73	8.34	9.22	9.12	9.21	9.48	9.7	9.85	9.67	9.79	9.74	9.53	8.57	9.71	9.22	9.92	9.86	9.29	9.41	8.91	10.01	9.3
FUSIP1	12.17	11.91	10.85	11.13	10.84	12.3	11.64	10.72	10.78	11.47	11.14	12.31	11.1	10.93	11.89	10.86	11.42	11.78	11.44	10.64	10.89	11.17	11.4	11.19	11.39	11.39	11.53	11.9	10.7	10.99	10.86	11.25	12.22	11.98	11.92	11.83	11.54	11.54	11.6	10.97	12.07	10.92	11.43	11.93	12.03	11.37	11.59	11.45	11.09
MDM2	8.56	9.17	8.21	8.68	8.18	9.07	8.72	8.62	8.55	8.27	8.5	8.95	9.03	8.17	8.92	8.18	8.62	8.85	8.14	8.61	8.77	8.59	8.75	7.82	8.72	8.53	8.68	8.77	8.07	8.14	8.76	8.66	9.11	8.87	8.24	9.32	8.62	8.49	8.8	8.35	9	8.33	8.88	9.19	8.78	8.99	8.32	8.87	8.24
PPFIA1	13.43	12.86	12.04	12.74	12.46	12.82	13.29	12.13	12.35	12.55	11.9	13.7	12.33	12.62	13.24	12.1	12.42	13.52	12.77	11.99	11.95	12.06	12.93	13.17	12.62	12.06	12.51	12.57	12.34	12.35	12.6	12.53	12.82	13.38	13.05	13.2	13.02	12.86	13.05	12.16	13.06	12.61	12.79	13.74	12.42	12.56	13.37	12.83	12.59
FLJ39822	7.44	6.85	7.21	2.98	3.1	6.33	6.81	7.05	7.71	2.58	7.16	4.84	7.52	9.36	6.51	6.08	5.69	6.92	7.6	6.56	7.91	7.35	7.38	5.45	8.19	6.11	7.27	6.95	5.8	6.13	7.83	8.04	5.17	5.72	6.28	6.46	6.76	7.42	7.18	6.67	7.72	8.02	8.13	9.52	5.93	6.79	6.26	8.36	7.02
KIAA1772	7.02	8.12	8.92	9.93	7.93	7.46	8.28	8.5	7.8	6.77	6.19	6.1	9.05	6.57	7.6	7.54	9.1	6.65	5.6	7.85	7.31	7.44	7.32	7.5	7.36	8.29	8.04	8.9	5.87	6.43	8.26	7.71	8.74	7.99	7.68	7.54	7	5.45	6.79	8	8.91	6.68	8.83	5.69	5.22	4.44	8.66	9.24	6.42
LOC653284	9.16	10.21	9.47	10.43	9.4	9.77	8.92	8.88	9.32	9.41	8.79	11.14	8.88	9.04	11.06	9.33	9.69	10.9	9.19	8.68	9.19	8.93	9.92	9.04	9.51	8.58	10	9.81	8.63	9.07	10.1	9.13	10.91	10.11	9.22	10.43	9.69	9.56	10.85	9.14	10.7	9.63	9	9.99	8.84	9.66	8.97	9.08	9.62
C3orf38	10.96	11.03	10.07	10.79	9.97	10.74	10.75	10.56	10.66	10.88	10.02	10.98	9.71	10.41	11.13	10.04	10.62	11.22	10.12	9.27	9.93	9.6	10.14	10.12	10.18	9.11	10.5	10.45	9.33	9.55	9.98	10.1	10.55	11.18	10.75	11.13	10.98	10.9	10.31	9.38	10.31	10.24	10.55	10.33	10.32	10.39	10.42	10.39	10.27
PRAMEF4	7.78	7.88	8.08	3	2.14	6.66	5.55	7.85	8.56	2.63	5.1	4.34	6.02	4.47	5.91	6.14	5.01	6.44	2.46	7.46	7.56	7.25	7.6	4.24	4.57	6.94	5.66	7.42	6.56	6.96	8.48	8.46	4.98	4.51	6.15	6.88	7.08	5.05	3.62	7.5	8.54	8.1	8.66	6.39	5.2	6.03	6.8	6.86	3.99
MLYCD	10.79	11.77	10.24	10.92	10.07	10.22	10.9	10.86	10.93	10.81	10.33	11.21	10.54	11.05	11.91	10.78	11.05	11.33	10.71	9.99	11	10.81	11.49	11.07	10.9	9.38	11.13	11.02	10.08	10.62	11.08	10.78	11.33	11.61	11.08	11.98	11.7	11.51	11.15	10.24	11.14	11.39	10.81	11.04	11.11	10.54	10.78	11.85	11.24
LOC153328	4.09	4.16	3.9	3.02	2.17	3.5	4.06	4.53	4.46	2.63	2.91	4.37	3.46	2.77	4.41	2.54	3.02	3.5	2.38	3.22	3.31	3.55	3.15	2.93	3.02	2.46	3.1	3.25	2.96	3.51	4.45	4.13	2.94	3.47	2.51	3.96	5.3	3.19	2.81	4.86	4.29	3.64	4.66	2.54	3.42	2.56	3.49	3.94	2.49
PHF20L1	10.35	10.49	9.56	10.16	8.55	10.65	10.03	9.54	9.01	10.81	9.52	10.07	7.91	9.25	11.65	8.98	9.7	9.73	10.35	9	8.33	9.06	9.9	8.73	9.28	8.56	9.55	9.78	9.21	9.32	10.15	9.24	10.53	10.68	9.6	9.4	10.45	9.41	9.13	9.31	11	9.02	10.34	9.46	11.05	9.43	9.83	10.71	8.48
SYF2	8.5	8.7	6.89	6.96	7.04	8.51	8.08	7.1	6.94	6.48	7.72	9.2	8.2	7.05	8.37	8.57	7.95	7.49	7.29	7.41	8.16	7.59	7.76	8.27	7.56	8.34	8.58	8.37	6.88	7.75	7.63	8.2	8.97	9.01	8.37	7.89	8.45	8.56	8.03	7.92	8.62	7.28	8.31	8.73	8.69	8.7	8.25	7.83	7.86
ANKRD11	14.78	15.22	14.45	15.07	15.08	14.79	15.19	14.77	13.64	15.37	14.73	15.96	14.99	14.91	15.08	14.76	14.76	15.2	14.91	14.23	14.27	15.14	15.62	14.27	14.69	14	15.2	14.87	14.36	14.3	14.68	14.37	15.48	15.35	14.81	15.39	15.25	15.11	14.85	14.29	15.11	14.44	14.5	15.1	15.16	14.9	14.62	14.75	14.69
CSDC2	11.49	11.6	11.53	11.34	10.83	11.49	11.24	11.54	11.64	11.43	10.29	11.51	11.09	11.31	11.46	12.22	11.51	11.68	10.32	11.2	11.31	11.66	11.7	10.78	11.23	10.9	11.39	11.53	11.14	11.32	11.72	11.68	11.87	11.3	11.34	11.76	11.17	11.18	10.72	11.16	12.32	11.47	11.86	11.24	11.54	11.36	11.34	11.58	10.73
LOC390213	7.88	7.81	8.26	6.53	6.97	9.89	11.77	8.12	8.89	6.64	8.26	5.55	11.35	7.3	7.98	8.17	8.51	9.11	8.51	9.37	9.42	9.65	7.54	5.47	8.78	8.82	7.39	8.67	8.22	8.86	8.95	8.92	8.34	7.11	10.21	9.28	8.55	8.12	9.1	7.88	8.36	8.27	8.49	9.37	8.63	9.51	8.35	8.46	8.98
KLHL4	8.29	8.01	8.67	5.89	10.71	10.18	7.47	9.88	10.01	4.59	8.47	7.29	8.41	8.77	7.71	7.5	10.42	10.45	8.8	9.34	9.31	10.68	9.74	8.89	9.63	9.22	10.13	10.74	7.68	9.49	8.94	10.06	9.97	7.61	7.86	8.49	10.13	7.44	9.62	8.69	9.87	9.85	9.23	10.87	11.51	10.12	7.91	7.99	7.31
TCP1	14.88	15.52	15.14	15.47	15.25	15.46	15.22	15.71	15.29	16.32	15.4	15.67	14.8	15.61	16.91	15.27	15.87	16.3	15.53	14.39	14.91	15.23	15.59	15.31	15.58	15.05	15.21	15.65	14.23	15.06	14.88	14.94	16.59	15.97	15.43	15.74	15.91	15.8	15.53	14.41	15.68	15.31	15.62	15.45	15.8	15.12	14.98	15.81	14.76
PRAMEF10	6.29	6.29	6.51	3.1	2.26	5.71	4.93	6.42	6.98	2.74	4.22	4.57	5.87	4.43	5.23	5.09	5.3	5.97	2.38	6.28	6.48	5.8	5.33	3.98	5.29	6	3.58	6.43	5.51	6.88	7.03	7.06	3.2	3.73	6.21	6.17	4.34	3.5	2.83	6.05	7.28	6.76	7.1	4.77	3.51	4.21	6.8	5.67	3.31
FBXO38	11.06	11.48	9.33	10.13	9.37	10.93	10.56	10.17	9.49	10.27	10.81	11.84	10.22	11.05	11.88	10.63	10.94	11.45	9.76	10.42	11.01	10.97	11.16	9.81	10.43	10	10.99	11.3	10.3	10.14	10.56	10.92	11.9	11.97	11.14	11.9	11.19	11.13	10.84	10.44	11.38	10.73	10.9	11.19	11.37	11.18	11.03	10.63	10.53
SLCO6A1	3.29	3.57	3.1	3.05	2.29	3.77	2.56	3.15	3.46	2.77	3.09	4.63	3.39	2.89	2.72	2.61	3.09	3.58	2.38	3.07	2.54	3.23	3.28	3	4.02	3.07	3.19	3.31	3.05	3.56	3.5	3.29	3.28	3.69	2.54	4.06	3.41	3.35	2.83	3.64	3.43	3.09	3.68	2.83	3.52	2.56	3.51	4.1	2.58
TRAF3IP1	8.55	8.91	7.54	7.15	6.87	8.74	8.04	7.61	7.53	7.06	7.83	8.26	8.43	9.21	9.1	6.96	7.92	8.82	7.86	7.76	8.61	8.42	8.26	8.51	8.97	7.67	8	8.5	7.4	8.16	8.32	8.33	8.83	8.53	8.08	8.77	7.82	8.23	7.65	8.05	8.59	9.12	8.6	8.12	7.86	7.8	7.8	8.94	8.14
RNF13	12.76	12.96	12.01	12.89	12.28	12.83	12.89	12.41	12.39	12.87	12.55	13.43	12.5	13.45	13.81	12.99	12.93	13.5	11.94	12.43	12.96	12.92	12.93	12.89	13.01	11.88	12.87	12.37	12.09	12.06	12.61	12.82	13.14	13.78	12.96	14.03	13.31	13.3	12.54	12.42	12.66	13.21	12.84	12.31	13.03	12.62	13.14	13.74	12.8
FAM130A1	12.7	14.16	11.8	13.14	11.82	13.57	13.07	11.98	12.2	12.55	12.64	14.48	12.98	13.47	14.09	12.37	13.31	14.08	12.47	12.42	12.54	13.4	13.63	13.3	13.46	12.22	13.25	13.14	12.96	12.77	13.35	12.99	14.13	14.34	12.66	13.83	13.86	13.27	13.58	12.72	13.63	12.65	13.45	13.51	13.95	13	13.04	13.61	12.76
ADAMTS13	12	12.84	12.72	12.95	13.07	12.46	12.81	12.86	13.18	13.57	12.35	12.92	12.52	12.02	14.02	12.32	12.11	13.04	12.48	11.47	11.76	12.17	12.91	12.08	12.03	10.96	11.72	12.69	11.52	12	12.47	11.46	13.53	13.58	12.57	13	13.09	12.34	13.42	11.93	13.03	12.21	13.44	12.15	12.6	11.23	12.26	13.26	12.38
MTHFR	10.52	10.85	8.79	9.37	8.78	10.27	10.41	9.01	9.29	9.26	9.71	11.38	9.86	10.62	10.53	10.02	10.22	10.93	9.62	9.77	10.07	10.14	10.44	10.53	10.37	9.94	10.36	10.31	9.79	9.9	9.75	10.21	11.44	11.21	10.85	10.91	9.85	10.6	10.69	10.18	10.65	10.35	10.42	10.05	10.62	10.27	9.78	11.05	10.85
LOC441714	7.39	8.24	8.3	6.71	4.91	6.79	6.66	8.15	8.29	6.72	6.1	6.41	7.02	5.46	7.35	6.96	7.02	8.81	5.99	7.6	7.97	8.02	7.69	5.72	7.42	7.17	6.94	8.25	7.23	7.63	8.77	8.49	7.12	7.28	6.65	7.77	6.06	7.56	5.94	7.25	8.41	8.18	8.68	6.77	6.22	6.1	6.53	7.82	6.66
PHF15	8.96	8.3	7.55	7.25	5.67	7.85	8.59	7.6	7.86	6.17	8.63	8.45	8.27	9.15	9.6	7.39	7.98	8.98	7.61	8.72	9.79	9.06	9.39	8.67	8.79	9.04	8.93	8.15	7.53	8.1	8.79	9.72	8.02	8.77	9.65	9.57	8.92	8.6	8.41	8.89	8.58	9.3	8.74	8.09	9.35	9.04	7.41	9.74	9.02
GLI1	7.28	4.81	6.51	5.44	8.36	5.57	7.46	5.42	5.83	4.82	5.55	6.7	7.59	4.95	2.81	7.09	5.8	7.03	5.95	9.25	7.32	8.28	8.55	11.57	8.87	7.56	7.02	6.66	4.71	7.96	8.29	9.03	6.51	8.75	9.25	12.53	7.81	6.94	8.09	10.64	6.57	10.61	6.03	7.6	6.32	8.65	4.78	7.63	10.17
HTR3E	7.79	7.53	9.1	7.51	3.74	7.93	6.25	8.7	9.15	6.5	4.85	6.49	7.53	5.84	7.37	8.07	7.53	9.83	5.9	8.43	8.83	8.96	8.46	6.26	8.1	7.95	7.51	8.82	8.03	8.23	9.44	9.33	8.07	7.73	7.71	8.39	5.72	7.88	5.77	8.03	9.24	9.19	9.41	7.12	7.44	7.4	7.34	8.44	6.87
QSOX2	11.03	10.96	11.13	10.66	10.64	10.73	10.51	11.5	11.11	10.96	9.61	10.41	10.19	10.18	12.23	9.41	9.77	10.91	10.85	9.97	10.62	10.19	10.87	10.42	10.76	10.46	10.18	10.47	9.59	10.31	10.67	10.63	11.84	10.86	11.04	11.35	10.28	10.38	10.48	10.79	11.32	10.76	11.14	11.35	10.3	10.54	10.28	11.23	10.16
UBE2G1	10.43	11.35	10.21	10.82	10.2	11.12	10.68	10.66	10.5	10.8	10.84	11.42	9.12	10.94	11.22	9.82	10.81	12.09	10.95	9.77	10.71	11.04	11.03	10.95	10.97	10.37	10.65	10.97	10.05	10.67	10.93	10.79	11.16	10.86	10.92	11.12	10.94	10.69	10.39	10.23	11.19	11.23	10.78	11.21	10.65	10.8	10.54	11.17	10.45
ALB	3.28	3.25	5.65	2.91	2.14	3.66	2.43	5.4	5.93	2.41	2.81	4.56	4.01	2.54	4.95	2.68	2.77	3.2	2.38	5.48	5.36	5.3	5.28	2.89	4.1	4.83	3.87	5.13	4.42	4.04	6.22	6.08	3.87	3.28	4.1	4.04	3.2	3.89	2.51	4.96	6.41	5.45	6.2	3.63	3.12	4.37	3.94	3.84	2.29
PEX26	12.36	13.06	12.62	12.79	12.58	12.78	13.22	12.92	12.88	12.83	12.52	13.81	12.06	13.27	13.95	12.43	12.89	13.81	12.99	12.4	12.61	12.87	13.63	12.84	12.3	12.43	12.68	12.67	12.18	12.63	12.33	12.77	13.99	13.37	13.06	13.66	13.27	13.25	13.05	12.26	13.26	13.06	12.76	13.13	13.4	12.8	13.11	12.35	12.38
DMC1	8.15	5.22	7.15	6.16	4.85	8.22	7.64	6.75	7.87	5.16	3.73	7.7	6.67	3.7	6.29	6.35	5.89	6.47	6.17	6.61	6.81	6.87	6.84	5.7	6.01	6.5	6.13	7.09	6.39	6.15	7.16	7.22	6.5	5.7	7.27	6.58	6.47	5.92	5.35	6.2	7.27	7.06	7.26	8.08	6.43	6.52	5.63	6.3	5.41
BMPR2	11.2	11.68	10.55	11.94	10.66	12.31	11.52	10.7	10.41	11.33	11.11	12.67	10.96	12.3	12.67	11.41	11.93	12.73	12.24	10.73	11.61	11.55	11.62	11.63	12.09	10.65	11.56	12.3	10.9	11.61	11.38	11.45	12.39	12.26	11.83	12.59	12.3	11.81	11.54	10.99	12.04	12.05	12	12.6	12.1	11.7	12.33	12.17	11.06
TDGF1	7.02	7.41	7.15	5.67	4.39	6.59	6.76	7.55	7.37	4.72	5.6	6.24	5.9	4.82	7.83	7.02	6.34	6	5.39	6.63	7.16	6.69	6.62	5.78	5.94	6.75	7.29	6.9	6.5	6.45	7.05	7.29	6.66	6.07	6.49	6.88	6.07	5.42	4.68	6.69	7.54	6.8	7.11	6.53	6.05	6.96	6.73	6.35	6.34
PKIA	13.77	14.59	13.41	14.11	12.76	14.3	14.24	13.56	12.78	13.39	14.66	14.34	12.63	14.51	16.08	13.9	15	14.91	14.97	13.44	13.35	13.97	14.19	14.27	14.3	13.67	14.29	14.81	13.62	14.6	15.24	14.06	15.1	15.03	14.47	14.6	14.86	14.31	13.6	14.32	15.49	14.51	15.09	14.62	15.72	13.77	14.54	15.45	13.43
ANKRA2	10.72	10.46	10.2	11.1	9.91	11.06	10.84	10.29	9.95	10.6	10.63	11.58	10.4	10.82	12.03	11.09	10.89	11.89	10.51	10.2	10.92	10.81	11.44	11.56	11.24	10.66	11.17	11.83	10.24	11.07	11.43	11.05	11.93	11.65	11.75	11.5	11.61	11.27	11.27	10.4	11.6	11.27	11.55	12.14	11.93	10.79	11.35	11.51	10.92
FREM3	3.14	3.26	5.63	4.99	2.81	3.38	3.99	4.95	5.46	3.55	2.79	4.18	3.83	2.58	4.61	3.93	4.19	5.73	2.51	4.67	5.08	3.58	4.02	2.94	4.31	4.64	2.87	5.94	3.49	3.43	5.5	5.1	6.4	4.31	2.58	5.28	3.23	3.04	3.74	3.62	5.16	5.69	5.61	3.62	3.92	4.05	3.61	3.81	3.41
SFRS3	15.88	16.2	15.66	15.79	15.55	15.75	15.93	16.1	15.69	15.95	15.33	16.12	15.06	14.84	16.27	14.9	15.33	16.06	15.8	14.75	14.7	15.25	15.35	15.61	15.3	15.19	15.18	15.8	14.65	15.18	14.68	14.88	16.27	15.77	15.74	15.86	15.44	15.35	15.55	14.82	16.04	14.82	15.86	15.96	15.34	15.24	15.19	15.57	14.85
LSM3	12.42	12.93	12.85	13.27	12.79	13.02	12.2	13.12	12.79	13.61	11.64	12.72	11.77	12.29	13.33	12.64	12.34	13.14	12.5	11.99	11.68	11.92	12.27	12.34	11.84	11.69	12.25	12.25	11.59	11.75	11.83	11.84	13.26	13.01	12.84	12.9	12.52	12.21	12.43	11.78	12.77	12.22	12.49	12.56	12.57	12.16	12.36	12.57	12.1
KIAA1908	12.33	11.74	9.81	11.2	10.52	11.64	11.42	10.81	10.76	10.68	11.15	12.01	11.52	11.33	11.15	11.43	11.75	12.82	11.73	11.27	11.19	11.45	11.92	12.09	12.17	11.02	12.06	12.17	10.95	11.41	11.67	11.55	11.97	12.64	12.22	12.21	11.49	11.6	12.17	11.22	12.31	12.05	11.92	12.75	12.71	10.85	12.75	12.25	12.26
CREBL2	10.97	11.37	9.78	10.81	9.11	11.23	10.88	10.13	10.52	10.27	11.03	11.96	10.81	11.37	11.76	10.72	11.76	11.95	10.93	10.51	11.35	11.24	11.38	11.36	11.83	10.71	11.22	11.23	10.47	10.75	11.48	11.14	11.25	11.77	11.61	11.93	11.37	11.34	11.29	10.29	11.26	11.73	11.78	11.88	11.74	11.09	11.54	11.86	11.18
SLAMF7	11.55	10.67	7.46	9.13	8.36	10.02	12.22	7.33	8.98	6.85	12.01	11.05	8.65	12	8.86	8.2	12.16	12.37	10.82	11.97	11.92	11.34	10.55	10.8	11.54	10.79	12.81	10.39	11.39	10.42	9.61	12.08	10.76	9.4	12.23	11.77	11.38	11.72	9.43	9.6	10.01	11.95	12.63	10.68	10.88	11.5	11.44	11.93	10.01
EEFSEC	9.1	9.12	8.97	8.53	7.15	8.9	8.09	9.29	9.12	8.43	7.78	8.25	8.11	8.29	9.48	8.81	8.34	9.76	7.48	8.76	9.04	8.96	8.95	7.82	8.76	8.47	8.7	8.86	8	8.33	9.42	9.15	8.64	9.01	8.82	9.03	8.59	8.43	7.59	8.21	9.38	9.2	9.66	8.17	8.88	7.94	8.96	9.14	8.31
LGTN	10.7	10.48	10.44	10.7	10.34	10.52	10.6	10.92	10.47	10.4	10.24	10.82	10.69	10.25	10.83	10.37	10.23	10.97	9.85	10.22	10.89	10.46	10.75	10.64	10.55	10.26	10.22	10.4	9.18	9.89	10.38	10.36	10.36	11.25	11.12	11.39	10.77	10.59	9.75	9.99	10.38	10.42	10.75	10.01	9.89	10.21	10.22	10.6	10.68
C19orf33	7.9	7.44	7.8	7.17	5.71	7.68	7.28	7.84	7.83	6.26	6.49	6.78	7.47	6.5	8.2	7.92	7.32	8.08	6.45	7.71	7.98	7.78	7.57	6.85	6.86	7.62	7.58	7.7	7.39	7.42	8.17	8.06	7.73	7.54	7.62	7.92	6.05	7.04	7.52	7.86	8.35	7.84	8.1	7.25	7.65	6.99	6.83	7.44	7.72
PGRMC2	14.9	14.98	14.3	15.29	14.76	14.77	15.58	14.98	14.72	15.32	14.21	15.21	14.79	15.3	15.84	14.53	14.69	15.63	14.52	14.18	14.6	14.54	14.82	15.27	15.37	14.65	14.54	14.97	14.04	14.3	14.74	14.46	15.53	15.53	15.2	15.61	15.02	14.82	15.15	14.28	14.78	15.08	14.72	15.39	14.9	14.57	15.27	15.52	15.08
GPR153	16.83	17.13	16.07	17.94	16.05	16.62	15.99	16.24	15.51	16.64	15.42	16.74	15.18	16.83	16.3	17.13	16.62	17.2	16.29	15.17	16.12	16.21	16.26	16.08	15.67	15.81	16.88	16.59	16.09	16.12	16.4	16.14	17.08	16.96	16.46	16.57	16.31	16.33	16.43	15.63	16.17	16.47	16.19	16.81	17.06	16.64	16.66	16.41	16.32
STK31	6.43	9.3	5.52	6.21	4.79	5.5	5.76	5.81	5.47	5.36	4.77	7.79	4.85	5.02	7.65	6.18	6.47	6.07	5.26	5.93	5.73	6.61	7.91	3.46	5.04	5.57	7.3	6.7	5.56	5.06	7.19	6.59	5.41	5.55	4.94	5.67	5.64	6.51	6.76	5.49	6.54	5.6	6.1	6.64	7.05	6.92	6.16	6.51	5.05
ALDH2	15	15.47	14.71	15.37	14.93	15.16	15.1	14.5	14.54	14.99	15.11	16.08	14.13	15.85	15.63	14.95	14.83	15.83	15.05	14.6	14.99	14.93	15.85	15.28	15.45	14.52	14.93	14.9	14.96	14.46	15.49	14.71	15.34	15.13	14.95	15.86	15.55	15.21	15.37	14.36	14.72	15.68	14.76	15.39	15.01	14.66	14.99	15.72	15.17
CIB4	6.43	6.5	7.34	4.74	3	6.71	6.11	6.46	7.04	4.25	4.71	4.63	6.73	5.54	7.28	8.32	5.15	7.53	5.5	6.21	6.98	6.6	7.29	5.04	5.39	6.44	5.82	7.25	5.78	6.12	7.18	7.27	6.62	7.21	5.75	7.36	4.94	4.91	5.81	8.74	8.98	7.62	7.92	6.35	6.03	6.02	4.37	8.63	4.98
TAS1R1	6.02	6.13	6	4.68	5.04	5.2	5.55	5.76	5.98	4.87	4.57	4.21	5.48	6.7	6.49	6.02	4.89	6.37	4.83	5.92	6.89	6.27	6.21	6.1	5.9	5.7	5.85	5.86	5.17	5.77	6.54	6.14	6.36	6.16	5.8	7.06	4.61	5.4	5.31	6.97	7.06	7.95	6.32	6.68	5.08	5.23	5.03	9.98	5.71
TTC23L	7.05	7.37	6.84	6.18	5.39	7.11	6.13	6.98	7.09	5.75	5.87	6.63	7.08	5.15	8.01	7.11	6.32	7.46	5.23	6.8	6.8	7.02	6.97	6.62	5.77	6.69	6.69	7	6.5	6.74	7.51	7.41	7.2	7.26	7.14	7.15	6.86	7.5	6.59	6.7	7.69	6.8	7.3	7.23	6.5	6.42	6.69	7.09	6.29
PYHIN1	8.02	7.47	7.63	5.34	2.07	6.53	8.11	7.26	7.91	3.85	6.39	5.09	6.61	6.83	6.64	6.38	6.9	7.77	4.74	7.53	8.74	7.43	7.41	5.48	5.99	7.87	7.79	7.5	6.35	7.15	8.07	9.13	6.35	6.53	8.03	8.27	5.63	7.64	5.7	7.67	8.1	7.86	8.59	5.33	7.33	8.14	6.48	7.69	6.97
SYNJ2	9.66	8.93	8.15	9.77	8.99	8.42	10.41	8.1	8.66	7.72	9.79	8.99	8.8	11.63	8.12	9.24	8.63	10.03	9.22	8.94	10.54	9.61	9.76	10.43	10.69	10.45	10.02	10.4	9.02	9.09	10.13	9.9	11.3	10.51	9.62	11.22	10.29	9.57	8.24	9.78	10.47	10.8	10.49	11.35	10.36	9.82	9.07	9.98	9.58
FLJ30430	9.13	9.24	9.19	8	6.79	8.83	8.14	9.07	9.37	7.24	7.7	7.63	8.52	7.81	8.62	8.8	8.07	9.43	7.3	8.82	9.12	9.23	9.24	7.69	7.84	8.65	8.24	9.14	8.77	8.77	9.66	9.59	8.66	8.95	8.55	8.94	7.46	7.88	7.37	8.51	9.63	9.56	9.71	8.22	8.27	7.98	8.12	9.24	7.66
VNN1	6.8	6.54	6.75	3.42	3.19	6.83	5.15	6.47	6.87	2.58	6.46	4.26	6.5	6.13	5.44	5.04	6.89	6.83	6.67	6.73	7.07	7.04	6.81	5.06	5.96	6.01	5.87	6.68	6.43	6.08	7.36	7.26	5.91	5.66	5.46	6.7	6.14	6.51	4.17	6.18	7.24	7.6	7.96	5.82	6.27	5.36	6.09	7.79	5.13
WNT6	8.76	9.28	8.45	7.91	7.08	8.45	9.71	11.86	8.02	8.92	10.21	8.51	12.78	12.38	12.31	8.59	9.55	13.19	9.85	9.8	13	9.22	11.02	9.98	12.24	8.11	12.91	11.59	8.06	8.93	9.19	9.94	11.62	13.26	9.63	12.29	10.71	9.08	8.08	12.54	12.24	10.57	12.1	12.22	10.48	9.59	8.24	13.05	10.44
PPM1K	6.25	6.41	7.16	5.57	4.97	6.29	6.14	7.33	7.16	6.52	5.06	4.58	5.2	5.3	6.42	4.19	5.32	7.12	5.11	4.98	5.84	5.39	6.41	4.29	4.87	6.39	4.81	6.37	4.58	5.35	6.37	6.35	5.97	5.13	5.57	6.05	6.13	4.1	4.54	5.67	6.64	6.14	6.79	5.45	6	5.43	4.94	6.29	5.15
LOC645266	4.58	4.61	5.14	2.98	2.1	3.43	2.46	4.91	5.41	2.58	2.83	4.29	3.68	2.72	4.54	4.68	2.96	3.51	2.38	4.31	4.39	4.8	4.81	2.93	2.96	4.11	3.04	4.5	3.52	4.4	5.56	5.55	2.83	3.41	2.93	4.58	3.28	3.12	2.79	4.79	5.61	5.18	5.65	3.09	3.35	2.58	3.49	4.41	2.43
CAPN11	4	4.2	4.29	2.98	2.2	3.43	4.1	3.88	3.71	2.61	4.39	4.29	4.82	5.16	4.82	4.04	2.96	4.54	4.21	3.8	5.27	4.42	4.64	4.38	2.98	3.39	4.73	3.69	3.17	3.68	4.63	4.96	3.49	4.97	4.44	3.93	3.51	5.16	8.43	4.51	3.74	5.84	5.09	6	4.26	5.1	3.49	3.9	4.64
BTLA	10.08	8.04	6.54	4.8	4.33	5.4	8.36	6.55	6.96	3.5	6.88	5.88	5.75	6.51	5.72	6.17	7.6	6.06	5.34	7.79	9.63	6.94	8.18	6.01	4.72	8.56	7.57	7.16	5.55	6.72	7.16	9.26	5.21	5.81	8.88	8.41	6.45	7.93	5.18	8.44	7.98	7.56	7.65	5.57	8.77	8.74	6.06	6.52	7.26
WNT2	5.55	5.92	6.26	3	6.97	4.73	4.37	6.49	5.88	2.61	6.26	4.31	5.77	4.7	3.91	4.33	3	5.22	4.45	5	5.22	5.36	5.2	3.58	2.98	5.97	3.05	5.18	5.13	5.91	6.74	5.9	4.27	3.54	3.97	4.57	6.06	3.14	2.79	6.42	5.91	6.02	6.15	3.74	5.21	2.56	4.06	4.26	4.56
LOC284112	9.43	8.85	9.15	8.3	8.36	10.11	9.02	8.89	8.27	8.41	7.96	8.33	8.47	8.64	8.84	8.03	8.05	9.14	8	9.41	9.09	9.32	9.35	10.44	8.78	8.83	8.75	9.36	7.58	8.82	9.52	9.68	9.37	8.74	9.9	11.36	8.8	8.05	8.45	10.35	10.39	10.29	9.42	10.3	9.59	9.2	7.49	11.18	9.6
SLC10A1	7.5	7.79	7.81	5.3	4.58	6.14	6.74	7.42	7.86	4.82	5.35	5.55	6.78	5.64	6.33	7.26	5.18	6.33	3.57	7.08	7.31	7.5	7.54	5.29	5.22	7.21	5.61	7.52	6.88	7.04	7.86	7.76	5.68	5.41	6.09	7.4	9.57	5.96	4.63	7.28	8.05	7.53	7.92	6.1	5.62	6.17	6.19	7.38	5.13
VDAC2	9.04	8.44	8.16	7.3	7.34	8.37	8.73	7.67	8.38	7.24	8.09	8.74	7.08	7.58	8.39	7.05	8.64	8.91	8.56	7.63	8.27	9.1	8.36	6.96	7.45	7.63	7.85	8.39	8.13	8.4	9.13	8.13	8.08	8.08	8.04	8.76	9.67	7.97	7.64	7.59	9.03	8.24	9.04	8.7	8.89	7.89	9.55	7.99	7.69
TMEM37	8.39	8.83	7.92	8.88	7.94	8.07	9.43	8.43	8.27	6.86	8.01	8.83	8.71	10.02	7.93	8.14	8.2	9.14	8.5	9.49	9.06	8.86	8.47	9.94	8.82	8.2	9.62	8.65	7.95	8.46	9.15	8.9	9.34	9.06	9.1	9.65	8.79	9.57	8.32	8.72	9.18	8.87	8.92	8.8	8.74	9.18	9.17	10.26	8.69
SPEG	15.19	15.3	14.06	14.74	14.49	16.15	15.69	14.66	14.55	14.96	15.77	16.37	16.55	15.73	15.16	15.42	16.37	16.73	16.1	15.25	15.05	15.9	16.1	15.7	16.11	15.42	16.2	16.43	15.2	15.48	15.09	15.23	16.5	16.5	15.43	15.8	16.3	15.35	16.69	15.88	16.28	15.93	16.24	16.85	16.31	15.57	15.48	16.23	15.51
RPS26	16.02	16.68	17.06	17.11	17.62	17.73	16.08	17.94	15.8	16.58	15.42	16.86	15.42	17.23	16.28	16.49	16.67	17.31	15.8	17.11	17.22	17.24	17.83	16.01	16.05	15.52	15.94	16.86	15.62	16.97	15.61	15.68	17.57	17.54	17.05	18.09	17.37	17.53	17.97	15.67	17.46	15.75	17.44	17.17	16.1	15.74	17.29	17.72	16.9
LGI2	7.08	7.23	8.7	9.14	8.27	7.22	7.58	9.88	8.14	8.69	8.01	7.64	7.19	12	8.48	8.3	8.72	10.45	8.05	7.41	9.37	7.88	9.83	8.18	10.37	8.88	7.29	9.37	7.12	8.61	8.95	8.22	9.87	9.27	8.8	9.5	8.42	7.81	6.9	8.19	8.48	10.32	8.3	8.19	8.83	8.13	7.42	9.52	8.33
SLC30A4	8.91	9.68	8.26	8.68	8.17	8.54	8.58	8.14	8.27	8.33	8.35	9.54	8.36	8.85	9.51	8.74	11.85	9.66	8.37	8.17	8.47	8.72	9.2	8.05	8.51	8.06	8.85	9.19	7.8	8.58	8.77	8.87	9.33	9.39	8.77	9.89	8.86	8.41	8.71	8.76	9.41	9.01	9.18	8.67	9.46	8.98	9.35	8.89	8.45
STXBP4	11.68	11.04	10.35	10.33	10.4	11	11.04	10.74	10.85	10.49	10.87	12.8	11.69	10.4	11.48	10.21	11.41	11.24	11.18	10.1	9.6	10.39	10.97	10.68	10.64	9.55	10.93	11.52	10.76	10.11	10.15	10.45	11.82	11.57	10.59	10.72	11.4	11.92	11.42	10.39	11.18	9.6	10.87	11.32	11.75	11.69	11.33	10.25	10.5
USP21	10.08	11.17	9.87	9.46	8.83	9.81	9.81	9.88	9.98	9.42	8.79	10.47	10.12	9.47	10.35	9.25	9.97	10.54	9.37	9.52	9.41	10.21	10.02	9.66	9.82	9.22	10.2	9.86	8.63	9.64	10.17	10.03	10.38	10.73	9.99	10.05	9.86	9.96	10.07	9.6	10.14	9.63	10.33	10.16	10.33	10.28	9.78	9.71	9.87
REV1	10.2	10.49	9.34	9.67	9.42	10.83	10.28	10.06	9.33	10.17	9.7	11.04	10.11	9.99	10.74	9.62	10.16	10.71	10.09	9.67	9.91	9.91	10.16	10.21	10.01	9.99	10.07	10.38	9.45	9.42	9.34	9.85	10.55	10.32	10.32	10.69	10.08	10.03	10.35	9.86	10.67	9.76	10	10.45	10.76	10.12	9.98	10.51	9.77
FCRL2	11.09	9.75	9.99	7.6	6.97	9.1	9.21	9.92	10.25	6.65	7.77	8.36	8.71	8.54	8.46	9.14	9.18	9.25	6.94	10.02	11.06	9.78	9.72	7.87	8.96	9.94	8.67	9.96	8.81	9.93	10.39	10.92	7.81	7.41	10.07	9.71	7.62	8.92	7.15	10.25	10.81	10.09	10.52	8.25	8.94	9.85	9.38	9.45	8.15
LOC134357	10.53	11.18	10.25	10.4	9.57	10.82	11.34	10.88	10.73	10.24	10.6	11.26	10.7	11.15	11.14	10.33	10.99	11.87	10.31	10.17	11.07	11.38	11.41	10.79	11.22	10.47	10.72	10.87	9.92	10.87	10.87	10.84	11.24	10.22	10.7	11.48	10.72	10.5	10.16	10.09	11.16	11.41	11.35	10.75	10.8	10.58	10.76	11.25	10.29
ETNK1	9.43	9.85	9.04	9.31	8.97	10.14	9.95	9.8	9.52	9.68	10.14	10.67	9.36	10.03	9.78	8.72	9.46	10.33	9.28	9.4	9.55	9.61	10.08	9.3	10.11	9.43	9.57	9.16	9.1	9.16	9.72	9.8	9.92	9.83	9.47	10.38	10.14	9.79	10.14	8.9	10.07	9.52	9.79	9.92	10.25	9.49	9.81	10.17	9.17
C20orf177	8.52	9.31	7.75	8.17	7.01	9.14	8.43	8.09	8.13	7.49	7.97	9.38	8.08	7.55	8.84	8.02	9.21	9.51	7.74	7.16	7.42	8.35	8.21	8.31	8.24	7.72	8.66	8.6	7.57	8.43	8.1	8.65	8.81	9.23	8.6	8.59	8.51	8.37	8.36	7.81	8.61	8.21	8.63	9.14	8.62	8.49	8.86	7.85	7.98
SNIP	5.7	5.69	6.15	4.88	4.73	5.56	5.53	5.72	5.97	4.69	5.11	5.46	5.78	5.1	5.71	5.81	5.26	5.8	4.26	5.62	5.07	5.73	5.61	5.61	4.99	5.61	4.96	6.08	5.65	6.04	6.28	6.07	5.38	4.81	5.53	5.92	4.36	5.34	4.48	5.78	6.58	5.9	6.26	4.2	4.86	4.91	4.75	5.95	4.61
SERPINB7	8.07	7.92	7.74	6.27	5.79	7.72	7.28	7.91	8.09	5.2	6.4	6.98	7.53	6.75	7.74	7.2	7.25	7.98	5.22	7.68	7.11	7.33	7.64	7.56	7.37	7.22	6.78	8	7.39	8.21	8.78	8.44	7.23	7	7.67	7.67	5.25	6.69	5.73	7.39	8.37	8.1	8.37	5.14	7.46	6.84	5.86	7.61	6.45
KDSR	12.08	13.18	11.99	12.5	11.95	12.78	12.73	12.39	12.09	12.77	12.45	13.5	12.59	13.22	13.31	12.31	13.2	12.64	12.2	12.24	12.21	13.22	13.16	13.27	12.84	11.98	12.95	13.07	12.77	12.21	12.84	12.75	13.67	12.98	13.05	14	13.16	12.96	13.38	12.44	13.51	12.93	13.3	13.37	13.89	12.68	12.65	13.58	13.16
LOC219854	11.72	12.26	11.76	12.19	11.83	12.67	11.76	12.68	12.2	12.15	11.56	13.17	11.66	11.63	13.7	11.8	11.75	12.61	11.29	11.64	11.47	11.84	12.25	12.6	12.11	11.19	12.16	11.94	10.52	11.62	11.89	11.75	13.16	12.27	12.25	13	12.54	12.29	12.91	11.85	12.53	11.86	11.72	12.01	12.33	11.79	10.62	12.76	11.85
ZNF33A	9.92	10.05	9.16	9.34	8.72	10.08	10.02	9.69	9.32	9.48	9.6	10.55	9.46	9.51	10.52	9.51	9.86	10.23	9.54	8.84	9.19	9.77	10.06	9.27	9.44	8.68	9.7	9.77	8.8	9.49	8.97	9.35	10.93	10.24	9.25	10.41	10.04	10.07	10.41	9.08	9.73	9.16	9.55	9.25	10.82	9.75	9.06	9.55	9.76
PLXNB1	9.48	10.75	10.23	10.89	10.34	10.9	9.99	10.24	9.72	10.91	10.35	11.69	11.18	10.38	11.52	10.37	10.77	11.47	10.15	9.92	8.59	10.95	10.73	10.73	10.17	9.22	10.53	10.33	9.76	9.8	10.79	10.13	11.73	11.48	10.09	10.7	10.96	10.72	10.74	9.83	10.95	10.52	10.8	10.69	10.26	10.18	9.77	11.22	10.25
FAM122A	10.87	10.93	10.53	11.13	9.99	11.24	11.08	10.86	10.69	11.21	10.34	10.87	9.52	11.01	11.13	10.36	10.45	10.55	10.46	9.96	10.73	10.14	10.42	10.16	10.57	10.3	10.48	11.26	9.69	10.63	10.99	10.3	11.48	11.41	11.41	11.67	10.84	10.32	9.85	10.23	11.27	10.67	11.58	11.18	10.41	10.16	11.16	11.06	10.54
HNRPL	12.26	12.72	12.02	12.38	11.79	12.2	12.59	12.8	11.1	12.52	11.86	12.76	12	11.54	12.77	11.07	11.63	12.65	12.54	11.36	11.86	12.25	12.4	11.87	11.91	11.66	11.83	12.35	11.13	12.09	11.42	11.73	12.7	12.1	11.7	12.67	11.96	11.98	12.04	11.49	12.27	12.19	12.03	12.27	12.04	11.95	11.63	12.38	11.71
SP1	8.35	7.84	8.65	7.81	6.31	8.64	7.41	8.58	9.05	7.62	7.31	8.6	8.45	7.26	7.94	7.71	7.7	9.6	7.4	8.33	8.65	8.62	8.4	7.4	8.23	8.22	8.09	8.96	7.94	8.21	9.19	9.19	8.72	7.8	8.33	9.25	7.59	8.13	7.49	8.29	9.11	9.03	9.36	8.88	7.98	8.21	7.21	9.01	7.59
C14orf115	6.05	6.16	7.69	5.25	2.17	6.54	5.37	7.79	7.69	4.63	5.41	4.23	5.94	4.73	6.22	5.85	6.57	8.28	4.43	7.19	7.45	7.2	6.78	6.77	6.7	7.12	6.38	7.77	6.54	6.51	8	7.84	7.42	6.22	7.16	6.58	4.34	6.84	4.36	6.87	8.29	7.44	7.88	6.83	6.81	6.56	6.36	6.8	5.78
LRRC27	9.08	10.27	9.11	9.17	8.17	8.12	9.9	7.14	8.39	8.44	8.57	9.35	9.04	9.31	11.81	8.7	9.37	10.44	9.95	8.52	8.5	9.56	9.48	10.02	9.27	7.75	8.82	9.54	8.76	9.27	9.81	8.94	11.35	9.96	9.01	10.12	9.6	10.38	9.77	8.8	9.47	9.13	9.52	9.47	9.77	9.04	9.55	10.63	9.28
NF-E4	7.1	7.29	8.52	6.75	4.24	7.39	5.83	8.4	8.47	5.86	4.41	6.39	7.47	6.2	8.84	7.65	6.87	7.99	5.83	8.41	8.46	8.43	8.16	6.13	7.86	7.64	7.43	8.47	7.47	7.69	8.85	8.77	7.97	7.47	7.52	7.99	6.17	7.5	7.3	7.71	8.81	8.64	8.79	7.01	7.74	7.39	7.09	8.63	6.71
CBFA2T2	11.77	12.33	11.08	12.18	10.93	11.96	11.57	11.22	10.78	11.86	11.01	13.34	12.23	11.09	12.72	12.33	12.5	12.62	11.73	11.36	10.76	10.98	11.86	11.9	11.95	10.83	12.13	12.22	11.13	11.42	11.29	11.84	12.69	12.57	12.46	12.03	11.79	11.92	12.7	11.88	12.66	11.7	11.98	13.66	12.22	12.54	11.94	11.98	11.27
ST8SIA3	7.57	8.47	8.16	8.86	7.84	8.68	8.61	8.69	8.12	8.35	7.83	9.3	8.3	9.65	10.11	7.8	8.47	8.96	8.06	8.01	8.55	8.83	8.8	8.99	8.53	7.89	8.07	8.25	8.13	8.27	8.56	8.61	9.22	8.57	8.77	8.69	8.72	8.59	9.33	8.13	8.93	9.91	8.92	9.81	8.7	8.07	8.43	9.7	8.53
VPS54	11.5	11.78	11.12	11.72	11.14	12.42	12.46	11.97	11.46	11.51	11.81	12.85	12.17	12.43	12.34	11.13	12.17	12.89	12.1	11.44	11.76	11.86	11.89	12.26	12.3	11.72	11.97	12.55	11.21	11.88	11.51	11.78	12.67	12.46	12.54	12.51	12.45	11.92	12.35	11.61	11.99	12.35	12.02	12.82	12.37	12.16	12.23	12.33	11.87
RPL31	11.98	11.06	12.54	11.53	11.5	11.51	12.51	12.55	12.22	11.89	10.3	11.98	10.69	10.58	12.31	12.22	11.32	11.9	11.54	10.83	10.83	10.46	11.36	11.57	10.69	10.44	11.3	12.1	11	10.41	9.9	10.94	11.83	11.31	12.01	11.98	11.92	11.66	12	10.64	11.98	10.53	11.48	11.54	12.56	11.64	10.72	11.42	10.74
GON4L	13.43	14.05	12.65	12.92	12.69	13.48	13.76	12.84	12.65	13.27	12.92	14.14	13.16	13.4	14.02	13.07	13.34	13.72	13.11	13.12	13.17	13.24	13.6	13.9	13.46	12.82	13.29	13.28	12.52	12.87	13.11	13.3	13.79	14.44	14.03	14.18	13.79	13.73	13.83	13.21	13.45	13.27	13.07	14.06	13.52	13.4	13.33	14.18	13.34
C5orf16	9.44	10.82	10.44	10	9.72	9.67	10.06	10.22	10.5	10.18	9.04	10.07	9.15	11.31	9.81	8.57	9.56	11.86	10.03	9.4	10.44	10	10.97	10.49	10.78	9.76	9.54	10.29	8.69	10.02	9.89	10.12	10.36	9.68	10.1	9.68	9.55	9.42	10.1	9.1	9.67	11.19	9.88	11.29	9.92	9.52	9.46	10.68	10.5
CGN	8.48	9.13	9.29	7.38	3.83	9.03	6.98	9.04	9.51	6.87	8.72	8.56	10.33	8.7	9.58	8.03	9.56	10.34	8.44	8.94	9.4	9.07	9.32	8.1	8.99	8.89	9.35	9.58	8.4	8.76	10.12	9.89	9.93	9.3	8.53	9.39	8.98	8.4	8.21	8.81	10.12	9.75	10.01	9.68	9.41	9.3	9.24	9.32	9.07
MGC14425	8.13	8.34	8.08	7.1	6.38	8.19	6.89	8.03	8.06	6.99	7.48	7.37	7.82	6.77	8.12	7.34	7.79	8.61	6.91	7.75	8.25	7.97	8.09	6.75	7.7	7.6	7.53	8.68	7.54	7.71	8.84	8.56	8.06	8.06	7.71	7.88	7.04	7.33	7.17	7.38	8.31	8.5	8.94	7.95	8.31	7.97	7.99	7.93	7.11
FLJ20464	7.33	7.38	7.39	6.91	6.92	6.68	6.87	7.44	7.66	5.93	5.97	7.04	7.06	6.41	7.69	6.96	7.11	6.96	6.47	7.11	7.49	7.32	7.38	5.75	6.73	6.77	7.22	7.55	6.33	6.8	7.63	7.4	7.72	6.64	6.7	7.34	5.33	6.51	6.54	6.87	7.89	7.39	8.01	7.27	6.99	6.63	7.07	6.95	5.85
CEACAM5	6.43	6.41	7.37	5.25	2.07	5.66	3.38	7.09	7.51	3.73	3.91	5.38	5.97	4.76	6.54	6.04	6.46	6.68	3.41	6.72	6.93	6.78	6.66	2.94	6.29	6.37	5.83	6.85	5.96	6.34	7.63	7.61	6	5.14	5.65	6.56	3.25	5.21	5.56	6.16	7.59	7.4	7.67	4.63	6.04	5.8	4.95	6.59	3.95
CNGA1	4.58	4.45	4.61	5.72	2.07	3.38	2.61	4.7	4.67	2.49	3.67	4.19	3.94	5.16	6.39	3.51	4.54	3.36	2.38	4.83	4.35	5.04	5.44	6.33	6.03	5.83	4.88	5.17	3.36	3.26	6.59	6.08	5.02	5.34	3.64	5.43	3.25	3.86	2.63	5.46	6.22	5.13	5.06	4.63	3.19	4.5	3.51	3.99	5.49
ZNF174	6.73	7.07	6.9	7.45	6.43	7.33	6.77	7.61	7.46	7.79	5.42	7.76	6.6	6.25	7.44	5.89	6.4	7.69	5.77	6.4	6.6	6.67	7.16	5.7	5.98	6.32	6.78	6.85	5.92	5.77	7.51	7.29	7.33	7.4	7.16	6.5	7	6.48	6.7	5.83	7.33	7.49	7.52	7.85	6.89	6.66	6.66	6.77	6.52
TXNDC14	13.41	13.27	12.6	13.25	12.96	13.11	13.21	12.83	12.94	13.24	12.31	13.41	12.29	13.17	13.66	12.52	12.53	13.48	12.88	12.04	12.05	12.29	12.88	13.3	12.82	12.4	12.58	12.75	12.43	12.87	12.86	12.6	13.16	13.33	13.1	13.16	13.31	12.8	13.56	12.28	13.04	12.83	13.12	14.05	13	12.41	13.31	13.07	12.51
ASGR2	8.85	8.82	8.76	8.08	6.48	8.74	8.92	8.62	8.91	6.78	8.05	7.56	8.31	8.3	9.01	8.2	8.82	9.21	8.06	9.06	9.27	8.87	8.81	8.5	8.27	8.91	8.98	8.58	8.19	8.13	9.15	9.26	8.71	8.28	9.15	9.86	7.84	8.13	7.99	8.65	9.26	9.62	9.25	8.92	8.88	8.26	8.06	9.89	8.81
TM7SF2	10.1	10.54	9.79	9.87	9.16	9.84	10.49	9.95	10.29	9.63	8.85	10.75	8.43	9.99	10.68	10.67	9.25	11.22	9.6	9.28	9.97	9.39	10.13	9.69	9.13	8.82	9.31	9.41	9.21	9.53	10.45	9.65	9.73	9.94	9.62	10.02	9.8	9.59	10.57	9.05	9.72	9.61	9.81	11.42	9.78	9.19	10.25	9.77	9.36
GDF5OS	8.96	9	9.1	8.52	6.51	9.25	8.02	9.06	9.15	7.29	7.12	7.68	8.54	7.9	9.37	8.87	8.48	9.52	7.71	8.87	9.12	9.25	9.05	7.29	7.76	8.69	8.71	9.03	8.5	8.61	9.43	9.38	9.16	8.84	8.91	8.99	7.46	8.15	7.26	8.57	9.63	9.2	9.6	8.36	8.68	8.04	8.07	8.9	8.3
LOC653483	10.74	9.7	12.13	9.9	8.69	12.48	9.46	12.48	11.09	10.49	9.81	9.56	10.04	9.19	10.84	13.43	10.96	10.74	9.21	9.57	10.65	11.44	12.76	10.62	10.15	11.5	10.37	10.11	11.15	10.15	11.48	11.6	10.96	10.27	10.57	10.44	10.25	11.08	9.28	10.58	11.24	10.17	11.92	10.62	11.27	10.71	11.27	10.3	9.02
GALNT3	17.26	17.58	16.94	17.25	17.18	17.39	17.4	17.05	16.95	17.04	17.17	17.9	17.17	17.01	18.14	17.1	17.51	17.64	16.79	16.94	16.89	17.03	17.26	17.22	17	16.99	17.48	17.37	17.13	16.94	17.12	17.15	17.5	17.55	17.35	17.84	17.43	17.37	17.2	17.09	17.8	16.87	17.22	17.52	17.37	17.27	17.43	17.49	17.33
TMC6	11.84	10.27	8.45	8.9	7.93	8.76	11.32	8.89	8.48	7.11	9.66	9.75	9.66	10.57	8.56	9.02	10.69	10.28	9.65	11.25	12.05	9.98	10.56	10.76	9.79	11.54	11.13	9.61	8.68	9.67	10.08	11.53	9.18	9.72	11.34	11.65	9.72	10.75	10.22	11.65	9.77	10.91	10.09	10.27	10.89	11.19	10.17	11.9	10.96
LOC653314	8.06	7.79	7.78	7.24	6.91	7.62	7.5	7.85	8.06	7.2	7	6.93	7.5	6.79	11.01	6.81	7.52	7.88	6.68	7.67	7.85	7.56	7.66	6.8	6.76	7.61	7.8	7.91	7.29	7.52	8.54	8.24	7.84	7.63	7.42	7.52	6.92	7.08	7.12	8.32	8.74	7.67	8.08	8.4	7.51	7.61	6.92	7.73	7.96
ARMC5	12.31	12.32	11.91	11.91	11.32	12.09	11.93	12.15	12.21	11.57	11.77	13.1	11.59	11.63	13.16	11.99	11.84	12.77	11.68	12.15	11.59	12.32	12.79	11.78	11.54	11.79	12.28	12.26	11.47	11.73	12.08	12	12.96	12.66	12.2	12.34	12.21	12.04	11.98	11.56	12.93	12.01	12.28	13.01	12.5	12.01	11.74	11.95	11.78
FLJ23865	9.49	9.3	9.61	7.82	6.18	9.01	7.61	9.71	9.61	7.61	7.14	6.83	8.69	7.17	8.96	9.53	7.45	9.58	6.8	9.14	9.31	9.53	9.53	7.34	7.26	9.08	7.98	9.32	8.74	8.95	9.83	9.87	8.39	9.21	8.81	9.3	6.83	7.82	6.63	8.87	10.03	9.58	9.94	8.19	8.03	7.69	7.47	9.46	7.58
CA13	8.37	7.02	7.8	6.81	6.16	7.03	7.99	7.7	8.95	5.81	8.25	8.08	8.22	9.47	8.58	8.27	9.58	9.86	7.04	8.13	9.28	8.05	8.56	8.83	8.48	8.92	7.63	8.95	7.48	8.09	8.79	8.98	8.87	8.85	9.6	9.32	9.15	8.19	8.89	8.45	8.72	9.96	9.51	8.49	9.99	8.21	8.76	10.31	8.18
KNDC1	8.14	7.25	6.07	6.91	6.06	10.31	8.86	5.91	7.65	5.62	10.02	8.09	8.22	9.68	8.61	6.81	10.94	9.84	8.53	7.82	7.72	9.07	9.21	8.89	8.57	9.79	8.05	8.84	8.28	8.88	8	9.38	10.07	9.55	9.2	8.14	9.8	8.39	9.98	7.28	6.85	10.78	9.7	9.46	10.26	8.7	8.07	9.06	9.2
USP21	8.97	10.24	8.89	8.54	7.98	8.63	8.86	8.82	8.88	8.59	8.2	9.49	9.16	8.48	9.48	8.01	9.12	9.6	8.69	8.18	8.2	8.82	9.02	8.78	8.72	7.88	9.31	8.73	7.24	8.36	8.98	8.67	9.25	9.61	8.75	8.98	8.97	8.99	9.23	8.47	9	8.53	9.21	9.38	9.29	9.39	8.77	8.56	9.1
MMP28	9.36	9.4	9.37	7.39	7.82	8.19	7.99	9.61	9.51	7.05	8.15	9.21	9.86	8.07	8.4	9.05	9.19	9.36	8.01	9.51	9.48	10.03	9.98	8.92	8.35	8.92	9.06	9.35	8.67	8.82	10.03	9.96	8.33	9.31	8.67	9.81	8.25	8.97	9.28	9.21	10.15	9.72	9.91	8.71	8.5	8.64	7.83	9.8	8.96
TCN2	8.51	8.2	7.77	8.93	7.44	7.87	8.36	7.96	8.06	7.02	7.53	8.38	8.01	9.91	8.83	8.48	7.72	9.49	8.16	8.11	8.55	8.29	8.75	8.1	8.34	8.26	8.81	8.23	7.39	7.75	8.56	8.63	8.44	8.74	8.04	8.62	7.84	8.46	7.77	7.5	8.11	9.3	8.9	8.45	7.95	8.34	8.36	10.15	8.34
PCDHB19P	5.61	5.34	5.5	6.4	2.38	5.74	2.46	3.05	3.54	3.85	4.74	4.63	3.89	2.72	6.23	4.5	5.55	7.6	4.35	2.94	2.41	3.97	4.39	2.93	3.31	2.41	5.73	5.69	2.91	5.68	4.1	4.49	6.22	4.5	4.57	4.22	4.72	4.43	4.58	4.55	5.5	3.07	4.92	3.89	5.71	4.52	6.51	3.89	4.76
ITIH5	4.91	4.16	4.89	2.98	2.1	3.43	2.46	4.32	4.99	2.61	3.02	4.29	3.41	2.72	4.42	3.12	2.96	3.46	2.38	4.77	5.07	4.65	4.86	4.73	2.96	4.2	3.04	3.97	2.91	3.95	5.28	5.36	3.31	3.41	4.49	6.94	3.28	3.12	2.77	5.57	6.34	6.84	5.04	3.87	3.35	4.1	3.49	3.89	5.07
SHD	16.09	16.85	14.22	15.6	15.17	15.96	15.17	15.61	14.79	15.5	14.49	15.76	14.64	12.79	15.06	14.2	14.46	15.66	14.98	14.46	10.23	14.58	15.04	13.8	14.57	12.92	15.02	15.59	14.42	13.24	14.89	14.06	16.14	16.18	13.7	13.14	15.43	14.3	14.78	14.21	15.99	11.78	14.51	14.67	15.25	14.55	14.98	13.8	14.61
TPPP2	7.2	6.89	7.68	4.49	3.43	5.53	5.86	7.72	7.74	3.5	5.1	4.36	6.05	5.07	6.95	6.48	4.91	5.97	4.4	6.97	7.02	7.04	7.4	5.11	4.58	6.48	4.89	7.05	6.09	6.32	7.53	7.7	4.22	5.5	5.75	7.1	3.28	5.04	3.75	7.11	7.9	7.32	7.82	5.36	4.19	5.55	6.19	6.7	4.77
DDHD2	9.79	10.42	9.54	9.8	9.16	9.77	9.84	9.74	9.14	9.73	9.97	10.08	9.25	10.62	11.28	9.22	10.19	10.8	10	9.28	9.92	9.87	10.3	10.04	10.37	9.29	9.88	10.4	9.17	9.67	10.56	10	10.81	10.24	10.21	10.85	10.77	9.63	9.09	9.78	11	10.76	10.87	10.06	10.79	9.43	9.72	11.7	9.7
ZNF575	9.57	9.73	8.37	10.03	9.06	9.45	9.6	9	8.26	8.92	8.82	10.4	9.1	10.57	9.92	9.63	9.21	10.12	8.54	9.22	9.84	9.56	9.8	9.97	9.24	9.14	9.59	9.75	8.24	9.04	9.61	9.44	10.68	10.17	10.23	10.45	10.32	9.74	9.08	9.82	10.51	10.26	9.78	9.7	9.6	10.02	8.6	9.94	9.83
INPP5A	10.41	10.25	9.65	10.59	9.37	10.21	11.09	9.14	9.96	10.22	9.97	10.83	10.49	10.68	10.61	10.39	10.55	11.64	11.34	9.41	10.1	10.12	11	10.78	10.99	9.97	10.39	10.5	9.89	10.29	10.13	10	11.67	11.39	10.38	11.17	10.9	10.72	11.31	9.79	10.34	11.11	11.08	11.07	10.99	10.57	10.67	10.56	10.47
CORO2B	10.01	8.87	8.73	9.08	7.51	9.87	10.08	8.56	9.17	7.94	9.57	10.49	8.15	11.97	8.7	9.48	9.57	11.16	10.16	9.66	9.91	10.27	11.35	10.63	11.58	9.92	10.15	10.35	9.38	10.32	10.11	10.45	11.44	10.79	10.49	11.39	10.23	10.33	10.31	10.79	11.28	12.24	10.58	10.41	10.68	10.04	10.4	11.18	10.13
OCIAD2	14.51	15.8	15.42	15.59	15.51	15.25	15.38	15.73	15.43	15.99	14.57	15.45	14.3	15.2	15.88	15.28	15.07	16.26	15.34	13.99	15.21	14.74	15.3	14.6	15.04	14.53	14.55	15.59	14.25	14.45	14.6	14.41	15.57	15.98	14.61	14.65	14.85	14.62	15.68	13.89	14.82	14.83	14.72	14.96	15.61	14.65	14.95	15.12	14.6
H1FNT	9.36	9.6	9.41	8.57	7.8	9.16	9.06	9.53	9.63	7.89	8.16	8.96	9.1	9.03	8.93	9.21	8.63	9.93	7.46	9.34	9.81	9.86	9.77	8.71	9.27	9.08	8.88	9.58	9.32	9.47	10.03	10.09	9.69	9.11	8.85	9.71	8.44	8.63	7.93	9.28	9.94	10.19	10.04	9.15	9.08	8.81	9.35	9.68	8.54
TPSD1	4.61	4.62	4.84	3.04	2.17	3.52	4.55	4.93	5.33	4.05	2.93	4.43	4.26	2.77	3.97	4.62	3.04	4.27	2.38	4.59	4.96	5.19	4.59	2.93	4.03	4.7	3.14	4.39	3.82	4.34	5.04	5.39	3	3.51	4.05	5.11	4.54	4.08	3.12	5.58	5.43	5.12	5.17	3.28	3.45	3.99	3.49	4.19	4.01
HMG2L1	11.73	11.87	11.39	11.53	10.65	11.56	11.58	11.59	11.48	11.34	10.41	12.18	10.66	10.86	11.85	10.75	11.54	11.89	11.21	10.66	11.04	11.17	11.69	11.21	10.87	10.63	11.31	11.49	10.38	11.33	11.31	11.49	12.41	11.29	11.5	11.79	11.72	11.37	11.43	10.57	12.27	11.05	12.11	11.58	11.99	11.37	11.45	11.1	10.81
MEPCE	11.43	12.25	11.25	11.3	10.7	11.31	11.52	11.67	11.59	11.56	10.92	12.37	11.18	11.51	12.23	11.89	11.52	12	11.21	11.2	11.75	11.58	12.01	11.71	11.79	10.76	11.89	11.53	10.48	11.07	11.65	11.48	12.26	12.42	11.91	12.41	11.51	11.85	12.22	11.07	11.81	11.6	11.54	12.12	12.15	11.57	11.34	11.81	12.17
ZFHX3	14.03	14.88	13.37	13.7	12.5	14.86	14.26	13.6	14.06	14.31	13.46	15.16	12.4	13.23	14.56	13.49	14.55	14.28	14.04	13.46	12.42	14.56	14.48	14.13	13.2	12.11	14.48	14.4	13.51	14.37	13.93	13.58	14.15	14.94	14.15	14.19	14.8	14.49	13.66	13.34	15.65	12.48	13.84	14.52	15.05	14	14.16	13.53	13.52
OPHN1	6.12	6.76	5.6	6	4.49	6.49	6.34	5.75	5.66	5.72	5.5	6.88	5.5	5.69	7.42	6.04	5.67	6.19	5.89	5.73	5.69	6.2	6.77	6.42	5.14	5.28	6.12	5.74	5.62	6.26	6.21	6.3	6.89	6.81	5.82	7.69	6.31	6.36	6.5	5.99	6.77	6.64	5.95	6.29	6.4	6.56	6.53	6.4	6.53
KIAA1217	8.03	7.4	7.45	8.23	9.72	8.81	9.46	7.36	9.07	8.01	9.37	8.8	9	10.19	7.12	8.4	8.16	9.65	9.15	8.43	9.85	9	9.35	10.08	9.38	7.77	9.36	8.72	7.79	8.84	9.41	9.45	9.32	10.22	9.65	10.44	10.12	9.62	9.15	9.13	8.67	10.43	8.73	9.29	8.67	9.57	7.99	10.07	10.07
C20orf133	10.1	10.13	9.86	10.29	9.81	8.29	9.92	10.14	9.37	10.55	9.92	9.37	7.81	10.39	11.33	9.84	10.86	6.44	8.36	9.32	8.97	9.73	9.01	8.64	9.59	9.63	9.94	10.71	9.86	9.48	10.57	8.78	10.94	11.01	10.25	9.18	10.78	9.54	8.85	9.68	10.96	7.71	10.61	9.9	9.82	7.94	9.01	10.28	10
SCG2	13.3	15.39	12.43	14.76	11.65	15.34	14.34	12.05	13.11	13.07	16.66	16.05	14.15	18.34	14.2	14.69	16.33	16.83	14.95	14.16	16.41	16.24	17.1	16.09	17.77	15.24	15.9	15.85	15.95	15.42	16.12	16.19	15.75	16.83	15.56	15.94	17.23	16.46	15.05	14.17	14.25	17.48	15.96	16.08	16.23	15.37	16.26	16.38	15.99
CYLD	9.34	9.8	8.2	8.94	7.77	9.59	9.31	8.54	8.78	8.6	9.44	9.93	8.78	9.25	9.37	8.25	9.04	9.73	8.67	8.47	9.59	9.51	10.07	8.95	9.34	8.41	9.35	9.52	8.92	8.92	9.21	8.97	9.73	10.03	9.21	9.24	9.75	9.26	8.3	8.53	9.56	9.28	9.69	9.44	9.77	9.23	8.88	9.08	9.05
DIRC2	10.87	11.08	9.74	10.76	9.88	10.58	10.65	10.28	10.2	10.34	10.18	10.75	10.1	11.2	11.06	10.02	10.19	11.3	9.56	10.28	10.36	10.51	10.55	10.69	10.59	9.56	10.24	9.92	9.94	10.22	10.55	10.39	10.76	11.3	10.76	11.29	10.88	10.93	10.36	10	10.33	10.87	10.47	9.36	10.34	9.76	10.4	11.62	10.47
TTC23	5.6	5.34	5.85	4.36	4.87	4.99	5.3	7.8	5.3	5.57	6.08	4.71	5.44	5.78	6.82	5.64	4.84	6.11	5.36	4.36	5.26	5.73	6.42	5.4	5.85	4.84	5.88	5.26	4.03	5.61	5.8	5.28	5.44	6.52	5.95	6.18	4.67	5.63	4.89	5.82	5.78	6.57	6.06	5.19	6.06	5.99	3.51	6.9	6.06
MIF	12.16	12.72	12.77	12.7	12.27	12.36	12.42	13.13	12.48	13.01	11.95	12.51	10.98	13.31	13.32	12.74	12.23	13.4	12.78	12.13	13.01	12.49	12.86	12.52	12.47	12.19	12.08	12.35	11.87	11.82	12.22	12.24	13.64	12.84	12.22	13.26	12.25	12.48	12.04	11.53	12.66	13.04	12.44	12.46	12.46	12.07	12.21	12.94	12.39
CCL4	10.63	11.87	11.48	11.29	10.6	11.58	13.1	11.31	10.02	9.09	11.7	13.32	11.03	13.07	11.09	11.11	12.37	13.48	10.68	13.34	13.16	13.4	12.72	12.63	13.88	13.35	13.24	11.52	12.97	11.7	10.79	11.47	12.07	11.24	12.81	12.93	11.37	12.68	11.6	11.64	12.45	11.76	12.86	11.91	13.44	11.59	13.22	13.45	13.53
SULT1A4	12.91	13.76	12.89	12.66	12.91	12.02	12.61	12.39	12.28	12.57	11.8	13.42	12.2	12.04	13.96	12.98	12.3	12.78	12.65	12.26	13.21	12.84	13.46	12.96	12.07	11.91	13.27	12.47	11.79	12.06	13.25	12.57	12.88	13.28	13.47	13.73	12.24	13.11	12.49	12.7	13.02	12.42	12.72	12.88	12.63	13.12	12.57	13.72	13.1
DRP2	7.52	7.16	8.95	7.32	5.22	7.71	6.51	8.97	9.09	6.85	5.18	6.11	7.11	6.86	7.4	7.3	7.21	9	5.64	8.34	8.86	8.46	8.45	6.86	8.33	7.69	7.64	8.65	7.82	8.04	9.29	9.15	7.85	7.13	7.34	8.12	6.23	7.4	5.96	7.9	9.01	9	9.14	7	7.38	7.55	7.28	8.53	7.03
SLC2A2	3.17	3.25	3.69	2.91	2.14	3.35	2.41	3.19	3.8	2.41	2.79	4.13	2.38	2.51	2.74	2.38	2.7	3.17	2.38	3	2.68	2.89	2.96	2.85	2.98	2.66	2.91	3.17	2.91	2.98	4.34	4.03	2.87	3.26	2.61	3.84	3.19	3.02	2.49	2.17	3.2	3.38	4.19	2.49	3.1	2.56	3.47	3.85	2.26
SYNE1	4.62	4.77	7.63	7.62	6.45	6.03	7.43	7.39	7.45	8.56	2.79	6.9	7.12	7.84	8.1	4.16	5.73	9.42	6.89	6.8	7.75	6.44	5.8	5.92	8.31	6.56	5.82	7.92	7	6.41	7.4	7.4	7.53	6.66	5.75	7.14	4.61	6.92	2.66	7.13	7.98	8.4	7.76	7.34	6.6	5.58	5.9	7.24	4.41
MAFK	6.87	6.86	7.44	7.09	5.46	6.66	6.39	7.32	7.35	6.16	5.89	6.55	7	6.36	6.99	7.49	6.72	7.11	6.11	7.17	7.42	7.72	7.51	5.81	7.41	7.29	6.84	7.19	6.89	7.12	7.75	7.67	6.91	7.07	6.7	7.42	6.6	6.46	5.65	7.23	7.78	7.64	7.56	6.55	6.35	6.93	6.78	7.46	6.87
ANKRD25	7	6.11	5.01	7.21	6.13	6.44	6.4	4.95	5	3.51	5.79	6.86	7.41	5.83	5.42	6.47	5.53	5.21	6.13	6.22	7.01	7.06	6.46	7.52	7.2	6.6	7.56	6.74	3.94	5.21	7.85	6.6	6.64	7.73	7.78	8.94	6.57	7.39	4.39	6.91	6.11	8.24	5.5	8.2	3.8	7.91	6.19	8.15	7.54
OSAP	9.34	9.11	8.7	9	6.93	8.18	9.03	8.92	10.23	8.19	8.95	7.94	9.57	10.15	9.55	10.94	8.52	11.07	8.29	8.25	10.11	8.13	9.49	9.33	11.49	8.25	9.63	9.61	9.15	8.26	11.76	8.92	9	10.75	8.27	8.94	8.96	7.68	9.15	8.17	9.13	11.46	8.81	9.99	9.09	8.72	8.84	9.35	10.69
SRPK2	12.21	13.18	11.39	11.95	10.98	12.43	12.09	11.67	11.46	12.13	11.88	12.77	11.44	12.74	13.45	11.22	12.47	13.46	12.16	11.48	12.47	12.2	13.06	13.06	12.96	11.74	12.64	12.84	12.26	12.1	12.97	12.56	12.74	13.33	12.44	12.51	12.64	12.48	12.25	11.73	13.05	12.83	12.02	12.87	13.03	12.11	13.04	13.12	12.81
TUG1	10.62	11.11	10.57	10.08	9.57	10.54	10.31	10.85	10.66	9.98	10.06	10.73	10.35	9.61	10.63	10.21	10.49	10.95	10.25	9.82	10.47	10.66	10.71	9.52	9.97	9.97	10.46	10.8	9.5	10.09	10.63	10.6	10.52	9.99	10.36	10.49	9.84	9.91	10.38	9.73	11.06	10.43	11.45	10.68	10.68	10.24	10.44	10.15	9.74
SLC39A2	8.34	8.64	8.74	7.71	5.81	8.37	6.31	8.6	8.87	6.76	6.13	7.61	7.89	6.92	8.35	8.21	8.22	8.78	6.52	8.4	8.6	8.84	8.51	4.69	8.16	8.17	7.91	8.6	7.93	8.13	9.14	9.1	8.32	8.36	8.06	8.31	5.92	7.22	7.7	8.07	9.13	8.87	9.34	7.57	8.36	7.82	7.61	8.57	6.82
DPM3	9.8	10.2	9.88	9.08	8.38	9.85	8.97	9.91	9.88	8.64	8.25	9.84	9.82	8.69	9.8	9.36	9.42	10.01	8.28	9.54	9.89	9.62	9.47	8.76	9.4	9.66	9.8	9.98	9.23	9.31	10.49	10.32	10.19	10.23	10.25	9.57	8.87	9.52	9.23	9.27	10.32	10.05	10.52	10.15	9.86	9.73	9.29	9.66	8.94
C18orf2	5.45	3.56	5.41	2.89	2.07	3.45	2.66	4.79	5.68	2.49	2.77	4.19	3.94	2.61	4.47	3.1	4.27	3.5	2.38	4.86	4.58	4.61	4.06	2.96	3.97	3.94	3.32	4.5	3.42	3.07	5.46	5.28	3.25	3.31	4.17	4.38	3.23	3.04	2.66	3.96	5.33	4.89	5.46	2.54	3.81	2.81	3.51	3.79	2.32
FAM134B	13.2	11.84	11.54	13.19	11.52	12.76	13.26	11.34	11.35	12.27	13.04	14.44	11.64	13.73	13.69	13.34	13.77	14.72	13.04	12.86	12.91	13.67	13.96	13.43	13.64	12.85	13.51	13.85	12.92	13.19	13.53	13.22	13.48	14	14.07	14.5	14.11	13.39	13.32	13.02	13.83	13.69	13.48	13.99	13.89	12.75	13.96	14.47	13.2
CPLX2	9.87	10.56	9.43	9.22	9.1	9.67	9.81	10	8.98	9.16	9.56	9.35	8.97	9.61	12.13	8.86	9.03	10.52	9.45	8.9	9.3	9.66	10.14	9.4	9.88	8.34	9.47	10.12	9.71	9.04	10.21	9.16	11.28	10.86	9.91	9.8	9.76	8.8	9.61	9.44	10.05	10.93	9.8	11.04	10.1	9.41	9.99	10.03	9.54
LOC646161	15.99	16.02	16.47	15.46	15.7	16.93	15.77	17.06	16.06	16.13	15.83	16.94	15.17	15.46	17.03	16.47	16.8	17.06	15.32	15.75	16	16.47	16	16.06	15.5	15.76	16.01	16.6	15.52	16.05	15.66	16.33	16.43	15.99	16.75	16.75	16.63	16.72	16.34	15.88	16.48	16.07	16.6	16.43	16.34	16.51	15.71	16.37	15.66
IGF1	9.34	8.65	8.84	9.73	8.44	7.9	10.52	6.61	7.43	5.57	8.81	8.08	7.48	10.14	7.59	8.36	8.11	8.35	6.65	10.41	9.54	9.28	9.21	12.18	8.28	9.8	10.02	8.99	7.2	8.78	9.51	10.1	9.73	9.85	9.79	12.83	9.87	8.52	8.06	10.71	10.22	11.11	8.2	7.44	8.58	9.75	7.86	9.4	10.71
SNX5	13.52	13.25	13.41	13.03	13.1	13.55	13.53	13.58	12.93	13.68	12.69	13.6	13.01	13.35	13.48	12.85	13.33	13.83	12.82	12.85	13.42	12.91	13.09	13.44	12.98	13.37	13.22	12.79	12.21	12.55	12.55	13	13.37	13.39	13.69	13.86	13.24	13.42	13.18	12.94	13.15	13.43	13.11	13.49	13.57	13.34	13.15	14.09	12.86
NCAM1	12.96	14.24	13.71	14.37	13.91	14.28	13.7	13.74	13.87	14.36	13.78	15.48	12.35	13.94	15.15	14.36	14.44	15.08	12.76	13.57	12.96	14.46	14.57	14.51	13.72	13.78	14.34	14.22	13.09	14.04	14.91	14.03	14.53	14.07	14.38	14.56	15.11	14.92	14.71	13.26	14.98	13.38	13.84	15.14	14.71	13.88	14.29	14.09	14.11
ADRB3	7.99	7.46	8.32	6.18	5.21	7.79	6.62	7.82	8.28	6.86	5.21	5.29	7.32	6.33	7.64	8.2	6.79	8.39	6.45	7.75	8.05	8.21	8.1	5.87	5.88	7.67	7.11	8	7.49	7.69	8.46	8.51	7.71	7.75	7.27	7.88	5.54	6.72	5.33	7.41	8.4	8.44	8.55	6.99	7.04	6.21	5.94	7.89	6.9
TOMM20	12.82	13.63	13.51	13.56	13.34	13.12	13.35	13.79	13.73	13.85	13.11	13.8	12.87	13.47	13.61	13.82	13.16	13.68	12.87	12.55	13.38	13.29	13.62	13.38	13.52	13.19	13.22	13.11	12.37	12.79	12.99	13.11	13.25	13.54	13.5	13.99	13.61	13.29	13.58	12.58	13.22	13.26	13.38	13.47	13.86	12.92	13.23	13.99	13.18
VPS4B	13.23	13.47	11.99	13.17	11.83	13.16	12.97	12.28	11.88	12.81	12.62	14.26	12.78	13.8	14.18	12.85	13.72	13.94	12.88	12.87	12.9	13.16	13.71	13.59	13.25	12.82	13.28	13.59	13.09	12.91	13.84	13.36	14.14	13.98	13.88	14.43	13.78	13.44	13.43	12.58	14.33	13.76	13.76	14.2	14.42	13.18	13.51	14.21	13.41
PRKAA2	7.47	6.82	7.26	6.67	4.97	7.15	7.27	7.68	7.33	7.07	6.68	7.24	6.53	7.66	7.96	6.83	7.22	8	6.45	6.86	7.43	7.58	7.39	7.19	7.05	7.28	7.3	7.53	6.83	7.29	7.79	7.83	7.6	7.09	7.14	7.52	6.24	6.81	7.55	6.61	7.84	7.36	7.74	7.51	7.92	6.72	7.52	7.55	7.29
FLJ16478	5.55	4.58	6.14	2.93	2.07	4.53	3.52	5.19	6.24	2.54	3.2	4.21	4.74	3.36	5.25	5.22	3.41	5.44	2.56	5.42	5.46	5.76	5.8	2.94	2.94	5.26	3.26	5.51	5.14	5.2	6.2	6.4	4.67	4.43	3.92	5.17	3.25	3.05	2.72	5	6.08	6.15	6.18	4.1	3.51	3.04	3.5	5.99	3.6
H2AFZ	15.89	16.47	15.47	15.53	15.34	16.01	15.34	15.91	15.69	15.71	14.35	15.59	14.43	14.87	15.94	14.67	14.71	15.94	15.44	14.2	14.16	14.94	15.06	14.41	14.35	14.8	14.65	15.17	14.37	14.7	14.93	14.33	16.11	15.8	15.12	14.98	15.07	14.79	14.94	13.47	15.04	14.5	14.83	14.91	15.05	14.96	15.05	14.6	14.77
MYO19	12.35	12.3	11.98	11.85	12.69	12.94	12.92	12.79	11.55	12.25	11.78	11.96	10.2	12.4	11.57	11.1	11.45	13.28	11.37	10.82	11.09	11.62	11.75	10.99	10.84	11.25	10.84	11.12	11.05	11.21	11.21	11.05	11.22	11.39	11.61	12.05	12.14	11.95	11.89	11.28	11.97	11.94	11.65	11.4	12.04	10.76	12.02	11.19	11.45
C4orf12	8.59	8.77	7.51	8.64	7.61	8.54	8.58	8.77	7.4	8.74	7.38	8.37	7.31	8.23	11.48	8.69	8	9.13	7.71	7.45	7.77	7.67	8.64	9.02	8.3	7.86	8.24	8.28	7.45	8.19	8.85	8.39	8.77	9.28	8.46	9.25	8.47	7.7	8.74	8	9.23	8.87	8.45	8.36	9.15	8.17	10.06	9.23	9.01
HIVEP3	8.3	7.23	6.72	7.38	5.91	8	7.95	6.99	7.46	8.06	7.25	8.58	6.65	7.75	7.69	7.66	7.42	8.27	7.55	6.96	7.81	7.93	7.93	7.86	7.84	7.77	8.05	8.16	6.74	7.05	7.75	7.68	8.27	8.31	7.57	8.17	8.22	7.68	7.56	7.01	8.21	7.75	7.71	7.88	8.95	8	8.06	7.98	7.61
ZNHIT2	10.04	9.67	9.72	8.66	7.92	9.49	9.19	9.71	9.79	8.62	8.21	9.04	8.88	9.17	9.34	9.64	8.32	10.04	8.14	9.46	9.76	9.6	9.82	9.1	8.58	9.5	8.77	9.47	9.11	9.34	10.27	10.08	8.98	9.8	9.3	9.83	8.42	8.74	9.37	9.1	10.01	10.04	10.18	9.79	8.51	8.46	9.04	9.9	8.73
CCDC92	12.64	13.54	10.98	12.38	10.96	12.97	12.89	11.14	11.38	11.23	12.51	13.51	12.78	13.7	13.05	12.05	12.86	14.06	12.44	12.63	13.1	13.27	13.55	13.15	13.4	12.36	13.13	12.59	12.62	13.06	13.47	12.82	13.39	13.3	12.55	13.71	13.5	13.29	13.15	12.74	13.31	13.6	13.11	13.39	12.97	12.69	13.19	13.72	12.98
MRGPRF	9.95	9.1	9.3	9.78	9.76	8.25	9.98	8.44	9.19	7.38	8.2	7.98	9.14	9.55	8.31	8.76	8.72	9.3	7.45	9.64	9.97	9.76	9.78	11.1	9.61	10.55	9.98	9.62	8.28	9.38	9.49	10.35	9.79	10.04	11	11.83	8.71	8.93	9.44	10.71	10.27	10.56	9.67	8.27	8.67	10.04	8.02	10.37	10.64
RPL8	16.75	16.36	17.06	16.83	16.93	16.91	17	17.75	16.69	17.48	16.62	16.88	16.72	16.85	17.87	17.57	16.97	17.39	16.49	16.36	16.75	16.39	16.64	16.73	16.37	16.61	16.64	16.96	15.97	16.18	16.34	16.57	17.19	16.86	17.14	17.47	16.92	16.9	16.97	16.56	17.05	16.33	17.04	16.36	17.79	16.6	16.39	17.51	16.27
DNAH7	7.68	7.38	7.75	4.01	2.66	6.67	5.7	7.57	8.07	4.02	5.29	4.81	6.77	5.75	6.37	6.47	5.08	8.37	3.82	7.22	7.55	7.4	7.69	6.16	5.2	6.95	5.67	7.53	6.53	7.16	8.31	8.18	5.94	6.01	6.12	7.11	3.57	5.14	4.43	7.03	8.34	8.07	8.36	5.89	5.82	5.71	6.44	7.6	4.64
USP22	13.51	14.85	13.38	13.76	12.56	14.67	13.77	13.61	13.39	13.49	13.96	14.86	12.76	14.13	14.46	13.31	14.58	15.21	13.84	13.26	13.78	14.24	14.38	14.28	14.42	13.47	14.56	14.47	13.66	14.4	14.51	14.08	14.62	14.39	13.88	14.09	14.47	14.03	14.4	13.38	14.38	13.79	14.33	14.69	14.9	14.09	13.96	14.07	14.46
CUEDC1	8.78	9.22	7.75	8.56	7.76	9.39	9.33	8.36	8.22	8.06	8.52	9.58	8.37	9.81	8.89	8.39	9.02	9.96	8.86	8.48	8.96	9.25	9.46	9.75	8.95	8.62	9.64	9.37	8.42	9.11	9.18	8.76	9.37	9.34	9.04	9.77	9.19	8.98	9.23	8.93	9.3	9.62	8.78	9.87	9.75	8.92	9.27	9.6	9.35
ZFYVE26	13.05	13.29	11.89	12.43	11.88	12.71	12.97	11.93	11.52	12	12.1	13.34	12.69	13.04	13.4	11.87	13.15	13.11	12.32	12.36	12.32	12.5	12.59	12.66	12.67	11.47	12.38	12.57	12.1	12.47	12.43	12.54	13.06	12.97	13.08	13.49	13.05	12.99	13.31	12.32	12.53	12.42	13.27	13.12	12.99	12.71	13.26	13.22	12.95
SPATA6	7.71	7.77	6.94	6.95	5.37	7.27	7.32	6.73	7.22	5.56	7.63	8.15	8.16	8.13	9.06	8.18	7.92	8.98	8.51	8.01	8.18	8.6	8.62	9.55	8.51	7.71	7.79	8.12	6.91	7.88	8.72	8.52	8.92	8.28	8.36	10.55	10.07	8.68	8.3	8.63	8.23	9.1	8.27	7.83	8.5	7.72	7.22	9.69	8.83
ADAMTS16	7.32	6.9	7.61	4.85	4.22	5.85	6.07	7.41	7.79	3.75	4.93	5.4	7.09	5.33	6.4	6.71	5.01	6.46	3.5	7.18	7.11	7.21	7.38	4.87	5.93	6.68	5.35	7.32	6.54	6.73	7.89	7.77	5.09	5.46	5.55	7.15	4.66	5.68	4.58	7.05	7.87	7.83	8	6.09	5.5	5.86	6.18	6.88	4.89
NTRK3	9.31	11.32	8.78	9.17	7.76	7.93	10.28	10.14	9.5	8.69	10.94	10.64	8.59	9.84	11.08	8.32	9.18	10.66	8.41	9.25	9.43	11.04	9.85	10.15	10.08	8.71	10.43	10.48	10.41	10.46	10.49	10.51	11.41	10.58	8.72	10.55	12.04	10.27	8.12	9.87	11.21	8.93	11.51	10.09	8.82	8.85	11.01	9.15	10.6
DGCR5	7.78	7.42	7.9	8.46	7.7	7.16	7.32	8.61	7.77	7.93	6.62	8.14	6.72	8.82	8.75	6.91	5.91	10.02	7.28	7.23	9.2	8.65	9.25	8.14	8.47	8.13	8.66	8.7	7.17	8.73	8.22	7.61	8.85	6.85	6.6	9.62	8.29	7.7	5.29	8.2	9.57	10.16	8.44	8.68	4.47	6.72	6.87	9.14	7.61
FIBP	11.45	11.54	10.42	11.38	10.27	10.89	11.2	11.1	10.63	11.05	10.11	11.88	9.39	11.67	12.12	11.45	10.59	12.43	10.92	10.6	11.2	10.95	11.49	11.3	11.23	10.09	10.64	10.82	10.87	10.84	11.32	11.04	11.77	11.94	10.97	11.65	11.28	10.99	11.38	10.47	11.29	11.52	11.09	11.95	10.98	10.51	11.4	11.78	10.65
NR2F2	12.8	12.23	12.05	13.11	12.97	11.6	13.75	10.76	11.91	11.63	11.28	13.06	12.92	14	11.17	12.29	12.46	12.48	12.3	13.22	13.3	13.3	13.17	14.89	13.19	12.65	13.67	12.08	11.31	14.34	12.97	13.54	13.1	13.94	14.35	15.73	12.84	13.43	12.97	13.79	13.14	13.99	12.46	13.01	11.74	13.37	12.17	12.54	14.09
IGF2R	11.31	12.19	11.06	11.67	11.45	11.52	12.07	11.22	11.19	11.56	11.88	12.47	12.35	13.19	13.09	11.4	12.47	12.92	11.7	11.45	12.17	12.09	12.28	12.17	12.02	10.94	12.09	11.35	11.15	12.02	11.81	12.01	12.35	12.28	12.05	12.75	12.48	12.68	11.86	11.43	11.71	12.92	12.25	11.66	12	12.05	11.96	13.16	12.15
RBPMS2	5.88	7.35	6.36	7.44	5.76	6	6.46	6.41	6.32	6.11	6.43	6.59	7.97	8.21	9.05	6.44	7.18	8.11	7.46	6.57	6.27	6.8	7.94	7.92	6.94	7.16	7.27	7.26	5.3	6.19	7.79	7.4	8.29	7.77	7.39	8.63	6.46	7.49	6.91	7.43	7.14	9.72	6.58	8.12	7.75	6.93	6.51	9.04	7.54
RAP2B	7.28	8.02	7.04	8.11	7.42	7.48	8.04	7.9	7.68	7.65	7.53	7.62	7.49	9	7.87	6.94	8.2	7.96	7.71	7.38	7.88	6.92	7.22	8.04	7.82	7.31	8.33	7.4	6.22	6.75	7.38	7.77	8.07	8.19	8.13	9.14	9.24	8.34	7.26	7.8	7.37	8.06	7.97	7.22	6.68	7.92	7.94	9.33	8
ISOC1	11.95	12.01	11.63	11.21	11.29	11.62	11.76	11.91	11.8	10.71	10.97	12.1	11.16	11.98	13.4	11.07	11.54	12.4	11.3	10.75	11.9	12	12	11.93	12.21	11.43	11.14	12.07	11.02	11.27	10.8	11.39	12.44	12.18	11.94	11.54	12.18	11.5	11.96	11.21	11.07	11.75	11.86	11.69	11.7	11.4	11.64	11.38	11.27
ZNF718	7.35	7.15	6.94	6.54	6.3	7.13	6.26	7.01	7.34	6.37	5.99	6.45	6.64	6.08	7.33	5.88	6.69	7.24	5.63	6.32	7.11	5.84	6.55	6.19	6.38	5.92	5.96	7.07	5.69	7.21	7.47	7.34	6.61	6.47	6.85	7.5	6.1	5.69	5.85	6.42	7.42	6.65	7.34	7.28	6.09	6.32	6.53	6.12	5.54
IGF2	7.78	8.23	7.58	6.05	8.16	9.52	12.54	8.3	8.07	5.39	6.14	7.76	8.76	6.4	7.55	7.64	6.79	11.5	6.54	8.32	6.44	8.7	8.38	8.57	8.95	8.23	6.91	7.86	7.61	7.95	7.95	8.57	7.81	8.05	8.85	9.89	7.25	7.11	8.82	8.15	8.39	9.93	8.08	9.43	6.84	7.3	6.13	7.77	8.31
ZMYM3	9.87	10.42	8.81	8.64	7.75	9.72	10.32	9.1	9.27	8.18	9.01	10.3	9.32	9.33	9.97	8.6	8.94	10.08	8.59	9.41	9.54	9.73	9.66	9.58	9.56	8.89	9.43	9.31	8.97	9.74	10.1	9.9	9.97	10.26	9.52	9.88	9.65	9.57	9.32	9.14	10	9.69	9.78	8.96	9.24	9.07	9.52	9.84	9.52
MR1	8.65	8.03	7.28	7.35	7.41	7.4	8.65	7.27	7.63	5.54	8.46	7.79	8.45	8.5	6.94	6.74	7.91	8.28	7.17	8.27	9.12	8.12	7.84	8.39	8.45	8.21	8.65	7.78	7.19	7.92	8.17	8.73	7.8	7.85	8.82	9.49	7.75	8.56	6.93	8.23	8.12	8.91	8.45	7.32	7.79	8.15	7.63	9.98	8.3
SKP1A	15.26	16.21	14.63	15.54	14.96	15.38	15.61	15.02	14.91	15.83	15.37	16.27	14.64	16.28	16.59	15.1	15.59	16.67	15.23	15.04	15.2	15.67	16.32	15.99	16.06	15.2	15.58	15.79	15	15.17	15.71	15.49	16.82	16.61	15.63	16.44	16.06	15.81	15.78	15.13	16.03	16.09	15.49	15.66	16.43	15.3	15.25	16.66	15.7
GFM1	3.35	3.62	2.17	3.04	2.29	3.88	2.61	6.26	2.58	2.81	3.12	4.71	2.38	2.91	2.77	2.61	3.07	3.61	2.38	3.1	2.54	3.41	3.31	3.04	3.14	2.38	3.17	3.34	3.09	2.96	3.07	2.91	3.35	3.75	2.51	4.08	3.39	3.39	2.85	2.32	3.47	3.1	3.04	2.23	3.51	2.56	3.51	4.14	2.58
MRPL3	11.03	11.42	11.23	11.06	11	11.02	11.24	12.5	11.22	11.8	10.57	10.97	10.31	10.2	11.76	10.72	10.6	11.32	10.56	10.27	10.8	11.06	10.79	10.57	10.74	10.14	10.53	10.6	10.05	10.61	10.75	10.62	11.03	11.16	11.31	11.11	11.21	11.07	10.15	10	10.77	10.82	11.02	10.96	10.18	10.29	10.39	11.35	10.53
SENP2	11.96	11.85	11.46	11.64	10.67	11.94	12.1	11.88	11.79	11.64	11.13	11.91	11.4	12.07	12.03	10.94	11.18	12.16	10.91	11.27	11.52	11.4	11.59	11.49	11.41	10.76	11.13	11.4	10.84	10.98	11.49	11.6	11.83	11.88	12.11	11.61	11.83	11.81	11.26	10.64	11.15	12.12	11.45	11.66	11.26	11.07	11.38	11.53	11.18
LOC286025	12	13.31	11.67	12.51	10.92	12.17	11.46	11.03	11.48	11.96	11.37	12.84	11.45	10.89	13.6	11.08	12.3	12.94	12.23	11.35	10.08	12.33	12.21	11.94	11.34	10.8	12.57	12.61	11.72	12.08	12.55	11.94	12.82	13.03	11.74	11.64	12.62	12.13	12.01	11.51	13.35	11.36	11.82	12.95	12.64	11.85	12.69	11.98	11.84
LOC51336	7.26	5.62	4.6	6.51	4.95	7.25	4.57	4.74	4.98	5.58	5.34	7.42	6.49	3.23	6.56	5.74	6.82	5.6	6.19	5.79	5.93	6.21	5.97	5.9	5.12	5.56	7.03	7.02	3.9	4.93	6.58	6.76	7.38	6.29	6.96	6.5	6.44	6.68	4.84	5.68	7.17	5.6	5.95	6.94	7.04	7.16	6.33	3.88	6.41
LY6G5B	7.71	8.41	8.44	7.18	5.92	7.89	7.31	8.69	8.4	6.44	7.23	8.22	8.27	6.5	9.29	8.3	8.44	9.41	7.73	8.24	8.16	8.76	8.32	7.09	8.13	7.93	8.04	8.98	7.92	8.38	9	8.79	8.88	7.95	7.76	8.36	7.94	8.52	7.4	8.03	9.31	8.42	9.24	8.2	8.55	8.19	7.93	8.17	7.13
CDC7	12.38	12.18	11.37	12.1	11.33	12.22	12.63	11.6	11.87	12.59	10.32	12.55	11.31	11.51	12.02	10.8	11.08	11.57	11.94	10.93	11.89	10.68	11.27	11.79	11.36	10.71	11.46	11.58	10.29	10.87	11.12	11.64	12.01	12.28	11.53	11.93	10.96	12.18	11.34	10.35	10.78	10.8	11.5	11.78	10.98	11.71	11.01	12.42	11.4
MAP4K5	9.53	9.86	9.25	9.73	9.14	9.95	9.64	9.54	8.94	9.55	9.09	9.92	9.06	8.96	10.78	9.02	9.29	9.45	9.25	8.45	9.24	9.57	9.52	9.34	9.5	8.64	9.49	9.47	8.77	9.36	9.26	8.98	9.78	10.09	10.01	9.94	9.54	9.31	9.69	9.14	9.57	8.95	9.98	9.73	9.55	9.67	9.66	9.6	9.18
ZNF235	10.39	10.72	9.56	10.26	9.1	10.28	9.63	9.95	8.8	9.43	8.78	10.56	9.25	9.35	11.25	10.64	9.4	10.35	9.3	8.68	9.82	9.16	9.35	9.48	9.66	8.79	9.93	10.43	8.73	9.02	10.26	9.63	10.12	10.34	9.72	10.36	9.29	9.79	9.87	9.05	10.5	9.66	9.94	9.93	9.47	9.56	10.21	9.42	9.37
GBP5	10.89	10.58	7.55	9.26	7.49	8.68	12.95	7.59	9.78	7.48	9.97	9.4	9.16	11.57	9.39	8.42	10.13	9.56	9.12	10.72	12.47	10.34	9.99	10.13	9.97	11.17	11.71	10.19	9.7	10.13	9.41	11.63	8.81	10.13	13.16	12.33	9.63	10.74	9.61	10.4	10	10.14	11.61	8.45	10.97	11.47	10.61	13.15	11.26
C1orf181	10.05	10.59	9.39	10.78	9.6	10.1	10.21	10.75	10.27	10.65	9.51	11.06	9.93	10.05	11.43	9.95	10.32	11.04	9.94	9.8	10.4	10.35	10.46	10.59	10.36	9.78	10.51	10.62	9.74	9.88	10.43	10.38	10.97	10.82	11.07	11.12	10.53	10.28	10.31	10.16	10.72	10.17	10.38	10.69	10.87	10.46	10.45	10.81	10.27
LOC648378	17.05	17.04	17.39	17.2	17.28	17.34	17.5	18.02	16.91	18.03	17.06	17.74	16.76	16.43	18.25	17.92	17.09	17.67	16.44	17	17.06	17.44	17.16	17.25	16.66	17.19	16.98	17.57	16.01	16.76	16.43	17.05	17.57	17.66	18	17.77	17.48	17.58	17.59	16.8	17.12	16.73	16.91	17.57	17.62	17.11	16.38	17.53	16.9
ZBTB3	11.17	10.86	10.11	10.89	9.75	10.38	11.09	10.17	10.17	9.68	9.7	11.79	10.34	10.37	11.49	10.16	10.45	11.02	10.35	10.26	10.29	9.38	10.35	11.25	10.38	9.64	10.49	10.8	9.5	10.12	10.61	10.4	10.86	11.06	11.3	11.42	10.21	11.08	10.82	10.34	11.12	10.52	10.87	11.6	9.59	10.31	11.22	11.17	10.09
MTHFD2L	7.06	5.92	6.56	6	6.55	7.73	7.66	7.46	6.55	7.13	6.67	7.19	7.8	6.24	7.63	6.87	7.23	7.2	7.57	6.19	5.98	5.76	7.36	5.31	5.83	6.34	6.12	7.56	6.61	5.58	6.42	6.05	7.74	7.67	6.73	6.35	7.34	6.59	6.71	5.62	6.81	5.83	7.31	6.9	7.44	7.01	7.56	5.57	5.91
PLEKHF1	8.71	8.87	8.75	7.87	6.96	8.85	9.55	8.65	8.89	6.66	7.89	8.06	8.72	8.37	8.96	8.22	8.66	9.56	8.15	8.86	9.75	8.91	8.47	7.99	8.68	8.46	8.61	8.94	8.54	8.51	9.1	9.49	8.46	8.63	9.38	9.62	7.25	8.16	7.54	8.88	9.01	9.24	9.29	8.18	8.54	9.17	8.59	9.29	8.67
LOC730736	9.87	11.76	10.83	10.93	10.32	11.88	11.82	10.84	10.06	10.18	11.26	12.2	11	10.69	11.67	11.47	11.87	11.88	11.92	9.7	10.2	11.24	11.77	10.87	11.51	10.72	11.5	11.59	10.34	11.65	10.96	10.98	11.58	11.99	11.43	11.33	11.61	11.35	12.02	9.73	10.97	11.25	11.91	11.48	11.25	11.21	12.03	10.67	10.74
KRAS	4.5	4.64	3.83	4.61	2.07	5.74	5.27	3.68	2.85	4.68	4.72	5.63	3.45	4.32	5.09	3.34	5.42	4.89	4.13	4.54	5.19	5.59	5.09	6.59	4.73	6.84	4.82	4.56	4.94	4.6	5.04	4.8	5.79	4.08	5.26	5.5	6.06	5.46	6.08	6.23	5.84	4.05	5.13	6.35	5.93	5.29	4.58	4.45	4.52
ACTN4	9.58	9.82	9.06	10.07	9.08	9.46	9.84	9.09	8.76	8.88	9.44	9.83	9.66	9.75	9.65	9.27	9.31	10.31	9.58	9.08	9.63	9.77	9.57	9.86	9.9	9.69	9.83	9.49	8.61	8.71	9.92	9.5	9.73	10.07	10	10.45	9.48	9.7	9.46	9	9.53	10.18	9.54	10.33	9.22	9.61	9.31	9.98	9.66
SCD5	9.51	10.87	9.66	9	9.04	9.8	10.16	10.15	10.38	9.91	9.34	9.04	7.87	9.8	10.68	8.51	9	10.77	9.57	9.29	9.99	9.26	10	10.62	11	9.74	9.73	9.7	8.04	9.32	9.97	9.91	10.89	9.98	8.88	10.88	9.59	9.57	9.76	9.72	11.06	10.19	9.66	10.55	10.17	9.53	9.34	11.23	8.79
GFM2	10.68	10.36	10.3	10.97	9.93	10.68	10.46	10.87	10.46	10.75	10.13	11.46	10.4	10.46	11.17	10.42	10.79	11.85	10.42	9.68	10.41	10.9	10.83	10.83	11	10.18	10.67	11.02	9.65	10.2	10.89	10.53	10.9	10.91	10.91	10.8	10.94	10.65	10.56	9.62	11.08	11.14	11	11.51	10.76	10.4	10.58	11.29	9.98
OLIG1	5.51	4.62	6.08	6.05	2.07	6.15	2.7	5.5	6.15	2.87	7.86	6.13	5.18	4.88	5.79	5.3	6.54	6.71	5.09	5.42	5.68	5.61	5.22	2.94	5.88	5.94	6.31	5.64	4.82	5.31	6.77	6.38	5.02	4.26	5.94	5.92	4.83	6.05	5.32	5.68	6.09	7.18	6.43	5.8	5.06	4.56	5.4	6.23	6.17
GAN	7.9	7.89	8.03	7.93	6.7	7.96	7.68	8.48	8.41	7.51	7.25	7.71	7.73	7.57	8.9	7.52	7.44	8.37	6.93	8.02	8.26	8.38	8.21	6.92	7.7	8.03	7.61	7.95	7.37	7.39	8.41	8.28	8.19	7.76	8.01	8.42	7.33	7.17	6.48	7.58	8.6	8.36	8.43	7.88	8.13	7.49	7.38	8.39	7.16
LOC643783	6.53	6.41	6.15	6.5	6.25	6.64	7.42	5.74	6.21	5.16	6.6	7.32	7.4	7.47	7.94	6.6	7.19	7.33	7.04	6.89	7.24	6.79	6.58	7.79	7.19	6.61	7.04	7.09	5.36	6.07	6.91	6.87	7.54	6.83	7.49	7.64	6.94	7.48	7.13	6.41	6.54	7.23	7.13	7	6.91	6.9	7.21	7.88	7.14
C11orf52	6.52	5.52	6.37	5.45	6.06	6.63	6	5.72	6.59	4.15	6.26	6.45	6.06	5.98	7.08	6.86	6.56	6.89	5.02	6.94	6.75	6.7	6.86	7.11	6.4	6.27	6.99	7.27	5.49	6.09	7.64	7.39	7.31	6.55	7.03	8.52	6.32	6.9	8.18	7.58	8.84	7.27	7.25	7.13	7.55	7.05	5.81	6.99	7.02
EFHA2	11.26	10.89	11.01	12.38	10.67	10.88	11.55	10.36	10.52	11.62	11.49	12.15	10.58	12.11	13.2	12.22	12.25	12.61	11.59	10.43	11.35	11.11	11.61	11.18	11.88	10.38	11.52	12.22	11	10.91	12.4	11.24	11.76	12.07	11.89	12.42	12.62	12.05	11.19	10.73	11.86	11.86	12.56	11.19	12.41	11.7	12.52	12.68	10.85
CCL3L3	9.36	10.49	11.01	9.68	9.25	10.34	11.41	9.92	8.85	6.86	9.22	11.71	9.63	11.59	8.71	9.67	11.54	12.76	9.67	11.95	11.42	12.01	11.03	11.33	12.54	12.65	12.2	10.02	11.83	10.28	9.86	9.67	10.05	8.97	11.39	10.65	9.03	11.62	10.08	10.05	11.58	10.44	11.58	11.39	12.14	10.07	11.98	12.45	12.58
WBSCR22	12.95	12.84	11.82	12.22	12.09	12.72	12.11	12.15	11.88	12.1	11.95	12.65	12.3	13.03	13.17	11.37	12.16	13.6	12.12	11.99	12.11	12.25	12.66	12.86	12.51	11.97	12.54	12.42	11.61	12.31	12.41	12.38	12.87	12.85	12.44	12.57	12.58	12.57	12.61	11.83	12.68	13.19	12.05	13.09	12.8	12.09	12.16	12.97	12.48
ITGAE	11.96	12.37	11.28	11.76	11.44	12.78	12.01	11.35	11.56	11.75	11.85	12.12	10.73	12.37	11.77	10.53	12.21	13.43	12.66	11.33	11.61	11.9	11.54	12.44	12.14	12.14	11.73	12.79	11.14	11.63	12.1	11.8	12.69	11.9	11.96	12.44	12.13	11.53	12.04	11.69	12.46	12.06	11.98	12.09	11.97	11.73	11.2	12.38	11.71
FLJ36644	5.02	3.46	5.64	2.91	4.2	5.14	5.62	5.66	6.01	2.54	5.53	4.2	5.04	4.64	5.66	5.01	4.27	6.64	4.98	5.19	5.22	5.51	5.41	5.65	5.52	6.3	4.95	5.64	4.28	5.29	6.12	5.86	4.69	4.72	5.73	5.2	3.89	5.47	3.73	4.94	5.58	5.77	5.69	5.94	3.25	4.4	3.5	6.68	4.69
TDRD7	6.75	6.39	6.35	5.17	3.94	5.86	5.61	5.24	6.35	3.92	4.57	4.66	5.62	6.6	6.86	5.01	5.59	7.07	5.05	5.52	6.5	6.08	6.28	5.77	6.24	5.64	5.72	6.5	4.71	5.97	7.07	6.57	6.55	6.15	6.22	6.94	5.58	5.54	4.47	5.82	7	7.25	7.63	6.53	5.42	5.68	5.86	7.7	5.8
SOHLH2	5.59	5.33	6.38	2.93	2.98	4.78	2.46	5.44	6.7	2.91	2.77	4.22	4.04	3.17	4.94	4.64	3.23	7.77	2.51	5.21	5.64	5.84	5.87	2.94	5.8	5.03	3.05	5.82	4.5	5.33	6.59	6.28	5.27	4.76	4.61	4.99	3.25	3.41	2.72	4.97	6.25	6.43	6.45	3.41	3.6	3.61	3.49	6.52	4.41
IGKV1-5	12.01	12.89	10.47	10.29	7.87	10.85	11.38	10.44	11.06	9.17	8.97	8.46	10.61	10.13	10.79	10.71	10.45	10.87	8.91	12.74	11.58	10.71	11.26	13.46	8.78	11.21	10.92	10.83	10.06	10.61	11.15	12.92	10.48	11.31	11.15	11.44	9.7	10.68	9.09	10.96	11.7	10.8	12.07	9.82	10.82	13.08	9.42	11.21	11.56
PSEN2	10.76	12.18	10.99	11.6	11.25	10.27	11.71	11.31	10.43	10.85	11.4	12.13	11.26	13.78	12.89	10.23	11.71	13.16	11.34	11.35	12.9	12.68	12.99	12.69	12.99	10.41	11.73	11.82	11.76	11.81	12	12.15	11.8	13.07	11.39	12.72	12.26	12.18	12.14	11.12	11.46	12.98	11.51	12.4	12.15	11.52	12.28	12.99	12.05
KIAA0494	12.63	12.27	10.64	11.61	11.05	12.36	12.76	11.19	10.8	11.41	12	12.74	12.29	12.87	12.56	11.74	12.29	12.75	12.79	12.16	12.91	12.22	12.7	13.04	12.92	11.99	12.7	12.21	11.53	11.83	12.44	12.54	12.62	13.14	13.46	13.84	12.5	13.23	12.51	12.46	12.64	12.94	12.58	12.83	12.37	12.59	12.37	13.58	12.89
HDDC3	11.01	10.75	10.67	10.74	10.49	10.6	11.08	11.28	10.55	10.66	10.2	11.64	10.52	11.31	11	10.48	10.68	11.83	10.72	10.56	11.15	10.61	11.49	11.12	10.76	10.21	10.84	10.96	9.92	10.29	10.68	10.96	10.68	11.62	11.36	11.24	10.68	10.91	10.96	10.5	10.74	11.39	10.74	11.29	11.61	10.89	10.65	11.39	11.05
TUBGCP4	10.26	10.75	9.72	10.33	9.33	10.71	9.99	10.53	9.76	10.75	9.79	10.97	9.39	9.28	10.65	9.84	10.36	10.82	9.7	9.32	9.21	9.72	10.5	9.68	9.63	9.18	10.29	10.32	8.73	9.79	9.74	9.96	10.63	10.5	10.05	10.34	10.62	10.2	10.4	9.48	10.61	9.68	10.11	10.47	11.17	10.06	10.22	9.62	9.72
C6orf111	11.74	11.4	11.1	10.97	10.61	11.61	12.03	11.55	11.46	11.16	11.52	12.73	12.12	11.23	12.26	11.1	12.18	12.1	12.24	11.03	11.73	11.83	12.25	12.01	11.88	11.74	11.75	12.26	10.22	11.65	11.27	11.71	12.58	11.64	12.06	12.28	12.21	12.14	12.86	11.45	12.44	11.61	12.54	12.46	12.21	11.91	11.41	11.84	11.63
PCBP2	12.95	13.24	13.19	12.86	12.39	13.71	12.76	13.88	13.15	13.17	12.46	13.79	13.47	11.54	12.74	12.96	12.72	13.58	12.56	12.05	12.39	13.3	13.29	12.35	12.47	12.5	12.82	12.85	12.02	12.47	12.38	12.72	13.19	12.86	13.15	13.25	13.1	12.89	13.32	12.31	12.87	12.31	13.25	13.48	12.98	12.8	12.46	12.82	12.07
MYLK2	9.33	9.76	8.49	7.73	8.74	8.65	8.5	8.92	8.58	8.29	7.53	7.93	8.07	7.25	8.42	8.94	7.53	8.35	7.91	8.38	8.39	9.1	8.37	7.39	7.35	8.08	8.36	9.04	8.03	8.29	8.67	8.54	9.36	8.2	8.22	8.55	6.75	8.62	7.3	8.12	9.31	8.35	8.83	7.96	7.42	7.65	7.23	8.33	7
IL1RAP	4.89	5.73	4.53	4.61	3.96	3.45	6.1	4	4.83	2.61	5.67	6.27	5.39	5.57	3.74	4.85	3.34	5.72	4.39	5.94	5.95	6.16	6.67	7.31	6.85	5.99	6.02	4.27	3.73	6.95	7.46	6.48	7.22	6.64	6.63	9.21	6.33	5.22	5.55	6.56	7.89	7.44	5.37	5.44	4.4	6.37	3.49	8.33	6.64
EFCAB4A	11.08	11.21	11.57	10.72	10.87	11.29	10.94	12.6	11.21	11.85	10.85	12.14	10.96	10.33	12.35	12.43	11.31	11.98	9.7	11.16	11.3	11.62	11.36	11.05	10.58	11.15	11.17	11.41	10.56	10.91	10.71	11.6	11.54	11.53	12	11.92	11.07	11.56	11.72	11.08	11.55	10.74	11.28	11.17	11.79	11.23	10.45	11.57	10.45
GALNT7	10.71	10.39	10.3	10.44	10.45	9.39	10.82	10.68	10.21	11.15	9.37	10.89	10.67	10.38	11.67	10.21	10.16	10.63	10.91	9.74	10.34	8.93	10.67	9.73	10.04	9.27	9.68	10.28	9.19	9.66	10.22	10.32	10.88	10.73	10.54	11.06	10.37	10.13	10.52	9.67	10.19	10.46	10.5	10.25	10.48	10.16	10.46	10.82	9.43
ABHD2	3.2	3.34	3.1	3.02	2.14	3.47	2.54	3.09	2.41	2.63	2.89	4.37	2.77	2.74	3.51	2.54	3	3.49	2.38	2.98	2.46	3.34	3.14	2.93	3	2.38	3.09	3.23	2.93	3.2	2.87	2.83	2.93	3.45	3.56	3.94	3.31	3.17	2.79	3.17	3.35	3.07	2.94	2.66	3.41	2.56	3.49	3.94	2.46
TRIM35	10.44	10.47	9.97	10.23	8.99	10.15	10.45	10.34	10.2	9.59	10.02	10.81	9.99	10.79	11.09	10.18	10.83	11	10.34	10.17	11.02	10.26	10.94	10.56	10.9	9.8	10.56	10.77	9.61	10.39	10.81	10.77	10.79	10.58	10.98	11.18	10.53	10.64	10.04	10.46	11.34	10.88	11.16	10.87	10.9	10.04	10.43	11.5	10.04
TSHB	9.84	9.5	10.02	8.41	7.21	9.31	9.21	9.95	10.25	7.81	7.69	8.79	8.94	8.85	8.92	9.23	8.79	10.03	6.99	9.69	9.95	9.95	9.88	8.16	9.37	9.4	8.72	10.06	9.03	9.55	10.45	10.44	8.74	8.61	9.23	9.75	7.91	8.56	7.77	9.54	10.52	10.24	10.43	9.04	8.73	8.78	9.36	9.64	7.86
XIST	6.9	7.09	16.51	16.8	16.68	6.24	5.62	6.76	17.22	6.14	4.19	5.92	6.24	15.68	6.48	16.57	10.14	6.34	17.13	6.69	15.87	6.69	6.8	15.92	5.7	15.57	17.12	17.37	5.38	7.9	15.85	15.9	17.25	17.16	6.64	12.42	16.49	16.35	17.01	9.59	16.76	15.79	7.28	16.49	14.45	16.34	16.61	6.95	16.98
FERMT3	10.35	9.54	8.38	8.88	7.77	8.68	10.6	8.34	8.94	7.39	9.67	9.66	9.3	9.8	8.3	8.23	10.12	9.89	9.24	10.04	10.92	10.12	9.65	9.65	9.64	9.98	10.61	9.04	8.86	9.34	9.47	10.32	8.73	8.91	10.52	11.1	9.59	10.36	8.86	9.87	9.52	10.07	10.27	8.86	9.39	9.96	9.73	11.37	9.69
BAG4	6.29	6.14	5.31	6.07	5.26	6.12	6.65	5.81	5.97	6.59	6.18	6.34	5.53	7.15	7.5	5.61	6.55	6.56	6.94	5.85	6.69	5.92	6.41	7.07	6.7	7.37	6.4	6.28	5.36	5.83	6.35	6.55	6.86	6.38	6.59	7.6	6.71	8.57	6.72	6.49	6.98	7.35	7.11	6.2	7.47	6.1	6.17	7.94	6.54
MEN1	6.78	6.25	6.87	3.75	3.17	5.76	5.57	6.8	7.16	2.7	2.98	4.5	5.79	3.77	5.05	5.58	5.22	6.21	2.38	6.58	6.69	6.72	5.78	2.94	5.64	6.25	4.38	6.89	5.83	7.02	7.44	7.27	3.09	3.56	6.14	6.18	4.36	3.85	2.81	6.56	7.45	7.14	7.43	3.86	3.47	5.9	6.08	5.99	2.66
DOK3	11.52	11.87	9.77	11.23	10.89	10.25	10.75	10.39	10.31	10.31	10.23	11.87	9.52	10.53	11.57	10.36	11.31	11.42	11.11	10.41	10.56	10.69	11.04	10.58	10.44	10.33	11.31	11.37	10.5	10.1	10.45	10.55	11.57	11.67	11.33	11.49	10.98	11.43	10.57	10.28	11.39	11.04	11.56	11.28	11.3	11.06	10.87	12.07	10.59
FAM92A1	11.22	11.99	10.97	11.52	11.18	11.69	11.37	11.56	11.02	11.92	11.28	10.98	11.6	11.7	12.61	9.9	11.38	12.63	12	10.41	11.07	10.96	11.15	12.1	12.01	11.04	11.27	11.96	10.69	11.51	12.02	11.3	13.17	12.03	11.24	12.35	12.07	11	10.66	11.42	12.78	11.66	12.35	11.39	11.43	10.21	11.17	12.56	11.06
NDUFS4	13.44	13.59	13.52	14.3	13.35	13.95	13.65	13.95	13.67	14.48	13.38	14.86	12.66	13.99	15.17	14.12	13.97	15.21	13.56	13.16	13.2	14.04	14.22	13.73	14.11	13.38	13.76	14.64	13.04	13.56	13.71	13.58	15.29	14.89	14.48	14.78	14.21	13.97	14.01	13.18	14.2	14.08	13.74	14.1	14.77	13.65	13.7	14.44	13.56
EIF2C2	10.9	10.53	10.65	10.55	10.46	11.19	10.71	10.63	10.6	10.89	11.01	10.72	10.47	10.89	11.16	9.72	10.66	11.22	10.15	9.96	10.31	10.04	10.72	10.69	10.72	11.44	10.43	10.91	10.04	10.33	10.83	10.72	11.35	10.53	10.83	11.1	10.57	10.59	10.25	10.8	11.63	10.69	11.08	9.94	11.37	10.31	10.51	11.2	10.32
C11orf46	9.4	8.91	8.02	8.28	7.5	8.89	9.16	8.72	8.22	8.7	7.45	9.78	8.01	7.74	9.16	8.27	8.41	8.72	8.04	6.8	8.14	8.24	8.5	8.44	8.63	6.98	8.21	8.95	8.31	8.16	8.64	8.08	8.42	8.78	8.58	8.82	8.62	8.56	8.59	7.53	8.9	8.22	8.99	7.83	7.81	7.97	8.57	8.55	7.84
ACTB	16.13	17.01	15.9	16.4	15.96	17.09	16.98	16.42	16.31	16.68	16.5	17.06	15.54	16.61	16.2	16.02	16.43	17.43	16.11	15.88	15.88	17.44	16.5	16.59	16.51	16.07	16.33	16.05	16.07	16.04	16.01	16.07	17.03	16.88	16.25	16.71	16.65	17.13	15.83	15.7	16.41	16.21	15.93	16.01	16.32	15.97	15.42	17	16.09
TRDMT1	5.96	6.09	6.35	6.88	4.39	6.64	5.08	5.95	5.8	5.62	5.48	6.28	6.68	5.04	6.38	5.72	6.58	7.14	6.02	5.74	5.9	6.01	5.83	5.79	5.02	4.82	5.5	6.77	5.26	6.1	6.59	6.39	7.5	5.95	5.74	6.41	6.57	6.82	5.77	5.53	6.73	6.24	7.14	5.82	6.4	5.99	5.58	6.6	5.43
HOXC12	3.2	3.19	5.11	2.94	2.17	3.32	2.98	4.47	4.8	3.2	2.77	4.04	4.08	2.46	3.41	2.94	3.04	6.06	2.38	4.74	4.77	5.86	4.6	2.77	3.09	4.53	2.96	4.9	3.58	2.98	5.52	5.21	3.79	3.61	2.58	4.3	3.1	4.22	2.41	4.5	5.36	5.13	5.34	2.41	3.04	2.56	3.42	3.91	3.07
CCDC17	8.34	7.48	7.8	7.55	6.58	8.48	9.1	8.15	8.08	7.18	8.1	9.69	8.33	7.83	10.4	8.77	8.84	9.58	8.37	8.31	8.5	8.53	9.17	8.12	8.06	7.99	8.53	9.23	8.22	8.3	8.77	8.95	8.78	8.51	9.27	9.16	8.55	8.97	8.83	8.35	9.32	8.9	9.49	9.46	10.32	8.89	8.75	9.01	7.94
NEK3	11.63	12.01	12.07	12.57	12.04	12.25	12.67	11.87	11.72	11.95	11.98	12.81	13.68	12.5	14.16	12.39	11.9	13.84	12.66	12.29	11.74	12.63	13.12	12.65	12.25	11.6	12.49	12.9	11.63	12.12	12.77	12.59	13.48	12.94	12.68	12.93	12.99	12.98	13.33	11.9	12.63	12.49	12.63	12.07	12.85	12.46	12.31	12.58	12.53
OSBPL8	9.34	10.17	9.67	10.08	8.55	10.01	9.69	9.7	9.23	10.14	8.83	10.5	8.66	9.46	10.5	8.97	10.13	10.25	9.8	8.99	9.68	9.87	9.77	9.5	10.12	9.06	9.93	10.31	9.4	9.57	9.86	9.67	10.47	10.37	9.66	10.31	10.53	9.52	9.23	9.32	10.24	9.29	9.99	10.24	10.16	9.76	9.53	10.01	8.96
TTC1	11.26	12.02	10.45	11.26	10.45	10.59	11.38	10.89	10.74	11.05	11.14	11.72	10.94	12.11	12.8	11.11	11.27	12.35	10.89	10.68	11.68	11.35	11.81	11.67	12.18	11.14	11.35	11.87	10.47	11.15	11.54	11.29	12.28	12.18	11.92	12.29	11.57	11.36	11.34	10.93	11.59	12.27	11.67	11.95	11.72	11.14	11.02	12.61	11.35
IGLV1-44	10.7	11.7	9.33	10.14	7.66	9.51	10.68	9.5	10.54	8.36	8.5	9.25	9.58	9.85	9.82	9.22	9.95	9.98	9.31	11.86	10.75	9.81	10.07	12.5	9.28	9.69	10.47	9.77	9.49	9.94	10.13	12.06	10.06	9.71	10.75	10.44	9.49	10.42	8.71	9.61	9.95	10.34	11.25	9.7	10.01	11.24	9.67	11.14	10.69
RAB3B	13.8	12.9	9.65	13.13	8.69	13.36	12.68	9.09	10.54	10.57	14.11	14.67	12.89	14.65	14	13.66	13.8	14.02	13.71	12.97	14.06	12.7	13.36	14.2	14.55	13.58	13.83	14.44	14.14	11.19	14.11	13.63	14.1	15.44	14.28	13.99	14.58	14.37	14.65	13.29	14.63	14.23	14.94	14.42	13.72	12.95	15.08	15.56	13.08
DUSP1	11.56	12.66	12.9	12.89	11.04	12.04	14.55	12.57	13.48	12.37	14.91	13.01	13.82	14.68	13.93	13.76	14.14	15.25	14.31	15.64	14.15	15.02	15.93	15.31	13.85	15.47	14.65	13.18	13.81	14.11	12.95	15.09	14.02	14.02	15.5	16.33	15.33	14.37	15.84	14.37	15.29	14.46	13.52	13.85	15.77	14.05	13.53	15.23	15.62
SLC26A6	8.88	9.36	9.09	9.34	8.45	9.47	8.83	9.28	9.11	8.54	8.43	9.19	9.36	8.95	9.86	9.2	8.92	10.06	8.6	9.04	9.35	9.46	9.29	8.97	9.29	8.91	9.16	9.25	8.91	9.11	9.55	9.35	9.89	9.8	9.55	9.62	9.02	9.1	8.59	8.95	9.43	9.52	9.41	9.63	9.12	9.32	9.29	9.96	9.02
SECTM1	11.64	9.87	8.62	9.76	9.65	10.79	11.31	7.94	9.68	7.93	9.6	9.51	9.16	12.57	9.07	9.29	9.62	9.56	10.17	11.13	11.34	10.02	10.93	11.34	11.05	10.83	11.64	9.65	9.44	9.78	9.91	10.79	10.4	10.04	11.93	13.82	11.27	9.75	9.8	10.92	11.28	11.45	12.07	9.2	10.31	10.95	9.77	13.19	11.62
MBP	3.52	3.25	4.91	3.09	3.07	4.35	5.82	4.67	4.82	2.43	2.89	4.17	5.55	2.56	5.12	4.04	4.83	4.49	3.47	5.27	5.38	6.07	5.13	6.73	5.04	5.19	4.81	5.49	4.57	4.86	5.57	5.57	4.57	4.72	3.12	7.54	3.22	3.98	4.12	7.72	6.07	6.91	5.31	4.91	4.01	5.15	3.5	6.53	6.4
SCARA5	11.02	11.58	11.81	10.86	8.86	11.28	9.4	11.88	11.88	9.78	9.46	10.53	10.83	9.88	11.27	11.22	11.21	11.67	9.55	11.48	11.76	11.67	11.54	9.22	11.29	11.11	10.99	11.66	10.97	11.23	12.18	12.12	10.99	11.22	10.85	11.38	9.88	10.32	9.48	11.3	12.29	11.98	12.25	10.48	11.04	11.04	10.92	11.55	10.41
FST	5.11	6.17	5.68	9.01	8.84	3.45	7.82	5.88	9.3	8.09	6.61	8.99	8.51	10.92	12.83	7.14	4.47	8.76	3.1	9.84	8.13	9.62	10.39	11.52	12.12	9.16	8.75	7.87	4.13	9.9	11.34	9.94	8.58	10.4	9.78	11.4	9.39	3.2	10.85	9.69	7.97	10.81	6.79	7.63	5.53	9.33	3.51	9.77	11.21
DIAPH3	10.36	11.21	10.13	9.78	9.45	10.2	9.32	10.37	10.31	9.9	8.22	9.39	9.05	7.52	9.39	8.04	9.06	10.66	9.98	9.21	8.88	9.56	9.04	8.48	9.27	8.7	8.92	10.1	8.16	9.53	9.89	9.58	10.68	9.03	9.4	9.31	8.29	8.28	8.83	8.67	10.6	9.24	10.26	8.61	9.29	8.81	8.13	9	8.15
NFIA	10.08	9.97	8.81	11.18	10.1	9.02	11.31	8.3	9.07	8.83	11.12	10.55	10.35	11.44	9.3	10.85	10.34	10.31	10.41	10.93	11.08	10.85	11.26	12.16	10.67	11.21	11.37	10.36	8.88	10.02	10.64	11.32	11.22	11.44	12.12	13.42	11.45	11.1	10.68	11.58	10.88	11.69	10.13	10.4	10.82	11.78	9.81	12.61	11.81
ZNF304	10.34	11.16	9.75	10.12	9.13	10.16	9.73	9.99	9.05	9.7	9.15	10.9	10	9.23	10.75	9.42	9.87	10.6	9.96	9.01	9.36	9.03	9.85	9.75	9.42	8.73	10.13	10.35	8.53	8.93	10.22	9.76	10.3	10.85	9.9	10.16	9.18	10.06	9.71	9.08	10.67	9.71	10.28	10.46	9.13	10.06	10.1	9.37	9.44
LOC646875	16.53	15.86	16.58	16.44	16.34	16.34	16.84	17.36	16.36	17.09	15.88	16.3	15.85	16.14	17.07	17.3	16.08	16.46	15.92	16.31	16.29	16.22	16.34	16.27	15.73	16.29	15.98	16	15.35	15.76	15.64	16.32	16.83	16.79	16.79	17.44	16.26	16.57	16.49	16.04	16.15	16.02	16.25	16.27	17	16.34	15.87	16.44	16.11
NCF2	10.04	10.23	8.04	10.49	9.03	10.16	11.17	8.8	9.77	8.78	10.98	11.07	10.67	11.44	9.23	8.5	11.3	11.67	10.9	11.3	10.92	10.96	10.11	11.54	10.84	11.32	11.53	9.6	10.41	10.14	10.04	10.68	10.12	10.15	11.36	12.59	10.99	11.57	10.42	10.23	9.95	11.51	11.39	10.24	10.15	10.3	11.17	13	11.13
CSN3	3.14	3.23	4.11	2.89	2.07	3.36	3.41	3.92	4	2.49	2.74	4.19	2.81	2.61	5.08	2.38	3.85	3.36	2.38	3.25	4.3	3.82	3.1	2.94	2.85	3.09	2.89	3.55	2.81	2.93	4.26	4.74	3.07	3.31	2.56	3.81	3.23	3.04	2.63	3.63	3.75	3.79	4.86	2.51	3.2	2.74	3.51	3.78	2.29
MLL2	10.55	11.86	8.75	9.48	8	9.83	9.6	9.48	9.27	7.62	9.56	9.65	9.15	9.71	10.31	9.04	11.41	10.28	9.06	10.2	9.64	9.04	10.09	9.89	9.82	9.56	10.81	10.44	10	10.74	10.05	10.49	10.55	10.45	10.33	10.72	10.25	9.76	9.22	10.04	11.6	10.94	11	10.88	9.59	10.19	11.22	10.24	9.73
PIP5K3	6.58	7.59	6.64	5.36	4.43	8.08	6.79	6.76	6.35	6.25	6.86	7.24	6.49	6.45	7.45	5.37	7.08	7.57	6.7	6.92	7.3	6.8	6.91	7.21	7.51	7.44	6.65	7.18	5.96	6.52	6.93	7.26	7.36	6.16	6.82	7.3	6.6	6.96	7.19	6.83	7.6	7.01	7.3	7.88	7.67	6.7	6.38	7.53	6.38
SLCO2B1	11.97	11.93	10.58	12.24	10.74	10.89	13.09	9.97	10.55	9.18	11.51	12.62	11.74	13.44	10.78	11.12	12.68	12.12	12.37	12.47	13.09	12.37	12.11	13.31	11.84	11.94	13.1	11.67	11.04	11.61	12.47	12.55	12.37	12.6	13.51	14.02	12.63	13.29	12.09	12.5	11.97	13.34	11.83	11.59	12.15	12.99	12.35	14	13.04
CSDC2	9.66	9.21	8.05	8.95	8.29	8.6	9.77	8.79	8.91	8.95	9.92	10.44	8.1	9.55	9.22	9.48	9.55	10.88	9.88	9.04	9.88	10.09	10.76	9.35	9.18	9.27	9.86	9.46	9.64	9.55	10.25	9.78	10.36	9.39	8.8	10.08	10.62	9.39	9.66	9.07	10.98	8.58	10.24	10.17	10.91	9.39	10.35	8.25	9.69
LOC440354	10.39	10.6	9.76	10.49	9.66	10.07	10.29	10.54	9.96	10.42	10.2	10.73	9.97	10.32	11.88	10.69	10.25	11.47	10.46	9.82	10.46	10.35	10.36	10.51	9.78	10.29	10.69	10.49	9.47	9.27	10	10.25	10.35	10.25	10.61	10.26	10.01	10.08	11.12	9.04	11.09	10.1	10.48	10.4	10.61	10.39	9.95	9.96	10.15
CHURC1	13.66	13.8	13.21	13.66	13.29	13.06	14.07	13.43	12.79	13.71	12.82	13.61	12.67	13.78	14.22	13.39	13.14	13.66	12.77	12.88	13.68	13.4	13.34	13.58	13.2	12.82	13.24	13.04	12.66	13.01	12.97	13.25	13.61	13.6	13.83	14.12	13.61	13.35	13.58	12.93	13.39	13.28	13.67	13.27	13.63	13.25	13.37	14.11	13.48
CCDC19	6.6	6.12	6.61	3.8	3.7	6.65	6.04	6.26	6.52	4.2	5.56	4.19	6.24	7.25	5.9	6.09	5.55	7.71	5.62	6.45	6.87	6.91	6.94	5.34	5.8	7.45	6.16	6.48	5.13	5.73	6.58	6.87	7.23	5.8	6.12	6.73	5.44	5.78	5.67	5.89	6.69	7.27	7	6.13	6.05	5.51	3.5	6.71	5.52
MLL2	7.84	7.93	7.71	6.76	6.48	7.91	7.55	7.6	7.72	7.03	6.56	7.44	7.76	7.04	7.81	7.7	7.3	8.18	6.9	7.55	7.81	8.11	7.92	6.76	6.66	7.63	7.48	7.68	7.41	7.3	8.01	8.07	7.77	7.77	7.27	8.04	6.88	7.12	7.18	7.49	8.04	7.97	7.97	7.65	7.24	7.15	7.13	7.91	7.13
KIAA0317	11.17	11.39	10.35	11.13	10.47	11.06	11.72	10.67	10.14	10.85	10.54	11.8	10.15	11.87	12.32	11.13	11.14	11.62	10.61	10.37	11.08	10.87	10.9	11.07	10.83	10.45	10.74	10.71	10.42	10.9	10.83	11	11.28	11.25	11.06	11.37	10.97	10.83	11.99	10.51	10.64	11.13	11.16	11.2	11.05	10.78	11.94	11.93	10.86
TNRC6B	11.23	11.59	11.09	11.29	10.82	11.37	11.87	10.98	11.51	11.42	11.21	12.49	11.76	10.95	12.19	11	12	12.76	11.91	10.64	11.63	11.78	12.24	11.8	11.42	11.1	11.96	12.09	11.17	11.45	11.32	11.51	12.09	11.16	11.57	12.32	11.73	11.79	12.03	11.04	12.63	11.56	12.26	12.31	11.94	11.92	11.64	11.32	11.4
C5orf4	10.31	11.1	9.21	10.49	8.51	11.97	11.06	9.4	9.88	9.07	12.09	14.11	12.96	12.01	12.28	13.51	13.04	11.83	11.95	11.37	12.33	13.19	12.7	12.49	11.65	11.32	12.5	12.72	11.48	11.16	11.5	12.28	13.34	14.02	13.46	13.76	12.89	12.84	13.75	11.93	11.82	12.87	12.38	12.52	14.12	12.88	12.04	13.12	12.34
LNPEP	12.19	10.8	9.66	11.15	10.07	11.55	11.58	10.73	10.72	10.17	11.21	12.4	11.19	11.8	13.72	11.39	11.79	12.25	11.33	11.21	12.37	10.91	11.89	11.91	11.74	11.69	11.85	12.04	10.77	11.3	11.39	11.98	11.7	11.82	12.4	12.91	11.59	11.47	11.59	11.92	12.39	11.83	11.91	12.07	12.45	12.33	11.86	11.87	11.41
SLC8A1	12.61	12.73	11.14	12.49	11.8	12.46	13.61	12.51	12.29	12.29	12.81	13.55	10.65	12.71	14.78	12.64	13.48	14.25	13.09	12.2	13.38	12.73	13.15	12.96	13.51	12.18	13.44	13.75	12.06	12.37	11.85	12.81	13.04	13.88	12.82	13.78	13.75	13.58	12.84	12.17	12.67	13.27	13.29	14.09	12.69	13.41	12.97	13.28	12.33
COX11	12.19	9.23	8.99	11.09	8.23	11.86	10.25	9.29	10.04	10.11	10.45	12.52	11.63	11.27	10.54	10.19	10.89	11.44	11.14	9.51	10.08	9.25	11.11	11.22	10.19	9.87	10.42	10.57	10.03	10.12	9.15	9.89	12.4	10.7	10.42	11.21	11	11.61	11.71	9.98	11.66	11.19	9.38	11.95	11.48	11.39	10.47	11.01	9.01
TSPAN32	10.19	8.67	6.7	7.1	4.3	7.44	9.5	6.76	7.04	4.66	7.96	7.14	8.58	7.11	8.08	7.38	8.19	7.29	6.91	9.14	10.59	7.53	8.51	8.01	6.28	8.64	8.88	8.06	7.01	7.62	7.12	10.2	5.73	8.03	9.92	9.27	7.6	8.58	7.33	10.67	8.51	8.2	8.07	6.81	8.95	9.3	7.86	7.92	8.02
ARPC4	8.76	9.33	8.14	8.96	8.24	9.09	9	8.71	8.66	8.89	9.02	9.36	9.17	9.63	9.83	9.45	9.09	10.35	8.71	8.94	9.46	9.42	9.52	9.32	9.27	8.74	9.34	8.59	8.34	8.76	9.13	9.26	9.42	9.54	9.28	9.92	9.36	9.14	9.15	8.59	9.07	9.66	9.08	9.11	9.22	9.07	9.28	10.09	9.31
ZSWIM3	10.96	11.12	10.42	10.92	9.97	10.46	10.69	10.88	10.38	10.63	9.7	11.36	9.9	10.1	10.68	10.06	10.77	10.68	9.59	9.21	10.1	9.08	9.74	9.81	10.17	8.37	10.45	10.7	8.81	9.17	10.28	11.3	10.12	11.23	10.51	10.81	9.79	10.27	10.02	9.95	10.19	10.05	10.45	11.15	10.02	10.46	10.45	9.54	9.98
CCDC90B	11.46	12.42	11	12.17	11.18	12	12.36	11.65	11.53	12.06	11.71	12.8	11.27	12.11	13.35	11.87	11.86	13.22	11.97	11.46	11.55	11.81	12.5	12.54	12.09	11.53	11.81	11.94	10.49	11.85	12.47	11.83	12.62	11.79	12.14	12.56	12.78	12.73	12.76	11.26	12.72	12.19	12.2	13.03	12.43	11.63	11.77	12.77	11.88
MORC2	11.13	11.37	9.97	10.17	9.45	10.9	11.12	10.63	10.86	10.33	9.95	11.22	9.6	9.98	10.86	9.68	10.46	11.31	10.79	9.54	10.29	10.55	11.08	9.96	10.15	9.83	10.75	10.94	9.42	9.85	10.72	10.44	10.82	10.83	10.93	11.48	10.65	10.78	10.14	9.89	11.5	10.3	10.56	10.81	10.66	10.92	10.57	10.7	10.7
MIS12	11.97	12.29	11.13	11.95	11.58	12.75	11.48	11.56	11.26	11.89	11.38	12.93	10.64	11.47	12.07	11.02	12.21	12.63	11.68	11.17	11.48	11.43	11.78	12.27	11.54	10.7	11.53	12.3	10.31	11.45	11.66	11.65	12.25	11.92	12.07	12.1	12.07	12.03	11.96	11.03	11.92	11.43	11.76	12.73	12.05	12.03	10.89	11.37	11.92
TAP1	13.99	12.88	10.6	12.19	11.67	11.83	14.26	10.77	11.77	10.59	13.04	12.46	12.35	14.55	12.37	11.78	12.83	13.22	12.34	12.77	14.46	12.49	13.06	12.76	12.78	13.46	14.06	12.22	11.33	11.88	12.1	13.97	11.55	12.68	14.9	14.87	12.56	13.13	12.58	13.07	12.77	13.6	14.85	13.47	13.4	13.9	12.24	14.98	13.81
PDCL	11.13	11.83	10.67	11.23	10.58	11.19	10.94	10.73	10.96	11.27	10.36	11.07	10.25	10.24	12.08	10.25	10.64	10.72	10.82	9.9	9.96	10.29	10.76	10.84	10.56	9.76	10.37	10.89	9.77	10.25	10.71	10.16	11.85	11.49	10.87	11.4	11.19	10.94	10.6	10.08	11.86	10.22	11.34	11.06	10.68	10.37	10.68	11.08	10.34
ATP11B	7.27	7.32	6.68	5.3	4.88	6.59	6.8	6.84	6.98	5.55	6.41	6.23	6.37	6.54	7.13	5.71	6.17	6.95	5.34	6.7	7.46	6.54	7.1	5.84	6.16	6.89	6.42	6.83	5.86	5.98	7.02	7.29	5.97	6.26	6.54	7.3	6.17	6.27	5.82	6.88	7.15	6.95	7.55	6.28	6.65	6.88	6.61	6.7	6.14
UBA52	11.83	11.43	11.38	11.62	11	11.59	11.91	12.4	11.53	11.76	11.06	11.94	11.09	11.81	12.51	12.3	11.27	12.55	11.17	11.19	11.64	11.48	11.62	11.4	11	11.25	11.36	11.03	10.68	10.69	11.32	11.51	11.97	11.51	11.41	12.14	11.79	11.83	12.29	11	11.55	11.5	11.16	11.26	11.88	11.43	11.09	11.8	11.35
LOC390993	14.51	14.33	15.26	15.14	14.69	14.55	14.55	15.74	15.03	15.54	13.87	14.8	13.97	13.57	15.7	15.68	14.5	14.52	14.02	13.93	14.19	14.26	14.44	13.98	13.69	13.72	14.11	14.28	12.92	13.82	13.8	14.14	15.06	14.57	14.93	15.45	14.68	14.76	14.39	14.15	14.85	13.85	14.8	13.96	14.57	14.09	13.97	14.85	13.91
PNPLA8	7.1	8.17	6.22	6.77	5.51	7.58	6.66	6.16	6.41	6.21	7.47	7.63	6.91	7.37	8.08	6.77	7.69	8.22	7.12	6.57	7.15	7.35	8.26	7.31	7.4	7.07	7.66	7.71	6.85	7.14	7.45	7.36	7.51	7.65	7.32	7.41	8.11	7.55	7.74	6.63	7.96	7.72	7.46	7.69	7.71	7.13	7.41	8.08	7.74
LOC342426	7.46	8.31	7.74	7.22	4.67	7.45	7.06	7.3	7.7	6.27	5.86	6.62	6.13	4.82	7.95	7.16	8.69	7.79	5.99	6.04	6.46	6.56	6.83	5.51	5.95	5.35	7.95	7.65	6.69	7.65	7.66	7.3	7.56	6.45	6.07	6.44	6.85	7.89	5.92	6.69	8.56	6.61	7.9	6.16	7.83	7.22	8.13	6.68	6.58
TOR2A	11.47	11.21	10.62	10.61	10.03	11.17	11.53	10.84	11	9.8	11.09	11.45	10.6	10.75	10.89	10.88	11.14	11.58	10.97	11.13	10.79	11.24	11.3	10.4	10.73	10.76	11.1	11.06	10.63	11.29	11.29	11	11.82	11.5	11.6	11.75	11.3	10.98	10.95	10.72	11.65	10.94	11.83	11.21	11.38	10.79	11.27	11.28	10.81
COL13A1	9.23	9.32	7.92	7.61	9.36	9.92	9.56	9.47	8.9	7.86	8.76	7.94	9.07	8.04	9.3	8.3	10.5	9.65	9.41	8.13	8.04	8.65	9.38	8.24	9.16	8.19	8.83	8.39	8.01	8.32	8.59	8.58	8.65	10.21	8.19	9.4	8.72	9.25	9.72	7.72	8.51	9.07	8.94	10.02	9.44	8.46	10.69	8.84	8.89
MGC45922	12.81	13.77	12.4	13.67	11.39	13.55	12.09	12.13	11.9	12.14	11.08	12.44	11.39	12.45	11.99	13.09	12.79	13.83	11.9	11.15	12.03	12.14	12.01	11.49	11.67	11.32	13.15	12.76	12.82	12.65	13.18	12.67	13.91	13.6	12.94	12.18	12.57	12.51	12.19	11.26	12.14	13.2	12.7	13.26	13.63	13.4	13.26	12.28	12.4
PMS2L3	12.1	12.24	11.29	11.73	11.28	12.27	11.85	11.9	11.59	11.88	11.76	12.09	12.14	11.78	13.16	11.61	12.06	12.82	11.68	11.32	11.46	11.16	12.54	11.95	11.92	11.21	12.34	12.16	11.53	11.5	12.24	11.92	12.3	12.33	11.81	12.23	12.39	12.24	12.72	11.56	12.42	12.19	11.87	12.18	12.6	11.94	12.17	12.51	12.41
CRTAP	8	7.58	9.41	8.62	8.75	7.91	9.2	8.65	8.86	8.19	8.75	8.5	9.43	8.69	8.81	7.53	8.38	9.41	8.34	8.84	9.53	8.94	9.34	10.08	9.79	9.23	9.55	7.86	7.25	8.27	9.07	9.17	8.73	9.21	9.3	10.92	8.9	8.78	8.36	9.27	8.42	10.05	8.36	8.83	8.31	9.35	8.21	9.67	9.66
LANCL2	8.51	10.04	8	8.31	7.06	8.59	7.94	7.96	7.98	7.74	7.58	9.28	8.53	8.27	9.75	9.07	9.06	10.05	8.62	7.54	8.49	8.94	9.05	8.03	8.97	7.35	9.54	8.77	8.18	8.97	9.4	8.48	8.96	9.79	8	8.3	9.01	8.43	9.08	8.49	9.4	8.72	9.04	8.63	9.01	8.38	9.39	9.15	8.48
CHST2	10.55	9.56	9.15	11.09	11.6	9.87	11.09	9	9.26	10.32	10.21	11.64	9.48	11.41	12.66	12.56	11.29	11.58	10.85	10.78	11.21	10.89	11.95	9.94	10.85	10.15	11.97	10.48	10.25	9.87	10.59	10.61	10.27	11.46	10.92	10.97	10.45	11.11	10.52	9.94	9.39	10.99	10.77	10.77	9.92	11.51	10.37	10.37	10.07
FANCM	11.32	11.28	10.96	10.83	10.79	11.14	11.04	11.73	11.53	11.67	9.6	11.34	9.6	10.24	11.27	10.12	10.28	10.55	10.01	9.87	10.05	9.95	10.09	10.33	9.91	10.26	10.11	10.13	9.6	10.24	9.98	10.13	10.99	10.99	10.98	11.22	10.32	10.35	11.22	10.28	10.77	9.87	11.13	10.57	10.54	10.17	10.08	10.43	9.96
LRRC16	8.05	8.35	8.07	6.28	6.76	7.42	7.55	6.93	7.46	6.01	6.96	7.58	7.72	7.51	8.69	6.21	8.4	9.52	6.39	7.63	7.93	7.91	7.55	7.97	7.76	7.28	7.7	8.01	6.49	7.78	8.16	8.07	8.42	7.05	7.41	8.11	8.12	8.1	6.48	7.38	8.39	8.55	8.21	8.01	7.33	7.83	8.05	9.01	7.83
KCNA2	5.39	6.25	5.7	6.04	4.42	5.81	7.35	5.64	5.38	6.19	7.51	6.17	6.12	9.66	6.31	5.99	6.45	9.73	7.86	7.11	9.97	7.77	8.73	9.68	10.58	4.81	6.87	7.24	8.16	8.35	8.77	8.62	8.18	9.81	7.48	10.63	8.12	6.69	6.9	8.68	7.77	10.83	8.06	8.12	7.2	7.59	8.89	9.91	9.57
PDE9A	10.22	10.24	10.2	10.32	9.43	10.71	10.39	9.65	10.24	10.18	10.17	10.2	10	9.84	9.94	9.59	10.68	12.31	10.65	9.81	9.37	10.67	10.27	10.2	10.42	9.58	9.5	11.02	9.66	10.38	10.83	10.24	11.09	10.36	10.42	11.01	9.7	10.12	9.92	10.03	10.61	10.79	11.17	10.73	10	9.44	10.44	10.91	10.2
LOC651200	4.25	3.57	4.1	3.05	2.32	3.77	2.54	4.29	4.66	2.77	3.07	4.66	4.36	2.85	3.86	3.66	3.23	4.25	2.38	4	2.54	3.54	3.26	3.17	3.12	3.98	3.19	4.17	3.77	4.86	5.1	5.15	3.26	3.68	3.85	4.05	3.38	3.35	2.83	4.6	4.95	4.67	4.8	2.29	3.51	2.56	3.5	4.38	2.56
UBE2V2	10.51	11.19	10.02	10.82	9.91	10.75	10.69	10.53	10.37	10.8	10.6	10.86	9.31	11.05	11.9	10.1	11.1	11.32	10.78	9.6	10.4	10.32	10.68	10.54	11.06	9.93	10.54	10.82	10.05	10.69	11.33	10.29	11.3	11.05	10.7	10.84	10.88	10.65	10.15	9.99	11.48	10.77	11.16	9.72	10.92	9.72	10.73	11.97	10.25
LOC145694	10.97	11.72	11.02	10.88	9.7	11.42	11.27	11.34	11.09	10.2	10.51	11.91	10.94	10.92	11.59	11.4	11.6	11.64	10.64	10.74	10.79	11.37	10.69	10.23	10.59	10.49	11.07	10.93	11.23	11.11	11.43	11.24	11.15	10.9	11.1	11.67	10.47	10.79	10.76	10.54	11.23	11.1	11.18	10.23	11.02	10.82	10.19	11.28	11.18
PABPC1	16.16	16.19	16.3	16.21	16.12	16.43	16.52	17.07	16.14	16.98	16.38	16.61	16.12	16.07	17.83	16.77	16.63	16.81	16.23	16.15	16.53	16.33	16.45	16.06	15.91	16.43	16.31	16.48	15.18	15.47	16.04	16.42	17.26	16.87	16.53	17.35	16.51	17.07	16.21	16.28	16.52	16.17	16.59	15.21	17.31	16.36	15.58	17.75	16
EVL	10.29	10.42	9.42	10	8.87	10.44	10.03	10.1	9.69	9.93	9.32	10.27	8.82	9.5	10.13	9.43	9.68	10.58	8.78	9.46	10.47	10.45	9.97	9.42	9.69	9.6	9.85	9.88	9.15	10.15	10.24	10.15	10.58	9.99	9.65	10.03	9.63	10	8.91	9.88	10.14	9.61	10.54	9.2	10.07	9.74	9.04	9.66	9.71
FAM26D	5.75	5.33	6.15	3.04	2.35	5.51	3.67	6.83	6.52	2.81	3.34	4.72	5.19	4.02	5.11	4.6	4.82	5.58	2.38	5.41	3.12	4.91	4.48	4.42	4.71	5.12	3.41	5.84	4.68	6.25	6.32	6.29	3.85	4.06	4.58	5.61	3.38	3.39	2.85	5.38	6.69	6.28	6.49	2.2	6.81	4.65	3.5	4.92	3.64
C6orf208	7.92	8.69	8.45	8.59	7.1	7.77	7.91	8.67	8.39	7.99	7.27	7.88	8.03	7.12	9.34	7.98	8.31	9.36	7.94	7.79	8.46	8.73	8.13	7.36	8	7.86	7.83	8.86	7.68	8.32	8.89	8.38	9.31	8.4	7.75	8.8	7.83	8.36	7.75	7.98	9.12	8.62	9.09	8.99	7.71	7.47	7.89	8.44	7.52
CLEC3B	11.53	11.5	11.33	11.01	12.33	11.78	13.57	10.88	10.68	10.58	12.65	12.95	13.74	14.08	12.94	12.98	12.1	12.89	12.57	13.11	13.42	13.2	13.05	14.11	12.99	14.15	13.84	11.4	11.66	12.09	12.13	13.8	13.46	14.18	14.49	14.92	12.18	13.65	13.85	14	12.86	13.82	12	13.78	12.53	13.65	11.29	12.85	14.28
TRPM5	9.03	8.67	9.02	8.59	6.19	7.91	7.43	8.96	9.05	8.3	6.11	7.4	8.24	6.4	8.29	9.09	7.74	9.74	6.73	8.66	9	9.09	8.75	6.71	8.6	8.42	7.71	8.95	8.47	8.57	9.52	9.4	7.96	8.23	7.68	8.98	7.05	8.5	7.3	8.46	9.43	9.16	9.32	7.86	7.27	7.03	7.44	9.29	7.72
HIATL1	10.79	11.26	9.75	10.97	9.94	10.38	10.6	10.02	10.3	10.14	10.17	10.8	10.1	11.06	11.89	10.22	10.18	10.65	10.52	10.35	10.87	10.5	10.39	11.59	10.96	10.28	10.66	10.71	10.18	10.73	10.76	10.9	11.96	11.1	11.42	11.79	10.9	10.69	10.42	10.44	11.29	11.21	11.46	11.51	10.32	10.54	10.35	12.23	10.5
FAM98C	8.71	8.57	8.5	8.9	7.22	8.81	8.69	8.6	8.31	7.86	8.22	9.26	8.71	8.92	9.75	9.04	8.58	9.58	8.38	8.62	9.18	9.13	8.92	8.73	9.15	8.58	8.92	9.09	8.56	8.76	9.5	8.99	9.2	8.97	9.06	9.52	8.79	8.89	8.38	8.94	9.36	9.5	9	8.77	8.49	8.81	8.73	9.21	8.77
GJB4	8.7	9.81	9.75	7.84	8.27	9.93	9.98	8.61	8.74	7.44	8.78	7.21	9.9	8.07	9.96	8.28	9.65	10.21	8.92	9.36	9.51	8.91	8.78	7.12	9.08	8.15	9.2	10.71	8.37	8.74	9.6	10.14	9.57	10.24	10.32	10.36	9.51	9.4	9.25	8.46	9.69	9.09	10.12	10.15	10.29	10.52	9.66	9.13	9.58
KIF3A	12.82	14.14	12.87	13.07	12.56	13.2	13.32	12.26	12.49	13.14	13.38	14.53	12.41	13.53	14.06	12.48	13.64	14.68	13.6	12.89	13.03	14.11	13.91	13.48	14.1	12.65	13.52	14.11	13.5	13.61	13.98	13.28	14.17	14.14	14.11	13.54	14.3	13.93	13.59	12.37	13.53	13.55	13.39	14.39	13.65	13.41	13.87	14.29	13.45
HAND1	10.92	11.12	9.95	11.4	8.24	12.23	13.16	11.97	10.26	9.46	13.12	12.72	12.93	10.79	11.18	11.46	12.49	12.85	12.87	11.7	10.87	12.24	12.09	11.78	12.09	12.47	12.08	13.45	11.81	11.41	11.27	11.99	14.08	13.72	13.14	12.01	13.28	12.26	12.84	11.64	12.76	11.86	13.05	13.73	12.75	12.24	11.28	12.68	10.45
BFAR	8.9	9.12	9.08	9.56	8.45	9.39	9.25	9.42	9.23	9.49	9.23	10.47	9.36	8.71	10.4	10.01	8.93	9.7	8.84	9.12	9.19	10.14	9.72	9.44	9.06	8.52	9.28	9.07	7.88	8.9	8.43	8.93	9.82	9.49	9.41	9.42	9.34	9.66	9.2	8.41	9.22	9.35	8.87	9.65	9.76	8.89	8.82	9.81	8.36
KIAA1462	10.35	10.85	9.48	11.42	11.58	10.64	12.28	10.07	9.9	9.27	11.5	11.62	11.4	12.5	12.18	11.45	11.2	11.94	12.05	11.83	12.19	11.63	11.69	12.15	12.48	11.34	12.28	10.88	10.88	11.36	11.67	11.79	11.44	12.71	12.76	13.1	11.82	12.12	11.66	11.34	10.78	12.58	11.3	12.72	10.99	11.93	10.97	12.26	12.17
LASS3	4.92	4.84	5.4	4	2.66	3.36	2.41	5.02	5.18	2.46	4.5	6.28	4.19	2.54	6.42	3.46	5.12	4.49	3.57	5.02	4.68	5.07	4.56	2.93	4.68	4.47	5.24	5.94	3.73	4.4	5.23	5.43	5.01	3.95	3.82	5.57	4.49	5.15	2.85	4.78	6.42	5.68	5.81	5.15	6.29	5.3	3.54	3.95	3.93
FAM26B	10.53	10.23	10.24	10.6	10.53	11.39	11.76	9.23	9.85	9.34	10.39	11.23	11.82	11.47	9.15	11.03	10.59	11.65	11.41	10.13	11.53	10.84	10.69	11.53	11.63	11.05	11.37	11	9.72	10.4	10.27	11.21	10.91	11.91	11.91	12.62	11.01	10.7	11.46	11.12	10.35	11.93	11.33	11.59	9.51	11.33	10.42	11.12	11.59
HSD17B1	9.76	10.51	9.74	9.24	8.22	10.17	8.26	9.88	10	9.11	8.55	9.4	9.53	9.26	10.39	9.46	9.89	9.74	7.87	9.76	9.72	9.93	9.93	7.44	9.28	9.47	9.8	10.01	9.24	9.16	10.25	10.08	10.19	10.29	9.79	9.57	8.55	9.51	8.12	9.9	10.86	10	10.14	9.63	10.19	9.95	9.9	9.36	9.22
FLJ40092	10.41	10.58	10.55	10.28	9.35	10.17	10.21	10.65	10.43	9.37	10.03	10.52	10.25	10.58	10.65	10.14	10.63	11.16	10.09	10.47	10.75	10.92	10.76	10.05	10.61	10.39	10.86	10.66	10.48	10.45	10.91	11.08	10.6	10.51	10.67	11.06	10	10.13	9.97	10.14	10.94	11.09	11.03	10.25	10.53	10.44	10.28	11.5	10.48
PIGS	9.99	10.59	9.52	9.55	8.46	10.86	10.18	10.17	9.95	9.53	10.17	11.16	10.01	10.58	9.89	9.3	10.39	11.55	10.09	9.67	10.5	10.89	10.58	10.26	10.95	10.04	10.13	10.41	9.07	10.13	10.43	10.18	10.32	10	10.38	10.69	10.25	10.06	9.93	9.34	10.04	10.66	10.28	11.04	10.22	10.21	9.75	10.44	10.27
hCG_1795091	8.54	8.27	9	8.17	4.91	8.27	5.11	8.69	9.05	6.52	6.08	6.5	7.96	7.04	8.6	8.63	7.97	8.64	6.62	8.55	8.76	8.79	8.7	4.43	8.3	8.42	7.9	8.71	7.96	8.19	9.28	9.19	8.2	7.76	8.23	8.7	6.09	6.63	4.94	8.26	9.35	9.07	9.38	6.96	7.99	7.23	6.74	8.83	6.91
EHF	6.35	5.54	6.8	4.25	2.04	6.19	4.94	6.44	6.89	2.51	4.03	4.19	5.38	3.86	6.65	5.5	5.92	6.32	3.93	6.51	6.81	6.4	6.21	2.94	5.49	5.92	6.09	6.63	5.64	5.55	7.27	7.34	6.05	4.42	6.51	5.99	3.35	4.54	2.66	5.75	7.08	7.11	7.49	5.13	5.73	5.51	3.92	7.29	3.96
SNRPG	13.46	13.86	13.45	13.59	13.58	13.78	13.67	14.18	13.48	14	12.29	13.5	12.56	13	13.81	12.54	13.08	13.94	13.31	12.64	12.66	12.54	13.01	13.23	12.73	12.48	12.96	13.11	11.88	12.39	12.17	12.7	13.61	13.4	13.39	13.61	13.25	13.02	13.34	12.76	13.41	13.08	12.7	13.36	13.3	12.85	12.71	13.74	12.63
USP25	7.76	7.61	8.11	8.79	7.63	7.32	7.97	7.56	7.19	7.92	7.64	8.11	7.66	8.52	9.35	7.71	8.03	9.18	7.63	7.68	8.59	7.54	8.43	9.12	8.47	8.11	8.17	8.12	7.28	7.72	7.81	8.21	8.21	8.27	8.95	9.68	8.98	8.33	7.71	8.25	9.04	8.14	8.28	8.72	8.56	8.13	8.57	9.27	8.18
MX1	10.09	7.73	6.91	7.27	8.58	8.2	8.3	5.56	8.27	5.36	6.1	7.23	7.05	11.99	7.51	5.13	6.51	6.46	4.71	7.69	9.79	6.85	7.22	7.72	7.88	7.38	10.8	5.79	5.8	5.94	7.7	7.93	6.38	7.14	8.04	12.17	6.29	7.08	6.76	7.95	9.17	9.48	9.61	7.26	6.89	8.37	7.01	9.87	9.73
MTFR1	7.49	7.66	7.15	7.01	7.16	7.87	7.46	7.58	7.4	7.11	6.95	7.04	6.96	8.11	7.23	5.65	7.68	8.25	7.17	6.16	7.21	7.56	7.12	7.94	7.9	7.51	7.09	7.92	5.76	7	7.36	6.85	7.8	7.16	7.71	7.57	7.82	7.54	6.82	6.98	7.91	8.05	8.06	7.75	7.74	7.15	7.09	8.57	6.65
FGB	4.98	3.36	5.86	2.91	2.04	5.53	2.43	4.95	6.16	2.51	2.74	4.19	2.38	2.63	5.4	2.38	4.17	6.06	2.38	4.55	5.2	4.4	4.27	2.94	2.85	3.36	3.66	4.51	2.96	2.94	6.36	6.21	5.27	3.31	3.89	3.83	5.49	3.04	2.7	4.1	5.99	5.81	6.6	4.3	4.32	2.56	3.5	3.79	2.32
OR2T8	6.14	4.81	6.75	2.91	2.04	5.69	4.64	6.04	6.86	2.54	2.74	4.19	4.95	2.63	7.3	4.95	4.69	6.22	3.68	6.1	6.37	6.21	6.27	2.94	2.87	5.53	4.48	6.25	5.12	5.07	6.92	6.89	5.64	4.96	5.27	5.64	3.23	3.04	2.7	5.73	6.77	7.13	6.91	4.61	4.4	3.5	3.5	5.97	4.89
PRKCE	6.75	7.89	6.93	6.95	5.62	7.29	7.82	6.45	6.79	6.36	7.03	8.02	6.38	7.89	7.39	6.56	7.17	8.55	7.41	6.89	8.05	7.49	8.22	6.85	8.12	7.29	7.22	8.16	6.49	6.77	7.9	7.22	8.23	7.81	6.57	8.36	7.68	6.78	6.85	7.55	8.78	8.34	8.5	8.48	7.02	7.23	7.56	8.11	6.69
GON4L	9.32	9.3	9.07	7.84	6.99	8.99	8.12	8.87	9.31	8.12	7.88	8.37	8.95	7.41	9.64	9.07	8.69	9.25	7.95	8.88	8.82	9.12	9.41	7.83	7.87	8.93	8.92	9.21	8.43	8.38	9.47	9.54	9.14	9.29	8.67	9.38	8.24	8.62	8.33	8.75	9.92	8.91	9.4	8.62	8.99	8.46	8.08	9.01	8.56
LOC391020	12.4	11.42	11	11.61	11.94	11.18	12.42	10.44	11.63	9.89	11.33	11.11	11.69	14.37	11.18	11.39	11.02	12.38	10.99	12.29	12.58	11.75	12.23	13.4	11.82	12.81	13.31	10.76	11.01	11.32	12.04	12.45	11.69	12.59	13.06	14.65	11.37	11.61	11.58	12.5	12.44	12.87	12	11.8	11.59	12.35	11.48	13.99	13.66
YIPF1	11.88	12.33	10.07	11.82	10.15	11.55	12.15	10.43	10.48	11.43	11.67	12.87	11.28	12.59	12.52	11.35	12.15	13.13	11.64	11.38	11.59	12.01	12.09	12.22	11.89	11.77	11.86	11.98	11.4	11.76	11.92	11.99	12.56	12.65	12.2	12.11	12.33	12.35	12.39	11.01	11.69	12.2	11.98	12.52	12.42	11.91	12.33	13.09	11.75
TWIST1	9.77	10.38	13.6	12.67	11.02	10.32	13.45	12.99	13.77	13.41	9.88	12.14	12.14	9.04	14.48	11.76	9.44	11.02	9.11	11.69	10.28	12.95	12.47	11.98	9.36	12.74	12.65	11.1	9.83	9.76	12.46	11.84	9.8	10.06	10.29	10.51	9.89	9.1	10.38	11.77	12.89	10.61	10.36	13.59	10.31	10.55	9.25	10.43	13.1
FLT4	9.63	9.96	9.72	8.52	8.02	9.52	9.84	9.25	9.42	7.94	8.54	8.41	9.56	8.78	9.58	9.49	9.29	10.1	9.02	9.46	9.38	9.52	9.47	8.16	8.65	9.22	9.28	9.91	9.26	9.09	9.78	9.87	9.13	9.71	9.76	10.14	8.8	9.16	9.15	8.9	9.98	9.6	9.9	9.65	9.36	9.67	9.11	9.59	9.59
RNF111	11.97	11.35	10.93	11.99	10.52	11.62	11.67	11.18	11.16	11.78	10.94	12.67	11.27	11.34	12.1	10.98	11.81	12.29	11.36	10.75	11.02	10.62	11.74	11.24	11.43	10.47	11.71	11.88	10.43	11.16	11.32	11.53	11.83	12.29	12	12.28	11.77	11.81	11.56	11.3	12.39	11.63	11.97	12.3	11.98	11.52	12.13	11.61	11.08
SPHK1	10.79	10.23	8.75	9.3	11.14	10.34	10.99	9.37	9.65	8.87	11.05	9.67	10.42	11.03	8.69	9.53	9.54	10.75	9.64	10.58	10.75	10.78	10.76	10.79	10.75	12.5	10.22	9.45	9.3	9.55	10.21	10.52	10.23	10.3	10.35	12.13	10.8	9.6	9.13	10.22	10.29	11.17	9.8	10.33	10.21	10.24	9.27	11.75	11.36
ZNF486	8.74	9.51	8.69	8.06	8.18	8.71	8.23	8.77	8.79	8.3	7.41	8.75	7.69	7.25	8.53	7.84	9.02	8.8	8.18	7.26	7.46	7.72	8.11	8.08	7.69	7.44	8.73	8.17	7.02	8.5	8.62	8.06	8.73	8.07	8.26	8.13	8.58	8.97	8.61	7.61	9.26	7.52	7.71	8.66	8.08	8.4	8.35	7.85	8.42
ZNF610	9.99	10.3	10.33	10.62	9.33	9.52	9.13	10.32	9.41	10.2	8.41	10.74	8.38	9.14	10.7	9.33	9.38	10.28	8.7	7.84	9.09	8.43	9.79	9.5	9.29	8.01	9.84	9.79	7.79	8.41	10.05	9.17	9.95	10.11	9.22	9.67	9.29	9.79	9.77	8.38	10.34	9.42	9.47	10.27	8.79	9.37	9.7	9.5	9.48
RASA2	9.23	9.33	8.65	8.78	8.16	9.05	9.4	8.75	8.59	8.95	8.86	9.1	8.6	9.31	10.23	9.11	8.96	9.67	8.3	8.83	9.6	8.56	9.17	9.1	8.69	8.86	8.95	9.01	8.57	8.18	8.98	9.46	9.23	9.47	9.2	9.65	9.26	9.24	9.12	8.88	9.44	9.28	9.28	8.88	9.71	9.36	9	9.31	8.91
RALGPS1	8.41	9.13	8.29	8.4	6.97	8.24	8.08	8.66	8.41	7.46	7.09	7.61	7.33	8.13	8.21	7.14	6.85	8.7	7.34	7.55	7.9	7.9	8.56	7.5	7.57	7.53	6.77	7.95	6.93	7.76	8.46	8.03	8.38	7.66	7.36	8.12	7.54	7.14	6.82	7.45	8.73	8.88	8.47	7.66	6.74	7.02	7.3	8.57	7.35
BMP5	8.46	8.21	8.44	5.13	6.16	7.23	6.37	8.45	8.78	5.36	6.27	5.85	8.01	6.07	7.04	7.47	5.94	7.82	5.53	8.07	8.39	8.46	8.48	7.16	5.9	7.87	6.47	8.24	7.36	7.82	8.96	9.03	6.29	6.47	7.09	8.25	4.63	6.13	6.34	8.19	9.09	8.79	9.06	6.5	6.03	6.77	7.05	8.16	6.64
KIRREL2	9.74	7.37	7.48	10.12	7.65	10.31	6.08	7.08	7.39	6.99	6.12	5.58	5.33	3.95	8.12	5.94	5.96	7.7	3.26	6.45	7.53	6.45	6.98	6.6	8.42	6.61	5.12	6.75	6.2	5.59	6.86	6.66	3.25	8.11	5.88	6.44	4.12	5.21	6.9	7.08	7.13	6.96	7.04	4.88	4.41	6.19	6.08	7.8	5.78
TMEM16H	9.75	11.57	10.78	10.69	10.11	10.24	10.42	10.44	10.75	10.27	9.36	10.81	9.08	9.36	11.21	9.86	11.02	11.28	10.25	9.07	9.08	10.18	11	9.39	9.47	8.7	10.48	10.34	10	9.89	10.63	9.88	10.78	11.2	9.98	10.25	10.94	10.86	10.03	9.91	11.39	9.75	10.65	10.17	10.36	10.49	11.36	10.71	10.23
ARID1A	8.44	8.64	7.56	6.21	5.02	7.86	7.56	7.96	7.91	5.9	7.3	8.48	7.95	6.52	8.3	7.43	7.78	8.24	7.06	8.05	7.86	8.25	8.53	7.05	7.35	7.88	7.82	8.45	7.62	7.92	8.43	8.42	7.93	8.11	7.69	8.35	7.16	7.89	7.21	8.15	9.02	7.76	8.71	7.79	7.9	7.53	7.74	7.85	7.08
MLLT10	12	12.69	12.31	12.75	11.95	13.04	12.75	12.65	12.03	12.83	12.13	13.39	12.63	12.29	13.37	12.65	13.1	12.97	12.81	11.59	11.72	12.17	12.74	12.34	12.41	11.52	12.54	13.06	11.52	12.48	12.12	12.21	13.86	13.24	12.68	13.13	13.08	12.95	13.29	11.86	13.11	11.98	12.94	12.77	13.48	12.72	12.82	12.4	12.15
UGT1A8	5.79	6.89	5.9	5.45	2.14	3.45	4.63	6.05	6.36	3.1	4.29	4.35	8.45	2.72	7.13	5.23	3.9	4.29	2.54	5.75	5.72	6.65	6.43	2.91	3.97	5.38	3.07	5.63	5.16	5.08	6.16	6.21	2.87	3.42	4.87	5.9	4.31	4.73	2.77	5.95	6.67	5.79	6.4	7.3	3.38	3.86	3.49	4.8	2.43
ADAL	10.42	10.68	9.78	10.26	10.64	9.93	10.63	10.06	10.53	10.77	10.39	11.73	10.46	10.6	11.3	10.28	10.86	11.81	9.94	10.08	10.12	10.15	11.54	10.71	10.49	9.48	10.52	11.16	9.6	10.04	9.81	10.32	11.85	11.55	10.86	11.23	11.2	11.12	10.67	10.35	11.16	11.22	9.93	11.47	11.38	10.73	10.17	10.98	10.58
MAGEB18	4.36	3.34	4.88	3.02	2.14	3.46	3.17	4.76	5.37	2.63	2.87	4.37	3.97	2.72	3.12	2.51	3	3.47	2.38	4.04	4.33	3.71	4.08	2.91	3	2.38	3.09	4.09	2.93	3.36	4.89	5.07	2.91	3.43	2.89	3.94	3.29	3.17	2.79	4.84	5.48	5.26	5.29	2.89	3.41	3	3.49	3.93	2.46
FGF7	8.68	9.59	8.56	9.07	7.05	7.8	8.55	8.4	9.02	8.23	9.12	8.71	8.6	9.88	10.16	8.98	8.52	8.9	7.14	8.94	10.13	9.76	10.02	9.23	9.92	9.39	8.6	10.21	8.98	9.52	10.29	9.94	10.14	10.54	9.31	10.5	9.32	8.99	7.91	8.82	10.06	10.3	10.04	9.01	8.54	9	8.99	9.84	9.46
EIF4EBP2	12.51	13.61	12.04	12.53	12.27	12.55	12.76	11.41	12.39	12.79	12.23	12.65	11.77	11.6	12.9	12.59	12.92	13.43	13.25	11.63	11.59	12.49	12.68	12.4	12.37	11.27	12.36	13.03	11.82	12.47	12.34	11.96	13.58	13.32	12.52	13.15	13.22	12.97	12.84	11.7	12.86	11.99	12.84	12.15	13.15	11.83	13.14	13.13	12.24
SYPL1	9.16	8.67	6.86	7.95	7.33	8.6	8.73	7.48	7.5	6.92	8.47	8.62	8.6	8.56	8.45	7.7	10.5	9.07	8.13	8.33	9.26	8.68	9.07	9.04	8.92	8.98	8.86	8.08	7.66	8.19	8.31	8.95	8.41	9.04	9.58	9.88	8.71	8.96	8.68	8.83	8.61	9.45	8.5	8.97	8.68	9.03	8	9.99	8.93
NUCKS1	12.18	12.11	11.54	11.44	11.76	12.03	12.03	11.86	11.7	11.7	11.44	11.8	11.47	11.6	11.8	11.45	11.85	12	11.71	10.82	11.6	11.87	11.86	11.65	11.87	11.15	11.87	11.53	11.22	11.42	11.52	11.47	11.81	11.86	12.06	11.72	11.93	11.94	12.03	10.89	11.91	11.47	12.02	11.68	11.69	11.17	11.89	11.84	11.86
C19orf18	7.04	7.53	6.33	5.99	6.6	7.39	6.73	6.89	6.47	6.02	6.06	7.74	6.36	7.75	6.13	6.66	6.75	6.99	5.63	6.75	7	6.55	6.94	6.78	7.86	6.35	7.09	6.84	5.68	6.09	7.55	7.49	7.87	7.11	7.25	7.76	6.77	7.69	6.76	7.56	7.89	8.06	7.15	7.7	6.27	7.78	6.2	6.6	6.93
MGC70863	17.19	16.97	17.18	16.87	17.12	17.89	17.45	18.13	16.97	17.6	16.96	17.83	16.88	16.9	17.7	17.26	17.32	17.73	16.7	16.81	17.05	17.38	17.33	17.18	16.89	16.98	17.16	17.47	16.26	16.64	16.39	16.95	17.82	17.31	17.57	17.78	17.52	17.44	17.56	16.91	17.21	16.65	17.12	17.24	18.16	17.3	16.46	17.05	16.91
RNF8	5.97	5.98	6.28	3.29	2.79	4.52	4.9	5.79	6.42	2.7	2.94	4.49	5.43	4.67	5.32	4.68	5.02	5.54	3.55	5.61	5.88	5.96	5.41	3.96	5.45	5.48	4.06	6.07	4.88	6.05	6.48	6.39	5.15	4.22	5.49	5.66	4.88	4.88	3.58	5.48	6.75	6.39	6.81	4.1	4.73	5.47	5.48	5.68	2.72
WIPI2	13.7	13.76	12.08	12.8	11.83	13.34	12.87	12.44	12.06	12.57	12.58	14.08	13.4	13.95	14.37	12.34	13.23	14.24	12.8	12.8	13.31	13.49	13.9	13.67	13.91	12.68	13.4	13.16	12.85	13.11	13.32	13.34	13.95	14.26	13.42	13.77	13.77	13.92	13.68	12.5	13.4	13.8	13.13	13.86	13.62	13.1	13.66	13.85	13.81
UNC5CL	8.87	8.64	6.84	6.35	7.09	7.77	8.26	7.01	7.83	6.67	6.9	9.36	8.51	6.87	9.24	6.77	8.05	8.34	7.83	7.45	7.93	8.04	8.48	8.17	7.42	7.26	7.73	8.73	6	7.36	6.85	7.71	9.62	8.2	7.64	8.12	7.47	8.83	8.97	7.37	8.5	7.51	7.98	9.3	9.12	8.84	7.43	6.85	7.38
TRPC1	7.3	7.45	7.16	6.64	6.14	7.38	6.61	7.51	7.32	5.83	6.39	6.97	6.81	7.11	8.01	6.4	6.69	7.46	5.43	6.93	7.18	7.22	7.09	6.46	7.47	6.75	6.51	7.72	6.54	7.59	7.76	7.59	6.65	7.37	7.47	7.42	6.95	6.77	5.71	7.03	7.99	7.72	8.2	6.11	6.65	6.23	7.57	7.22	6.27
ALPL	7.92	7.08	7.73	6.08	6.22	7.08	7.04	7.58	7.86	4.87	6.09	6.5	7.37	6.31	7.07	7.31	6.97	7.3	5.56	7.48	7.69	7.18	7.19	6.93	6.63	7.15	6.35	7.75	7.06	7.8	7.9	7.94	6.05	6.46	7.16	7.58	6.7	5.8	5.69	7.38	8.26	7.82	8.09	7.97	6.11	6.65	8.21	7.56	6.28
FGF5	5.88	4.94	6.54	3.92	3.42	4.88	5.26	6.53	6.81	4.13	3.95	4.62	5.74	4.47	4.39	5.68	4.66	6.03	2.38	5.54	5.69	5.72	5.46	4.97	4.96	5.54	3.56	6.14	5.13	5.97	6.43	6.44	3.5	3.64	4.64	5.65	5.39	3.32	2.81	5.47	6.47	6.25	6.52	6.22	4	4.15	6.25	5.28	2.54
ST3GAL6	8.83	9.16	11.55	11.12	10.82	11.65	10.51	10.92	10.9	10.97	9.82	10.88	9.92	11.32	11.5	10.02	10.27	12.5	10.25	9.86	9.96	10.16	10.87	10.41	11.23	8.85	10.49	10.52	8.85	9.52	10.75	10.25	10.79	10.34	10.41	11.58	11.1	10.33	9.77	9.79	10.78	11.09	11.08	10.68	9.88	9.61	10.34	11.64	9.58
ZNF708	9.82	10.36	9.34	8.74	8.13	9.99	8.6	9.64	9.54	8.28	8.19	9.71	8.51	8.17	9.45	8.83	9.49	9.81	8.26	8.41	8.79	8.69	9.12	8.43	8.79	8.26	9.42	9.63	8.33	9.08	9.59	9.34	9.13	9.74	9.37	9.1	9.43	9.22	8.23	8.48	10.02	9.06	9.56	8.27	9.22	9.34	8.76	8.74	8.39
APC	9.7	11.13	9.15	10.57	9.25	9.92	9.81	9.52	9.48	10.45	9.4	11.41	8.49	9.62	10.34	9.13	10.44	11.48	9.72	8.82	8.86	10.63	10.55	9.73	10.28	8.67	10.09	11.09	9.2	9.76	10.23	9.62	10.92	10.88	10.24	10.5	10.79	10.11	9.51	9.43	10.98	10.2	10.45	10.94	10	9.97	9.7	10.63	9
UBA52	17.05	16.93	17.02	17.13	16.7	17.02	16.92	17.5	16.98	17.56	16.34	16.98	16.42	16.74	18.05	17.53	16.34	16.99	16.34	16.53	17.12	16.69	16.86	16.75	16.37	16.72	16.86	16.54	15.91	15.94	16.61	16.9	17.49	17.18	17.19	17.5	16.92	16.98	16.61	16.64	16.67	16.77	16.29	16.49	17.02	16.94	16.17	17.24	16.55
PIK3IP1	11.71	11.05	10.11	11.14	9.36	10.67	11.81	9.55	10.37	10.07	11.27	11.84	11.92	12.08	13.42	11.45	11.64	11.38	11.76	12.03	13.69	12.1	12.12	12.13	11.55	12.08	11.9	10.95	10.47	11.44	11.25	12.41	12.07	11.46	12.52	13.41	11.65	11.98	11.57	13.13	11.65	12.23	12.48	12.04	12.43	12.41	11.83	11.97	11.92
LOC389517	7.93	7.67	7.84	6.85	6.58	7.58	7.24	8	7.59	6.22	7.67	7.67	8.22	5.68	9.79	6.39	7.63	7.93	6.78	7.97	7.6	7.77	8.36	7.43	7.59	7.05	8.69	8.89	7.41	7.29	8.62	8.02	8.33	8.33	7.82	7.78	8.23	8.48	7.05	7.72	8.76	7.65	8.2	8.34	8.24	7.59	8.37	7.51	7.86
RPL35A	17.37	16.82	17.56	17.27	17.26	17.29	17.61	18.14	17.33	17.79	16.58	17.5	17	16.99	18.52	17.76	17	17.45	16.36	17.41	17.21	16.97	16.93	17.08	16.65	17.13	16.82	16.79	16.41	16.51	16.38	16.96	17.73	17.66	17.65	17.95	17.51	17.62	17.11	17.1	16.92	16.65	16.93	16.86	17.6	17.09	16.67	17.22	16.93
LOC152667	11.05	11.96	10.72	11.22	10.48	11.21	11.34	11.37	11.41	11.19	11.01	11.73	11.07	11.4	12.49	11.15	11.12	11.84	11.3	11.1	11.07	11.45	11.65	11.03	11.15	10.54	11.51	11.46	10.22	11.07	11	10.93	12.23	11.53	11.73	11.63	11.45	11.35	10.76	10.6	11.56	11.39	11.27	11.9	11.74	11.29	11	11.48	10.92
APBB3	11.27	11.86	11.15	11.68	10.86	11.91	12.38	11.62	11.84	11.26	12.28	13.12	11.56	12.59	13.42	12.55	12.5	13.37	11.86	11.85	12.01	12.38	12.57	12.55	12.44	12.07	12.48	12.42	11.15	12.39	12.16	12.51	12.84	12.45	13.29	12.43	12.88	12.7	12.84	11.47	11.93	12.58	12.35	13.65	13.14	12.43	12.1	12.92	12.54
UHRF1	8.62	8.75	8.02	7.42	7.54	8.34	8.11	9.22	8.63	8.31	5.95	6.91	8.79	5.2	7.49	5.65	5.8	8.3	7.67	6.47	5.57	6.71	5.97	7	6.12	5.79	5.76	6.65	5.56	6.57	6.43	5.89	8.17	6.97	6.38	6.58	6.22	6.13	6.14	7	7.94	7.62	6.84	7.3	6.04	6.79	3.96	6.21	5.51
PLCG2	11.82	10.39	8.6	9.41	8.46	8.77	11.13	8.82	8.98	7.24	10.06	10.3	9.98	11.14	9.25	9.54	10.49	10.45	10.41	10.87	12.11	10.15	11.11	10.93	10.52	11.22	11.06	9.71	9.08	9.33	9.95	11.51	9.23	10.08	11.95	11.53	10.38	11.22	10.35	10.63	10.07	11.22	10.43	10.45	10.9	11.51	10.17	11.73	11
PDE6G	7.79	7.48	7.45	5.96	4.3	7.27	7.89	7.65	7.63	4.52	8.12	8.14	7.21	7.75	7.77	6.5	8.27	8.07	7.4	8.84	8.3	8.44	7.89	5.49	7.43	7.95	8.47	7.97	7.78	7.6	8.33	8.71	6.84	6.68	8.27	7.79	7.75	8.33	6.83	8	8.48	8.38	8.65	7.19	7.9	8.11	7.85	8.1	6.47
RRBP1	10.76	11.11	10.73	11.6	12.15	10.87	12.22	10.52	10.99	10.08	11.5	10.98	11.67	12.26	10.95	11.33	10.45	11.7	11.16	11.42	11.5	11.4	11.44	12.5	11.62	11.78	11.87	10.83	10.24	10.65	11.13	11.49	11.31	11.86	11.99	13.05	11.01	11.18	10.4	11.75	10.46	12	11.19	11.52	10.59	11.8	10.9	12.82	11.66
LUZP1	8.31	8.75	9.33	7.72	7.44	8.27	8.29	8.96	9.51	6.72	8.6	7.41	8.76	8.62	8.78	8.22	8.87	9.7	8.07	8.9	9.71	9.08	9.16	8.98	9.77	9.47	8.9	9.32	8.03	8.4	9.79	9.64	8.72	8.65	8.63	9.55	7.58	8.03	7.51	8.95	9.7	9.85	10.16	8.6	8.4	8.33	8.34	9.88	8.59
CBX1	16.55	16.09	14.94	15.41	14.86	16.03	15.76	15.77	15.76	15.64	15.27	16.32	14.42	14.83	15.87	14.32	15.37	15.68	15.58	14.93	14.26	15.2	15.34	15.72	14.83	14.84	15.51	15.84	15.08	15.12	15.13	14.83	16.14	16.04	15.18	15.22	15.68	15.84	15.33	14.54	15.96	14.19	15.11	15.95	16.14	15.35	15.8	15.14	15.28
DPH4	10.43	9.9	9.51	9.74	8.74	9.57	10.05	9.61	9.35	9.71	8.67	10.64	9.14	9.74	10.59	9.22	9.4	10.25	9.48	8.84	9.27	9.03	9.46	10.01	9.59	8.8	9.1	9.67	9.13	9.34	9.51	9.55	10.45	10.33	9.59	10.61	9.91	10.14	10.11	8.95	9.82	9.63	9.75	9.77	10.02	9.43	10.87	9.73	9.33
LOC51190	6.46	6.34	7.5	5.55	2.07	6.04	2.98	7.29	7.59	3.68	4.04	5.42	6.33	4.77	6.94	6.32	6.68	6.62	4.18	7.12	7.23	7.42	7.11	2.94	6.55	6.57	6.27	7.06	6	6.73	7.76	7.69	6.17	5.9	6.41	6.56	3.23	4.47	5.84	6.58	7.88	7.4	7.85	5.02	6.31	5.74	4.84	6.91	4.82
SALL2	13.39	13.65	13.05	13.77	12.59	13.47	13.54	13.25	13.21	13.93	12.51	14.2	12.36	12.96	14.33	13.84	13.39	13.62	13.08	12.43	12.49	12.65	13.45	12.94	13.25	12.56	13.13	13.34	12.59	13.19	13.21	12.52	13.54	14.58	13.68	13.72	13.43	13.38	14.14	12.8	13.61	12.74	13.85	13.55	13.6	13.04	13.92	13.35	13.18
HEPACAM	6.41	6.55	7.28	5.51	2.04	6.14	3.87	6.75	7.3	3.64	3.78	4.95	5.84	5.21	6.92	6.09	6.57	6.82	4.36	6.8	6.94	6.8	6.68	3.54	6.22	6.43	5.91	6.76	5.79	6.05	7.47	7.51	6.45	5.13	6.25	6.91	3.67	4.39	2.63	6.55	7.45	7.51	7.6	5.1	6.44	5.29	4.95	7.18	5.36
C9orf41	8.26	7.49	8.02	8.26	7.38	7.59	8.47	8.22	7.6	8.16	8.19	8.58	8.08	8.13	8.92	8.33	8.54	8.39	8.4	7.67	8.28	7.5	8.29	8.26	8.21	7.9	8.2	8.52	7.17	7.61	7.98	8.02	8.76	8.54	9.09	9.14	9.07	8.6	8.24	7.9	9.05	8.21	9.3	8.51	8.42	8.35	8.48	8.72	7.95
HIST2H3A	16.8	15.82	14.81	15.21	14.73	17.04	16.59	16.48	15.68	15.05	16.26	16.47	15.81	15.15	14.55	14.66	15.97	16.21	15.99	15.76	15.1	15.64	15.95	15.95	15.57	16.08	16.1	16.38	15.86	15.66	15.35	15.39	16.39	16.13	16.15	15.48	16.36	16.33	15.81	15.01	16.16	14.91	16.04	16.7	16.71	15.68	16.85	15.74	15.72
FAM123A	10.17	11.12	10.92	10.78	10.61	9.48	10.74	11.34	8.93	11.71	9.6	6.81	10.21	10.05	9.97	10.1	8.84	10.73	9.73	8.74	6.8	8.69	7.95	7.95	10.63	8.54	8.49	11.18	9.75	9.73	11.53	9.35	11.08	11.4	8.84	9.66	10.58	7.42	4.04	9.74	11.08	9.05	11.28	6.72	5.42	8.77	10.2	9.08	9.49
SOX6	7.16	6.56	7.51	5.32	6.52	8.45	9.4	8.1	8	5.96	9.69	11.07	5.93	8.74	8.86	7.62	9.6	9.77	9.89	8.56	9.02	8.88	9.62	9.36	7.13	7.39	8.94	9.53	9.47	8.16	9.93	9.71	7.98	10.06	9.06	9.74	10.67	10.54	9.72	7.88	9.62	8.64	8.07	10.81	10.51	9.64	9.24	8.49	7.71
C9orf97	12.72	12.86	13.27	13.91	12.31	14.02	13.31	13.12	12.68	13.73	13.98	14.27	13.37	13.93	14.83	14.77	13.98	14.41	14.03	12.96	12.8	13.69	13.57	13.21	13.95	13.9	13.12	14.44	12.61	13.53	13.64	12.95	15.52	14.25	14.39	15.19	14.14	13.72	13.39	13.42	14.72	14.01	15.21	14.51	14.55	13.31	14.46	14.26	12.93
PHC2	15.08	15.69	13.37	14.18	13.7	15.12	15.22	14.24	13.64	14.01	14.63	15.8	14.1	15.22	15.39	14.72	14.99	15.56	15.14	14.45	14.42	15.33	15.16	15.39	15.05	14.94	15.02	14.97	13.96	14.64	14.89	14.56	15.79	15.67	15.23	15.68	15.15	15.04	15.14	14.69	15.89	14.79	15.22	15.74	15.28	14.72	14.87	15.86	15.25
ARL14	3.55	4.14	4.64	2.91	2.04	3.36	3.34	4.05	5.63	2.54	2.74	4.19	2.51	2.63	4.15	2.49	2.85	3.62	2.38	3.85	4.37	5.71	4.17	2.94	2.87	3.54	2.91	4.46	3.04	2.89	5.06	4.83	2.66	3.31	2.58	3.83	3.23	3.04	2.7	4.09	4.33	4.51	5.06	2.51	3.23	2.56	3.5	3.8	2.96
HERC5	9.77	8.29	7.22	9.34	7.6	7.48	8.29	6.19	8.42	6.52	6.71	6.82	6.94	11.64	10.43	6.04	6.89	7.02	6.48	7.4	9.18	7.15	7.48	8.23	8.39	7.95	10.14	7.23	5.71	6.41	7.94	8.31	6.97	7.73	8.68	11.28	7.12	7.59	7.05	7.88	8.3	8.49	8.64	7	7.36	8.42	7.26	9.95	9.2
SURF4	10.71	11.01	10.24	10.97	11.11	10.64	11.18	10.95	10.5	11.06	10.92	11.07	10.65	11.82	11.55	10.56	10.34	11.74	10.75	10.08	10.85	10.83	11.1	11.17	11.16	10.76	10.53	10.58	9.9	10.29	11.08	10.72	11.21	11.16	11.03	11.84	11.06	10.98	10.65	10.1	11.11	11.91	11.43	11.7	10.44	10.57	10.87	12.15	10.64
COBLL1	5.83	5.29	6.09	3.42	2.04	5.57	4.51	6.02	6.26	2.54	3.6	4.21	4.95	4.47	5.5	3.68	4.08	6.55	3.81	5.66	6.04	5.9	5.73	4.6	5.54	6.06	4.04	5.71	4.52	5.24	6.76	6.61	5.62	4.92	5.67	6.11	3.23	3.52	2.94	5.49	6.82	6.57	6.78	5.19	4.26	5.06	3.84	6.34	4.86
ATPBD4	8.82	9.38	8.68	8.93	9.1	8.72	9.23	9.4	8.79	9.14	9.07	9.21	9.64	9.18	10.14	9.06	9.49	9.52	8.8	8.76	9.12	8.66	9.42	9.58	8.94	8.84	9.42	9.28	8.11	8.56	8.56	9.18	9.79	9.86	9.74	10.08	9.53	9.23	9.56	9.12	9.63	9.52	9.4	9.9	10.32	8.89	9.4	9.6	9.14
ZNF711	12.34	13.47	12.71	13.32	12.4	13.56	12.97	12.84	12.19	13.21	11.27	13.34	11.58	11.17	13.94	12.36	12.46	13.26	12.26	10.74	10.63	12.14	12.36	11.63	11.83	11.32	12.12	13.03	11.63	11.74	12.04	11.86	13.31	13.52	12.26	12.22	12.8	12.35	12.24	10.87	12.8	11.5	12.44	12.74	13.25	12.39	12.61	11.91	11.37
ETAA1	12.02	11.43	10.95	11.73	11.14	12.27	11.98	11.75	11.09	11.5	11.02	12.32	11.75	11.13	11.75	10.63	11.31	12.08	11.53	10.54	10.87	10.65	11.33	11.37	11.21	10.43	11.17	11.87	9.55	10.52	10.58	11.39	11.91	12	11.89	11.87	11.59	11.5	11.75	10.77	11.48	11.44	11.17	12.55	11.77	11.37	11.31	11.16	10.89
DHRS4	10.47	10.13	9.75	10.41	9.44	10.64	10.72	10.64	9.81	9.96	9.5	9.69	10.51	11.1	10.96	10.2	9.58	10.94	9.96	9.83	10.94	9.98	10.38	10.72	10.49	10.28	10.16	9.92	9.09	9.75	10.31	10.2	10.11	10.96	10.14	11.07	9.64	10.11	10.72	10.38	9.38	10.99	10.46	10.08	9.5	10.05	10.54	10.99	10.44
GFOD2	12.47	13.54	12.09	12.44	11.97	11.86	12.8	12.12	12.31	12.81	12.01	13.6	11.53	12.88	13.55	12.5	12.81	13.46	12.75	12.09	12.13	12.57	13.06	12.03	12.26	11.17	12.63	12.29	11.97	12.06	12.64	12.16	12.84	13.34	12.36	13.16	12.71	12.68	12.67	11.58	13.03	12.25	12.12	12.76	13.29	12.38	12.57	12.84	12.53
MPFL	8.68	8.88	8.8	6.61	5.41	8.41	7.81	8.99	8.87	5.99	6.96	7.29	8.48	7.02	8.41	7.75	7.67	9.01	6.9	8.57	8.81	8.99	8.84	7.2	7.35	8.18	7.61	8.82	7.89	8.35	9.19	9.17	8.08	8.35	7.94	8.58	6.74	7.31	6.85	8.21	9.28	9.16	9.22	7.53	7.89	7.74	7.85	8.93	7.31
SF3A3	12.93	12.9	11.74	12.29	12.07	12.84	13.18	12.48	11.89	12.71	12.51	13.61	12.26	13.1	13.16	12.81	12.72	13.52	13.04	12.2	12.77	12.8	12.78	12.7	12.85	12.45	12.85	12.75	11.83	12.17	12.6	12.45	13.25	13.28	12.87	13.34	12.69	13.02	13.14	12.13	12.84	12.37	12.81	13.03	13.39	12.61	12.72	13.18	12.84
CUL5	10.37	10.84	11	11.4	10.9	11.18	10.56	11.12	10.72	11.58	10.6	12.07	10.2	11.08	11.78	10.98	11.07	11.73	9.98	10.51	10.52	10.51	11.13	11.26	11.05	10.38	10.86	11.29	9.68	10.92	11.16	10.95	11.8	11.03	11.15	11.88	11.59	11.25	11.53	10.9	11.9	10.95	10.68	11.03	11.48	10.83	10.22	11.22	10.92
PHF5A	11.39	11.51	10.77	11.04	10.17	11.13	11.21	11.57	11.21	10.99	10.8	11.81	10.53	10.7	11.62	10.77	11.35	12.11	11.27	10.34	10.72	11	11.7	11.08	10.45	10.9	11.14	11	10.17	10.84	10.48	10.95	11.98	10.51	11.16	11.77	11.18	11.14	11.51	10.38	11.82	10.91	11.25	11.35	11.43	10.97	10.91	11.17	10.71
LCP2	12.03	11.27	8.9	10.48	9.14	10.01	12.68	9.13	9.89	8.3	11.26	11.08	10.61	12.61	9.87	9.93	11.51	11.8	11.01	11.61	12.53	11.3	11.34	11.51	11.04	11.65	12.26	10.6	10.33	10.81	10.77	12.28	10.27	11.31	12.63	12.83	11.12	11.73	10.73	11.79	11.15	11.63	11.86	10.77	11.74	11.94	11.01	13.34	11.65
SLC25A26	9.33	9.79	9.24	9.08	8.78	8.62	9.01	9.78	9.43	9.22	8.71	9.74	9.28	9.46	10.33	9.2	9.14	10.12	8.58	8.95	9.91	9.58	9.81	9.42	9.38	8.93	8.94	8.88	8.53	8.93	9.48	9.42	9.44	9.7	9.66	9.66	9.55	9.44	8.71	8.65	9.34	10.07	8.99	9.47	9.53	8.96	9.19	10.01	9.33
PCDHB17	8.03	9.08	7.06	7.44	6.82	7.67	9.99	6.25	8.07	6.34	6.8	10.39	6.7	7.73	8.9	9.05	7.5	10.59	7.72	7.74	7.34	7.94	7.94	7.63	8.06	7.56	7.92	9.16	5.8	7.3	9.29	10.18	10.5	9.32	8.01	7.99	7.82	9.22	8.65	8.35	9.29	7.69	8.06	6.07	7.73	7.72	9.7	8.27	10.43
RAPGEF3	6.76	6.62	7.05	6.35	6.45	6.32	8.33	6.51	6.46	4.8	7.04	7.03	8.32	7.89	7.5	6.73	7.42	8.53	7.83	8.08	9	7.4	8.2	8.39	8.31	7.75	8.19	6.55	6.51	6.56	7.37	8.17	7.25	7.7	9.85	9.03	6.99	7.56	8.23	8.13	7.17	8.63	7.41	9.04	7.42	8.82	6.99	7.75	8.63
ALDH5A1	8.37	8.1	8.21	7.05	6.32	7.16	7.46	8.35	8.48	6.05	6.94	7.27	7.53	8.55	8.5	7.41	7.93	8.31	6.04	8.02	8.78	8.53	8.71	7.66	8.42	7.94	7.54	8.54	7.59	8.02	9.07	8.84	7.92	8.05	7.48	8.32	7.74	7.47	5.45	8.13	9.13	8.96	8.95	7.59	7.69	7.45	8.02	8.45	7.27
PSEN1	8.92	8.94	8.33	8.21	7.54	9	8.61	8.82	8.41	7.67	8.25	9.07	8.41	8.02	9.28	8.74	8.41	8.63	7.61	8.35	8.96	8.99	8.83	8.09	8.59	8.5	8.45	8.69	7.9	8.49	8.96	8.9	8.31	8.09	8.64	9.19	8.33	8.47	8.68	8.37	9.23	8.77	9.32	8.47	8.68	8.71	8.51	9	7.98
SLCO3A1	8.97	8.9	5.73	4.96	2.17	8.6	8.35	5.73	5.38	2.74	6.43	10.6	7.81	6.79	9.71	9.51	8.95	8.42	10.05	8.57	7.76	8.7	9.19	6.45	6.89	5.49	9.96	9.28	6.48	8.82	7.3	8.97	7.72	9.28	9.58	8.99	7.3	8.3	9.94	8.51	9.8	7.62	9.11	9.14	9.25	9.42	9.15	7.26	7.85
C10orf72	5.94	5.64	5.39	5.76	5.47	5.78	6.53	4.86	5.71	3.17	4.51	7.06	5.94	6.5	5.89	5.88	4.43	7.02	5.65	5.94	7.19	6.76	7.03	7.56	7.22	6.19	6.42	5.77	5.81	6.3	7.07	6.78	5.66	6.88	6.64	8.53	6.73	6.83	6.67	6.3	6.11	7.39	6.09	6.97	4.06	6.96	6.24	7.15	7.18
RPL7L1	12.48	13.05	11.88	12.58	12.18	12.53	12.34	12.62	12.08	12.89	12.35	13.55	12.45	12.37	12.97	12.18	12.67	13.5	12.22	11.79	12.09	12.61	13.1	12.4	12.75	11.73	12.5	12.86	11.54	12.47	12.5	11.99	13.62	13.09	12.44	12.95	12.95	12.71	12.78	11.58	12.65	12.47	12.96	12.12	12.87	12.02	12.58	13.25	11.61
FETUB	8.5	8.83	8.45	5.66	5.23	7.46	7.15	8.45	8.76	3.86	6.01	6.96	7.38	6.78	7.83	7.29	7.37	7.87	4.82	8.22	8.38	8.14	7.67	6.73	7.53	7.86	6.78	8.53	7.39	8.53	9.08	8.83	6.11	6.56	7.4	7.83	6.04	6.03	4.71	8.08	9.21	8.63	9.07	6.34	5.88	7.12	7.99	7.98	5.36
C20orf19	9.03	8.87	9.04	8.94	8.37	8.68	8.73	8.75	9.07	9.11	8.55	8.95	9.25	8.33	10.49	9.28	9.77	9.17	8.27	8.15	8.68	8.18	8.91	8.25	8.26	8.3	9.2	9.04	8.11	8.33	8.24	8.97	8.99	9.9	9.45	9.27	9.64	9.21	9.1	8.52	9.23	8.69	9.26	9.31	10.15	9.59	9.39	8.32	8.71
EGLN3	10.12	10.17	9.25	12.36	10.3	12.61	9.61	8.48	11.06	10.8	9.04	9.4	10.02	8.23	11.33	11.32	9.3	11.57	10.8	9.55	8.1	9.08	9.69	10.26	9.98	10.89	10.6	11.64	6.96	11.25	7.99	9.59	11.81	10.29	10.37	12.31	8.08	7.92	12.74	11.04	10.95	10.92	11.46	11.88	11.53	7.99	7.39	11.92	7.58
SFXN3	9.89	10.66	10.31	10.6	9.5	10.9	11.1	10.01	10.92	10.06	11.27	11.27	10.56	11.25	11.14	10.56	11.53	12.1	11.21	10.82	11.54	11.61	11.28	11	11.84	11.01	11.54	11.31	10.51	11.21	11.44	11.09	12.92	12	11.14	12.23	11.61	10.67	11.42	10.98	11.16	11.5	11.42	11.45	11.67	11.24	11.69	11.36	11.53
GPR56	12.51	13.18	10.81	10.47	11.06	12.61	11.81	10.96	11.62	11.61	11.78	12.24	10.14	11.27	10	10.16	11.47	12.59	11.12	11.5	10.79	12.69	11.95	12.09	11.59	11.15	12.12	11.37	12.2	12.23	12.64	11.68	13.54	13.49	11.48	11.18	12.69	12.17	10.19	11.19	12.94	11.2	10.97	12.83	12.22	11.47	12.43	12.77	12.21
ERBB3	3.62	3.55	4.21	3.05	2.26	3.72	2.51	4.16	4.2	2.77	3.05	4.64	4.5	2.83	3.28	2.58	3.07	3.56	2.38	4.16	3.89	3.93	3.85	4.88	3.1	3.75	3.17	3.31	3.81	4.45	5.19	3.89	3.22	3.66	3.14	6.31	3.38	3.32	2.81	4.93	4.95	5.04	4.28	2.32	3.5	2.72	3.5	5.58	3.8
CROP	15.07	14.61	13.99	14.08	13.89	14.98	14.76	14.52	14.51	14.35	14.45	15.6	14.31	14	14.92	13.68	14.86	14.83	14.17	14.27	13.09	14.4	14.75	13.8	14.24	13.72	14.76	15.16	14.62	14.32	14.23	14.24	15.68	15.17	14.51	14.83	15.32	15.46	14.88	14.26	15.17	13.41	14.84	14.61	15.82	14.79	15.15	13.54	14.73
IQCH	6.75	6.25	5.66	6.02	5.43	5.55	4.77	5.57	5.1	5.73	6.21	5.62	6.85	6.63	6.99	3.84	6.14	7.85	4.67	5.97	5.13	5.71	6.94	7.81	7.01	4.53	5.1	5.66	5.45	5.79	6.9	6.54	6.61	6.6	5.62	6.77	5.9	7.64	6.97	6.32	5.85	7.64	5.69	6.2	5.67	4.74	6.96	8.12	5.55
SEPT13	10.12	10.27	8.62	8.93	8.24	10.06	8.95	9.03	8.7	8.92	9.37	10.27	9.27	8.86	9.66	8.29	10.31	9.73	9.47	8.89	8.45	9.59	10.06	9.56	9.03	9.48	10.49	10.25	9.27	9.48	9.58	9.47	10.33	10.29	9.98	9.72	10.2	10.24	9.91	9.38	10.47	9.21	9.82	9.84	10.42	9.31	9.81	9.87	9.79
CDC40	12.91	12.46	11.4	11.95	11.15	12.56	12.31	11.96	11.77	12.25	12.07	13.27	12.4	12.17	13.58	12.38	12.9	12.8	12.01	11.74	12.37	12.36	12.64	12.44	12.65	11.47	12.47	12.7	11.32	12.09	12.03	12.2	13.53	13.02	12.63	13.08	12.9	13.01	12.95	11.93	13.2	12.33	12.8	12.3	12.89	12.33	11.8	12.57	12.03
LOC155006	6.08	6.93	6.28	5.4	2.49	5.81	4.49	6.46	6.36	2.81	4.05	4.72	5.68	3.89	7.39	4.17	5.85	6.26	3.84	6.11	4.39	5.34	5.05	4.77	5.27	5.89	5.2	6.6	5.24	6.4	6.68	6.66	6.71	6.41	5.52	5.85	3.56	4.21	4.59	6.09	7.31	6.43	6.79	4.03	7.15	5.93	3.5	5.25	5.11
SAMD8	7.99	7.82	7.14	7.41	6.5	8.08	8.01	7.02	7.65	7.03	8.14	7.86	7.54	7.92	8.35	6.9	7.71	8.39	7.24	7.61	7.29	7.64	7.74	7.78	7.75	8.06	7.6	7.69	7.02	7.7	7.81	8.04	8.4	7.76	7.49	8.58	7.92	7.7	7.92	7.31	8.07	8.22	8.35	6.84	8.79	7.56	7.26	8.8	7.74
FZR1	8.1	8.69	8.45	8.16	6.33	8.12	7.24	8.68	8.65	7.84	7.25	7.92	8.2	7.92	7.96	8.4	7.78	9.56	7.03	8.4	8.82	9.14	8.87	7.06	8.33	8.26	7.83	8.88	8.06	8.24	9.4	9.13	8.38	8.4	7.67	8.76	7.58	8.29	6.25	8.21	9.21	9.1	9.02	7.67	7.52	7.25	7.52	9.08	7.99
TP53I11	9.11	9.35	9.78	9.64	8.64	10.26	10.78	10.76	10.73	9.87	9.97	9.63	10.21	11.27	11.69	9.77	9.33	11.76	11.22	10.23	10.33	10.32	10.89	10.96	11.21	10.43	10.19	10.22	9.49	10.34	9.95	10.42	11.28	10.29	10.69	11.61	9.41	10.38	10.36	10.54	11.37	10.58	10.5	11.21	9.53	10.04	10.69	10.44	10.62
DISC1	9.69	9.29	8.38	9.42	8.71	8.98	10.13	8.27	9.7	8.5	9.97	10.47	9.95	10.76	10.36	10.38	10.42	10.76	10.18	10.36	12.9	10.69	10.6	12.08	12.1	10.05	11.06	10.44	9.08	10.14	11.14	10.67	10.81	11.38	11.13	12.93	10.53	10.64	10.7	10.88	10.64	11.44	10.26	11.66	12.1	10.77	9.44	12.34	11.43
TRIM50	8.69	6.96	5.93	6.41	5.02	8.09	8.41	6.91	6.7	5.99	8.38	9.66	7.62	6.75	10.74	7.56	8.36	7.18	7.5	8.24	7.5	7.5	8.2	9.12	7.72	7.09	9.31	9.03	7.14	7.99	9.09	8.59	8.88	8.18	8.05	8.36	9	9.72	8	7.3	9.67	7.76	6.97	10.33	8.79	8.63	8.82	8.28	9.17
TAF3	11.8	12.54	11.7	11.95	11.69	12.51	12.54	12.37	11.97	12.09	11.88	12.53	12.39	12.12	12.91	11.66	12.22	12.49	12.23	11.52	12.21	12.14	12.14	11.73	12.35	11.58	11.96	12.54	11.55	12.08	12.14	11.9	13.42	12.57	12.37	13.03	12.49	12.34	12.02	11.94	12.64	12.28	12.56	12.13	12.36	12.35	12.15	12.29	11.94
NLRP3	9	10.42	8.73	8.97	8.15	8.42	10.9	8	9.23	6.97	10.12	11.98	10.73	9.49	12.08	12.39	9.69	11.62	9.74	10.65	10.02	9.89	11.33	11.57	11.61	11.89	9.96	12.43	9.81	9.5	10.34	10.53	9	12.52	10.56	11.53	10.34	11.28	12.55	10.26	9.76	10.7	10.85	10.34	9.85	11.35	10.85	11.88	10.93
ZNF625	11.98	12.64	11.59	11.9	11.73	12	11.74	12.02	11.89	11.8	11.66	11.91	11.51	11.51	12	11.56	11.52	11.88	11.04	11.34	11.77	11.33	11.72	11.4	11.44	11.48	11.93	11.79	10.85	11.1	11.92	11.57	12.01	12.11	12.07	12.05	11.89	11.71	11.38	11.33	12.18	11.36	11.54	11.7	11.4	11.76	11.4	11.92	11.48
SCOC	9.46	10.5	8.75	10.05	8.79	9.65	10.31	9.06	9.19	9.53	9.47	10.11	9.18	10.39	11.07	8.7	9.57	10.44	9.68	8.56	9.74	9.58	10.39	10.15	10.36	9.57	9.17	10.04	9.28	9.34	9.74	9.06	10.55	10.57	9.38	9.91	10.11	9.76	9.84	8.67	9.82	10.45	9.6	9.93	9.21	9	10.39	10.89	9.48
FCRL5	8.8	8.26	8.03	6.71	2.68	7.16	6.88	7.77	8.2	5.15	4.66	5.82	6.89	6.3	6.89	7.19	7.7	7.03	5.56	8.55	9.82	7.87	8.36	6.68	7.41	8.14	7.59	8.12	6.97	7.33	8.47	9.41	6.91	6.66	8.07	7.8	6.42	7.77	5.4	8.79	8.58	8.4	8.66	6.39	8.56	8.88	7.2	7.86	7.24
REG3A	7.63	7.69	8.84	6.78	3.34	6.87	4.95	8.66	8.87	5.59	4.96	5.89	7.47	5.78	7.34	7.85	7.83	7.64	4.8	8.28	8.47	8.41	8.25	3.36	7.99	8.07	6.77	8.44	7.7	7.8	8.99	8.98	6.86	6.89	6.7	8.17	5.25	5.75	5.41	8.1	9.16	8.58	9.04	6.17	7.1	7.41	6.93	8.35	6.41
LOC649928	6.59	6.53	7.41	5.81	2.79	5.95	4.13	7.39	7.56	4.57	4.15	4.5	6.5	4.85	6.41	6.94	6.57	6.73	3.82	7.13	7.28	7.38	7.15	2.93	6.93	6.85	6.02	7.34	6.65	6.66	7.81	7.79	6	6.15	5.59	7	4.09	4.54	4.5	6.99	7.81	7.43	7.9	5	6.22	6.15	5.79	7.05	5.51
APOLD1	11.93	11.47	10.77	11.64	11.32	12.39	11.89	11.82	11.33	12.11	12.35	11.82	12.39	13.08	12.47	12.77	12.29	13.31	13.34	12.99	11.73	12.65	14.24	13.14	12.12	13.28	11.42	11.56	11.61	11.39	11.29	12.51	12.26	11.82	12.35	13.9	12.6	12.44	13.65	11.59	12.7	13.65	12.15	13.39	13.32	11.87	12.05	14.16	13.1
PRICKLE1	10.19	9.94	10.63	10.41	11.18	11.54	11.9	9.72	11.3	11.91	11.64	11.8	9.99	11.5	9.05	10.47	11.96	12.51	10.62	11	11.58	11.84	10.91	12.79	11.97	11.71	11.94	11.82	11.86	11.21	11.78	11.67	11.89	11.6	11.49	12.67	12.15	11.02	10.17	11.57	12.76	11.29	12.31	13.13	11.9	11.33	11.34	11.38	11.61
ASAHL	11.46	10.8	10.63	10.85	10.89	10.83	11.73	10.89	9.93	11.01	11.24	12.19	10.9	12.48	10.45	11.19	12.11	12.7	11.68	11.53	12.19	11.55	11.35	11.63	11.79	11.55	11.94	11.81	10.98	11.17	11.55	12.04	12.01	11.8	12.53	12.91	11.86	11.76	11.27	11.79	11.59	12.04	12.36	11.02	11.83	12.09	11.94	12.26	10.95
LOC153364	4.74	3.78	5.5	5.41	5.33	4.28	5.12	5.57	5.21	5.81	3.83	6.5	4.78	3.23	5.48	4.5	5.03	4.72	4.15	3.71	5.53	4.6	4.81	3.26	3.47	3.62	4.77	5.32	3.29	3.82	4.73	5.03	5.14	3.94	5.35	3.94	4.84	4.22	4.88	4.63	4.49	4.78	4.68	6.2	5.14	5.97	3.68	3.78	4.03
ZSWIM1	9.65	9.88	8.81	9.05	7.88	9.55	9.06	9.15	8.96	8.97	8.71	10.06	9.24	8.71	9.2	8.44	9.52	9.97	8.73	8.7	8.75	8.74	9.11	8.76	8.85	8.86	9.57	9.64	8.72	8.62	9.13	9.1	9.71	9.51	9.9	9.65	9.24	9.16	8.89	8.96	9.85	9.24	9.76	9.85	9.71	9.36	9.29	9	8.55
KRTAP9-2	8.07	7.29	8.48	6.67	3.23	8.07	5.66	8.2	8.58	5.24	5.14	4.92	7.29	5.69	8.25	7.48	6.86	8.24	5.66	8.02	8.23	8.14	8.12	2.94	5.17	7.65	7.19	8.03	7.23	7.29	8.84	8.75	7.75	6.87	7.69	7.84	4.6	5.92	3.47	7.54	8.87	8.53	9.04	7	7.31	6.53	5.73	7.8	6.36
AQP10	8.62	8.13	8.94	6.94	5.03	8.78	6.85	8.56	9.24	6.75	6.15	6.06	7.83	7.39	9.13	8.5	7.84	11.34	7.46	8.74	8.83	8.62	9.67	4.99	10.34	8.07	8.02	8.67	7.75	7.96	9.28	9.24	8.85	9.33	8.11	9.3	8.14	7.02	5.63	8.14	9.23	10.8	9.46	7.58	8.02	7.11	6.79	8.35	7.12
CDC42EP3	9.44	10.09	9.19	9.67	9.82	10.64	10.46	11.03	8.92	9.64	9.5	10.18	9.67	10.2	11.22	7.56	9.5	10.27	8.99	8.79	9.79	9.39	9.56	8.16	9.82	9.14	9.48	10.14	8.34	8.62	9.08	9.68	10.51	10.09	9.72	10.86	9.74	9.22	9.53	9.51	10.43	10.19	9.95	10.48	8.44	9.96	9.54	9.65	9.19
RNASEN	14.39	14.12	14.02	14.53	14.06	14.35	14.61	14.31	14.14	14.85	14.2	15.43	13.88	14.11	15.21	14.41	14.64	15.43	14.55	13.78	13.76	14.5	14.85	14.46	14.17	14.02	14.45	14.87	13.57	14.01	14.13	14.1	15.18	15.03	14.91	14.97	14.9	14.75	15	13.92	14.89	14.1	14.51	15	14.98	14.54	14.58	14.96	14.35
ELA3A	5.82	5.78	6.34	3.54	2.79	5.59	5.96	5.67	5.97	2.63	3.81	4.19	5.32	3.77	6.25	5.37	5.55	6.09	4.68	5.71	5.74	7.09	5.84	2.94	5.63	5.39	5.31	6.41	5.24	4.96	6.44	6.57	5.24	6.04	5.67	5.81	3.36	5.04	2.83	5.59	6.82	6.08	6.57	5.04	4.7	4.87	4.43	5.83	4.72
MIAT	14.57	15.31	13.91	14.49	14.87	14.89	15.2	14.3	14.07	15.29	14.49	16.77	14.15	14.8	15.18	15.97	15.44	16.35	15.62	13.95	14.03	15.63	16.52	15.18	14.24	14.71	15.37	15.73	14.67	14.89	14.66	14.98	15.9	16.2	14.76	15.53	15.84	15.91	15.5	13.88	16.35	14.82	15.72	15.99	16.37	15.5	16.21	14.67	14.48
PP8961	8.33	8.86	8.88	7.27	6.75	8.42	8.3	8.09	8.06	7.08	6.9	6.68	7.97	7.48	8.65	8.11	8.46	9	7.78	7.89	8.13	8.07	8.19	6.3	7.2	7.6	8.12	9.07	7.51	7.65	8.48	8.82	7.94	8.59	8.24	8.65	7.76	7.9	7.9	7.55	9.04	8.1	8.81	8.18	8.71	8.9	8.2	8.13	8.16
WDHD1	11.8	11.46	10.89	10.68	10.87	11.33	11.2	11.9	11	11.46	10.05	11.11	9.53	9.59	10.74	9.83	10.13	10.69	10.9	9.63	9.12	10.35	10.24	10.32	9.48	9.3	10.03	10.38	9.41	10.29	10.36	9.82	10.68	10.4	10.9	10.05	10.16	10.12	10.85	9.52	10.57	9.33	10.76	10.41	10.61	10.31	10.19	9.92	10.26
POR	11.35	12.44	10.13	10.53	10.15	11.42	10.9	10.71	10.55	10.04	10.84	11.35	10.89	11.65	12.86	10.78	10.92	12.6	11.16	10.89	11.09	11.35	11.86	11.77	11.53	10.97	11.73	11.24	10.85	11.2	11.79	11.43	11.08	12.14	11.28	11.57	11.47	11.37	11.49	10.65	11.12	12.07	10.87	11.83	11.1	10.9	12.03	13.13	11.87
RP5-964H19.3	7.68	7.31	7.73	5.49	3.2	6.22	5.75	7.66	8.02	4.41	5.13	4.26	6.53	5.35	6.72	6.66	5.51	7.26	4.34	7.39	7.46	7.49	7.67	5.56	5.12	6.78	6.88	7.43	6.18	7.01	8.1	7.96	6.16	6.48	6.12	8.77	5.98	5.41	7.88	7.06	8.24	8.04	8.15	5.42	6.41	5.41	6.67	7.55	5.05
TTC12	10.02	9.14	9.97	10.29	9.68	10.98	9.66	10	10.07	10.15	9.24	10.95	10.3	10.77	10.87	10.9	9.11	10.9	9.61	9.28	10.32	9.96	11.05	11.39	9.96	9.72	9.08	9.97	8.77	10.08	9.88	10.67	10.88	9.82	10.26	10.74	9.11	10.25	11.37	9.21	9.34	10.05	9.56	10.3	10.19	8.42	9	10.88	9.85
KIAA1456	6.45	6.59	5.55	6.99	2.07	5.38	6.53	5.56	7.54	6.36	7.84	6.07	7.89	8.15	9.1	5.73	8.71	8.53	7.16	7.09	8.08	7.85	7.57	8.61	9.56	9.15	7.33	9.01	7.24	8.47	9.51	8.55	9.28	8.2	7.96	7.99	9.88	6.73	5.84	6.62	8.54	7.04	9.18	6.85	6.81	6.38	8.59	9.69	7.73
CNOT6L	9.59	9.6	9.18	9.12	9.28	8.71	10.04	9.28	9.43	9.48	9.73	9.41	9.27	9.57	9.93	8.81	9.25	9.74	9.52	8.85	10.05	9.03	9.79	9.04	9.33	9.92	9.37	9.7	8.74	8.61	9.02	9.64	9.47	9.8	9.86	9.96	9.1	9.14	9.57	8.92	9.23	9.47	9.44	9.03	9.87	9.71	9.31	9.45	9.65
C6orf106	9.68	10.76	8.79	8.61	8	9.35	9.45	9.13	8.92	7.69	9.75	9.98	9.72	10.91	10.38	9.22	9.88	10.46	8.85	9.32	10.55	9.77	10.25	9.24	10.01	9.51	9.65	10.05	9.16	9.59	9.91	9.92	10.19	9.74	9.41	10.54	9.89	9.81	9.13	9.36	10.17	10.43	10.1	9.18	9.59	10.01	9.48	10.34	9.62
ARRDC3	8.32	7.87	7.08	7.16	6.38	8.45	7.63	7.01	8.11	7.37	9.04	8.78	8.04	7.24	8.82	7.51	8.08	8.18	8.07	7.75	7.72	8.49	9.31	8.25	7.99	8.88	8.73	8.72	7.24	7.16	8.03	7.76	8.63	8.55	8.74	8.37	8.85	8.49	8.82	7.74	8.75	7.49	8.39	8.51	8.22	8.67	7.76	9.6	8.3
C15orf38	8.84	8.59	8.81	8.87	8.35	9.59	9.36	9.41	8.89	8.32	8.68	8.7	8.88	10.15	9.93	8.41	8.95	9.61	8.93	9.29	9.92	8.96	9.24	9.57	9.74	8.96	9.75	8.61	8.35	9.2	9.11	9.41	9.29	9.21	9.68	10.55	9.43	9.25	8.79	9.31	9.17	10.22	9.99	9.48	8.81	8.6	9.12	10.25	9.37
ATF7IP	5.7	5.47	5.54	5.4	3.66	5.19	4.49	4.8	6.14	3.94	4.21	4.34	5.09	2.74	5.37	4.17	5.03	4.57	3.84	4.58	5.47	4.75	4.94	3.17	4.06	2.83	5.44	5.68	2.91	4.41	5.88	5.74	5.38	3.94	5.01	5.17	4.42	3.49	3.86	5.35	5.83	5.6	5.87	4.83	4.09	6.4	4.93	3.9	3.55
TNK2	11.19	11.89	11.2	12.08	10.86	11.26	11.58	11.45	11.1	11.19	10.96	11.89	11.22	11.17	11.69	11.68	11.79	11.75	11.2	10.94	11.18	11.45	11.34	10.76	10.99	10.95	11.34	11.14	11.28	11.15	11.22	11.17	11.08	11.29	11.27	11.72	11.07	11.07	11.34	10.71	11.47	11.17	11.37	11.11	11.09	11	11.25	11.63	11.41
BTG3	11.03	13.68	13.16	13.93	13.01	14.07	12.36	13.67	13.2	14.37	14.05	13.32	11.92	12.81	14.01	12.77	13.49	14.09	12.88	12.17	12.74	12.94	13.82	13.5	13.72	13.42	12.95	12.98	12.38	12.74	12.98	12.74	14.05	13.4	13.34	13.81	13.88	13.14	12.8	12.14	13.65	13.08	13.64	13.6	14.94	12.96	12.57	14.19	13.48
DCC	7.66	7.17	7.32	6.76	7.79	7.11	7.83	6.97	7.89	5.21	8.1	8.52	6.58	7.3	8.84	6.59	7.87	8.46	6.8	7.4	7.19	8.22	8.37	7.26	7.23	6.82	7.1	8.39	7.17	8.18	7.77	8.19	8.78	7.45	6.78	8.06	8.38	7.62	5.32	7.16	8.83	7.43	8.39	7.35	6.73	7.81	6.72	7.4	6.3
NSL1	11.15	12.01	10.19	11.14	10.69	11.31	10.89	10.64	10.73	10.92	10.75	11.83	10.85	10.53	11.24	10.27	11.24	11.4	11.02	9.84	10.52	10.93	11.15	10.5	11.08	10.34	11.01	11.22	9.88	10.45	10.46	10.46	11.49	11.82	11.22	11.26	11.46	11.09	11.47	9.99	10.97	10.64	11.41	11.24	11.41	11.02	10.88	11.15	10.86
GK	9.45	10.2	9.32	8.44	8.5	9.12	8.82	9.36	9.33	9.52	9.01	8.73	7.98	8.94	9.46	7.82	10.62	9.38	8.2	8.68	8.86	8.48	9.41	9.29	9.07	9.23	8.54	8.82	8.33	8.31	9.36	9.46	9.3	9.48	8.48	9.35	8.92	8.55	8.02	8.09	9.27	9.11	9.13	8.65	9.38	8.59	9.13	11.14	8.99
MGC39900	12.51	13.96	12.34	12.92	11.99	12.38	12.43	12.25	12.47	12.7	10.56	12.75	10.84	10.63	13.27	11.97	11.75	12.45	11.38	11.14	10.34	11.81	11.7	10.77	11.25	10.67	12.2	12.41	11.58	11.75	11.56	11.55	13.11	13.59	11.76	12.42	11.83	11.63	11.92	11.23	12.48	11.31	11.74	12.14	12.81	12.04	12.4	11.3	11.55
TM7SF2	14.07	14.53	13.51	14.14	14.01	13.82	14.8	14.05	13.86	13.93	13.09	14.97	12.45	14.52	14.66	14.81	13.07	15.16	13.62	13.44	13.84	13.51	14.31	13.89	13.41	12.9	13.31	13.53	13.8	13.84	14.07	13.5	13.91	14.36	13.97	14.14	13.95	13.75	14.75	13.44	13.63	13.36	13.65	15.13	13.91	13.07	14.08	14.1	13.26
NOPE	9.42	9.08	9.64	7.91	7.37	9.81	12.09	9.5	10.01	7.13	8.4	8.04	11.23	8.35	8.74	9.33	9.04	9.67	8.44	9.9	9.93	10.08	9.5	7.32	9.26	9.48	8.26	9.82	9.37	9.77	10.05	10.13	8.53	7.69	9.87	10.03	8.75	8.66	9.15	9.18	10.21	9.68	10.06	9.07	8.76	9.8	9.3	9.62	9.43
PLEKHB2	10.06	11.16	9.09	10.16	9.97	10.35	10.08	9.98	9.63	10.72	10.38	11.22	10.19	12.46	11.27	9.55	10.66	11.87	10.22	9.62	11.29	10.76	11.2	11.09	12	10.43	10.68	10.8	9.89	10.36	11.31	11.29	11.04	10.8	10.67	11.45	10.72	10.53	10.27	10.52	11.79	12.04	11.48	10.81	11.18	10.23	10.69	12.35	10.31
SYT2	8.31	8.51	8.2	7.37	6.91	8.94	8.65	8.3	8.45	6.45	8.1	8.51	8.23	9.43	8.55	8.49	8.29	9.25	8.04	8.49	8.36	8.54	8.75	7.85	8.06	8.56	8.11	8.96	8.45	8.67	8.72	8.89	9.04	9.04	9.37	8.64	8.23	7.94	8.59	8.32	8.86	9.47	9.22	8.87	8.51	8.35	8.84	8.91	7.54
UPF3A	14.03	15.42	14.11	14.6	14.4	14.59	14.92	13.58	13.95	14.48	14.46	15.74	15.01	14.28	15.58	14.21	15.13	15.95	15.27	14.01	13.68	14.67	15.29	14.33	15.01	13.88	14.72	15.27	14.13	14.81	14.95	14.69	16.24	15.67	14.86	15.41	15.52	15	15.54	14.46	15.6	14.27	15.74	14.44	15.9	15.3	14.81	14.45	14.79
PLEKHM1	8.48	7.86	7.85	6.64	5.73	8.01	7.17	8.44	8.17	6.25	7.44	7.98	8.1	7.31	7.89	7.78	7.53	8.26	6.28	8	8.32	8.14	8.2	7.76	7.57	8.12	7.46	8.4	7.67	8.29	8.87	8.67	7.63	7.81	8	8.41	7.96	7.57	6.98	7.91	8.73	8.48	8.69	8.87	8.17	7.77	8.78	8.52	7.08
KIAA0372	12.97	12.43	12.26	12.99	11.78	13.26	12.76	12.57	12.03	12.7	12.27	13.82	11.86	12.53	13.11	12.39	13.26	13.64	12.67	11.85	11.82	12.58	12.85	12.52	12.98	11.91	12.87	13.54	11.82	12.78	12.69	12.56	14.27	13.48	13.06	13.44	13.33	13.05	12.88	12.18	13.51	12.61	13.3	13.29	13.61	12.71	12.97	12.98	12.44
RPA3	14.06	14.1	12.6	12.89	12.91	13.89	12.61	13.38	13.07	13.58	12.33	13.6	13.21	13.22	13.42	11.97	12.8	14.06	12.81	12.48	12.58	12.41	12.97	13.55	12.7	12.15	12.9	13.19	11.76	12.33	12.36	12.68	14.4	13.26	13.27	13.37	12.81	13.36	13.73	12.01	13.02	13.18	12.46	13.49	13.44	12.75	12.26	13.73	12.89
BCLAF1	14.17	14.39	13.85	14.49	13.55	14.55	14.02	14.39	13.87	14.68	14.13	15.03	13.53	13.99	15.32	13.95	14.7	14.78	14.27	13.49	13.17	14.3	14.63	14.07	14.17	13.5	14.3	14.87	13.34	13.95	14.03	13.85	15.67	15.09	14.32	14.7	15.03	14.68	14.36	13.4	15.1	13.82	14.52	14.43	14.9	14.13	14.19	14.29	13.81
PLA2G6	10.78	11.04	10.57	10.26	9.7	10.99	10.41	10.73	10.74	9.61	10.03	11.38	10.76	10.87	11.43	10.85	10.7	11.69	9.7	10.62	10.76	11.16	11.41	10.97	10.85	10.43	10.73	10.79	10.45	10.88	11.22	11.21	11.46	10.83	10.91	11.32	10.27	10.55	10.4	10.57	11.49	11.37	11.3	10.26	11.02	10.53	10.36	11.13	10.28
ZBTB7A	10.38	10.63	9.76	9.64	9.5	10.32	10.32	9.74	9.82	9.39	9.55	10.3	10.38	10.37	9.75	9.61	9.94	10.51	9.43	9.72	10.03	9.62	10.06	10.17	10.32	9.87	9.9	10.08	9.61	9.64	10.38	10.2	10.86	10.75	10.13	10.76	9.37	10.22	10.22	10.07	10.77	10.4	10.46	9.21	9.89	9.84	9.89	10.25	10.21
BET1	9.72	10	8.5	9.36	8.68	9.76	9.56	9.08	9	9.23	9.06	9.78	9.56	10.53	10.37	8.73	9.36	10.34	8.93	8.36	9.46	9.08	9.93	9.94	9.6	8.8	9.73	9.61	8.74	9.01	9.97	9.43	10.27	10.41	9.83	10.3	9.98	9.86	9.27	8.82	9.89	10.21	9.41	9.27	9.56	9.06	9.43	10.25	10.16
CD164	10.46	10.29	8.61	10	9.38	10.13	10.42	9.23	9.12	8.76	10.42	10.94	10.09	11.55	10.94	9.23	10.46	11.25	9.86	9.76	10.8	10.56	10.82	10.48	10.93	10.37	10.68	10.16	9.66	9.9	10.01	10.18	10.84	10.72	10.76	11.46	10.68	11.11	10.16	9.75	10.37	11.23	10.62	9.98	10.25	10.22	9.69	11.68	10.45
SUNC1	6.43	5.98	5.87	4.73	4.73	5.55	6.02	6.29	6.27	2.81	4.49	4.9	5.82	5.31	7.02	5.76	5.53	5.78	4.69	6.34	5.6	6.03	6.09	6.19	5.17	6.09	5.01	6.3	5.68	6.22	6.78	7.03	5.65	5.71	5.91	6.42	4.31	6.41	4.94	6.38	6.85	6.3	6.64	5.55	6.78	5.38	4.8	6.63	6.55
ALDH7A1	12.63	12.48	12.68	13.26	12.5	12.64	12.4	12.92	12.86	12.9	12.32	13.96	11.71	11.74	13.82	12.42	11.76	13.07	12.39	12.38	11.6	12.73	13.56	12.47	12.01	11.65	13.92	12.56	11.72	11.59	12.45	12.7	13.02	12.8	13.29	12.74	12.22	12.19	12.31	11.44	11.37	12.58	11.28	13.6	12.84	12.45	11.47	11.87	11.91
PTF1A	8.57	8.98	9.3	8.53	6.13	8.85	8.02	9.2	9.39	7.72	7.17	8.29	8.87	7.11	9.04	8.71	8.45	10.18	7.5	9.21	9.32	9.62	9.13	7.38	8.93	8.71	8.47	9.52	9.11	8.95	9.85	9.73	9.28	9.12	8.73	9.3	7.72	8.84	7.11	8.9	9.91	9.51	9.64	8.51	8.43	8.2	8.49	9.33	8.43
GENX-3414	6.59	7.03	7.93	7.62	6.02	6.5	7.03	7.64	8.36	6.48	7.19	8.13	8.45	10.01	8.79	7.82	7.14	10.29	5.67	7.65	9.1	8.14	8.41	8.29	8.73	8.22	6.96	8.45	7.48	8.38	9.26	8.63	8.24	8.58	7.65	9.72	7.21	7.96	6.63	7.6	8.41	9.15	9	7.7	6.78	8.23	7.2	9.71	7.78
ARHGAP24	6.69	4.45	6.74	8.07	6.16	4.3	7.21	5.48	6.52	7.63	4.66	5.24	6.25	8.02	7.74	5.7	5.81	7.92	5.61	6.61	7.57	6.19	7.03	7.87	8.24	6.64	6.32	6.58	5.55	6.32	7.94	7.07	7.22	6.99	6.73	8.22	7.1	6.57	5.84	7.28	6.73	7.02	6.82	7.41	6.12	6.58	6.05	7.13	6.87
PEG3	13.08	14.09	11.09	10.86	9.86	11.51	11.71	10.68	11.09	10.72	12.34	12.65	6.16	12.23	13.98	11.25	12.09	11.33	12.27	11.54	13.11	12.48	12.14	12.55	13.13	12.35	11.66	12.19	12.14	11.75	13.54	13.69	13.09	14.21	10.56	12.63	12.75	13.39	8.5	10.11	11.32	12.24	10.98	11.34	12.5	12.28	14.12	12.15	13.15
ALS2CR2	9.81	10.5	9.28	14.47	9.27	10.47	9.74	9.91	9.86	9.44	9.44	10.03	8.82	10.04	10.82	9.28	9.67	11.27	10.01	9.16	9.42	10.19	10.34	9.93	9.93	8.81	10.17	10.64	9.22	9.88	10.06	9.81	9.72	10.69	10.46	10.08	10.07	9.82	9.42	9.46	10.38	10.69	9.86	10.1	10.36	9.63	10.42	10.85	9.41
YIPF4	10.37	10.22	9.81	10.58	9.94	11.12	10.91	10.88	10.26	10.59	10.45	11.11	11.03	11.2	10.67	9.76	10.61	11.39	10.79	9.77	10.8	10.37	10.57	10.89	11.39	10	10.5	10.85	9.8	10.04	10.14	10.37	10.85	11.49	11.21	11.23	11.1	10.39	10.95	10.24	10.7	11.45	10.95	11.44	10.61	10.39	10.66	11.31	10.34
B3GALT5	3.61	3.93	5.25	2.89	2.1	5.16	4.26	5.41	5.51	2.41	2.77	4.34	4.55	3.26	6.12	4.92	3.58	4.49	2.74	5.02	5.36	5.84	5.33	3.14	4.5	4.5	4.27	5.69	4.95	4.49	6.29	5.99	5.14	5.09	4.41	4.72	3.19	4.29	3.81	4.6	5.84	5.67	6.06	4.48	4.41	5.49	3.82	6.41	3.69
LOC200383	7.27	5.23	6.41	6.59	5.32	5.39	5.7	5.16	7.37	6.2	5.28	5.14	7.46	3.95	6.6	4.04	5.71	5.57	6.2	5.9	5.41	5.81	5.99	6.98	6.94	4.99	6.79	6.07	3.51	4.71	6.5	6.69	7.26	4.17	7.42	6.22	3.19	6.95	5.12	5.64	7.15	6.5	5.71	7.65	7.79	7.14	6.19	5.79	5.73
ADAM11	8.84	8.7	8.4	7.85	7.67	9.08	9.32	9.06	8.41	8.46	8.29	8.76	7.32	8.79	8.6	7.42	8.63	9.05	8.81	8.32	8.58	8.85	9.01	8.13	8.41	9.06	8.32	8.97	8.4	8.27	9.51	8.86	8.28	8.4	8.48	8.49	8.52	8.37	8.57	8.89	9.45	8.58	9.07	9.33	9.39	8.49	9.02	8.69	9.08
PLK3	11.24	11.48	10.39	11.48	11.21	11.67	12.36	10.62	11.02	12.36	12.45	12.11	12.05	13.43	11.6	10.96	11.68	13.29	11.85	12.19	12.37	12.41	13.01	12.69	12.65	13.66	12.06	11.41	11.55	11.85	12.06	12.23	12.37	12	12.48	13.38	12.35	11.93	12.39	11.69	11.94	12.56	11.73	12.36	12.89	11.62	11.71	13.32	12.56
ERCC4	6.53	7.34	6.75	6.2	5.48	6.64	6.63	6.8	6.82	5.81	6.09	5.8	6.24	6.22	7.07	6.16	6.36	6.58	5.46	6.35	6.78	6.73	6.93	5.39	6.37	6.15	6.5	6.81	6.14	6.24	6.8	6.78	6.69	6.87	6.44	6.99	6.76	6.52	5.43	6.1	6.91	6.88	7.07	6.46	6.49	6.51	6.77	7.34	6.39
FAIM2	9.64	10.82	10.16	9.46	8.53	11.27	10.11	10.24	10.48	9.34	10.53	11.1	11.55	12.13	11.62	10.81	11.29	12.36	10.53	11.03	12.24	11.4	11.87	11.24	12.17	10.42	11.06	11.03	11.17	11.17	11.44	11.31	11.29	11.37	11.27	11.47	11.84	10.46	11.13	10.66	11.18	12.32	11.95	11.34	11.56	10.61	10.83	11.62	10.36
JAG2	10.36	10.3	10.46	10.74	11.08	10.59	11.01	11	9.69	10.56	10.53	11.29	9.41	11.32	10.04	9.62	10.76	11.66	11.07	10.27	10.38	11.05	11.22	10.17	10.94	9.97	10.67	10.38	10.78	11.01	11.24	10.45	10.9	10.97	11.41	10.86	10.98	10.81	10.21	10.17	10.88	10.76	11.52	11.47	10.56	10.63	11.57	10.83	11.03
BMP2K	9.75	9.95	9.03	9.54	9.3	9.41	10.16	9.04	8.8	9.24	9.37	9.81	9.33	10.56	9.31	8.9	9.91	10.46	9.79	9.16	10.14	9.76	9.47	9.79	9.49	9.39	10	9.8	8.78	9.15	9.64	9.81	10.05	9.61	10.06	10.89	9.8	9.86	9.31	9.09	9.63	10.21	9.89	9.4	9.36	9.94	9.8	10.21	9.55
UPF2	9.43	10.24	9.69	9.79	9.52	9.73	10.1	9.81	9.67	9.91	9.44	10.24	10.18	9.92	10.89	9.37	9.95	10.41	9.99	8.44	9.83	9.66	9.9	10.01	10.14	9.09	9.8	10.19	8.68	9.53	9.63	9.48	10.81	10.3	9.86	10.33	9.68	9.98	10.18	9.12	9.89	9.92	10.62	10.11	10.32	9.83	9.9	9.88	9.74
ANAPC7	9.43	10.09	9.67	9.56	9.44	9.76	9.41	10.11	9.52	9.99	8.75	10.18	9.88	8.97	9.63	8.39	9.57	10.38	9.47	8.59	9.32	9.64	9.94	9.53	9.94	8.79	9.41	9.47	8.76	8.95	9.49	8.98	9.6	9.61	9.39	9.7	9.69	9.34	9.42	8.74	9.35	9.53	9.75	10.41	9.66	9.35	9.56	10.17	8.86
FLJ22814	9.87	7.33	3.75	2.87	2.04	3.35	6.63	3.61	4.84	2.49	3.79	5.23	3.58	5.61	3.67	2.35	6.4	4.21	4.17	6.95	9.44	3.74	7.07	5.05	2.85	8.33	5.94	5.17	2.81	2.91	4.6	8.02	2.63	3.28	7.76	6.15	3.22	6.49	3.99	7.96	6.96	5.22	4.78	2.91	6.87	8.45	3.5	5.55	6.33
RNH1	8.44	8.7	8.53	7.9	6.45	8.7	7.28	8.66	8.49	6.98	7.41	8.14	7.86	7.77	8.71	8.06	8.04	8.93	6.99	8.4	8.69	8.68	8.52	7.38	8.29	8.15	8.34	8.78	8.23	8.37	9.1	8.9	8.7	8.6	8.62	8.59	7.84	7.71	7.29	8.11	9.05	8.83	9.08	8.22	8.63	8.37	8.08	8.66	7.41
SH3TC1	9.72	8.74	8.55	8.1	7.65	8.53	9.63	8.34	8.46	7.09	10.72	8.58	8.79	10.63	8.42	9.19	9.22	10.33	9.79	9.68	10.38	9.19	10.13	10.23	9.26	10.65	9.83	8.83	8.35	9.71	9.16	9.96	8.42	9.68	10.27	10.68	9.41	9.85	9.4	8.98	8.96	10.84	9.39	9.86	9.71	9.51	8.85	11.12	9.45
KIF3C	9.88	10.78	9.6	9.92	8.75	10.52	10.33	10.25	9.84	9.89	10.36	11.24	10.22	11.02	10.35	9.83	10.89	11.68	10.5	9.08	10.5	11.31	10.78	10.27	11.09	9.76	10.65	10.87	9.62	10.18	10.66	10.36	10.3	11.23	10.35	10.53	11.18	10.11	9.89	9.59	10.54	11.59	11.34	11.82	10.5	10.32	10.69	10.71	10.15
LOC283868	7.48	7.97	7.45	6.75	6.31	7.52	7.06	7.39	7.9	6.84	5.82	7.2	6.6	6.05	7.89	6.55	7.25	8.2	6.85	7.33	7.12	7.9	7.59	4.01	5.61	6.92	7.26	7.63	6.55	6.38	8.01	7.65	7.65	7.44	7.48	7.01	6.56	6.94	6.26	6.42	7.97	7.61	7.98	7.96	7.27	6.97	7.54	7	7.25
DDOST	13.59	13.64	12.67	13.12	12.86	13.61	13.75	13.04	12.84	13.01	13.36	14.13	13.33	13.71	14.12	14.01	13.61	14.36	13.22	13.23	13.74	13.89	13.62	14.01	13.64	13.54	13.7	13.24	12.56	13.24	13.42	13.53	13.8	14.02	13.75	14.34	13.76	13.88	14.03	12.89	13.43	13.63	13.53	14.02	13.72	13.46	13.58	14.36	13.72
LOC390705	8.2	14.3	7.21	2.89	2.04	6.89	3.36	6.76	7.65	6.18	2.72	11.53	5.12	4.95	14.92	5.09	7.17	8.43	6.65	6.69	7.96	6.47	9.17	9.68	5.2	5.67	6.97	6.69	5.18	6.26	7.4	8.24	8.39	6.96	5.69	5.93	3.9	11.21	8.28	6.62	7.38	7.42	7.59	8.81	11.25	8.94	8.38	5.76	8.38
WNK2	6.24	6.93	6.82	5.35	5.53	5.93	6.98	6.97	6.64	6.29	5.13	5.37	5.02	5.25	6.76	5.47	4.57	5.71	5.72	6.23	6.17	6.74	6.26	5.31	4.82	6.26	5.73	6.36	5.87	5.91	6.95	6.48	6.57	5.94	5.8	6.56	6.19	5.21	3.23	6.56	7.52	6.37	7.42	6.4	5.41	3.62	5.43	6.53	5.62
S100A5	8.28	8.25	8.24	5.77	5.38	8.31	7.36	8.65	8.53	6.9	6.33	6	8.03	6.79	8.73	8.88	7.08	9.05	6.33	8.93	8.87	8.85	8.7	6.26	7.08	8.66	8.04	8.23	7.82	7.89	8.99	9.16	8.37	8.2	8.01	8.63	6.54	7.23	5.94	8.8	9.23	8.68	8.88	7.68	7.77	7.29	7.22	8.47	8.19
LOC653464	10.69	11.42	10.04	10.86	10.45	10.43	10.77	10.2	10.25	11.32	10.4	11.66	10.31	10.61	11.27	9.81	10.25	11.42	10.6	10.3	10.09	8.87	10.7	11.93	10.75	9.94	11.07	10.62	9.58	10.88	11.5	10.49	11.21	10.35	11.21	12.54	10.38	10.49	10.69	10.98	12.15	11.28	10.88	12.02	10.59	11.05	11.28	11.99	10.92
IFNGR1	14.14	13.5	13.05	14.03	13.25	14.07	14.36	12.95	13.06	13.41	14.11	14.34	13.87	14.59	14.31	13.77	14.52	14.8	14.2	13.79	14.47	13.71	14.25	14.19	14.4	14.3	14.44	14.36	12.88	13.39	13.48	14.16	14.02	14.29	14.73	15.02	14.06	14.46	14.12	14.02	13.92	14.51	14.37	14.25	14.12	14.24	13.81	15.07	13.84
RERG	8.5	8.49	8.35	9.05	6.61	7.92	8.74	8.54	8.76	7.35	8.12	8.65	8.41	9.22	8.58	8.85	8.69	8.93	8.25	8.59	9.25	9.16	9.32	8.97	8.91	9.09	9.38	8.97	8.26	9.02	9.68	8.92	8.67	9.47	9.94	9.97	8.1	8.99	8.7	9.27	9.36	9.83	9.12	8.64	7.74	8.93	8.43	10.47	8.79
RABGAP1L	10.39	9.87	8.04	9.01	8.4	8.74	10.7	8.37	8.59	7.79	9.52	9.29	9.95	11.54	9.2	8.54	9.77	9.31	8.84	10.02	11.27	9.77	10.04	10.5	10.84	10.49	10.52	9.49	8.36	9.38	9.27	10.78	9.64	10.09	10.77	12.1	9.62	10.09	9.51	10.5	10.05	10.82	10.24	9.55	10.38	10.7	8.99	10.81	10.75
PVRL1	11.82	13.3	10.29	11.69	10.45	13.52	13.56	11.98	11.36	10.58	12.93	15.04	11.99	13.37	13.55	13.75	13.57	13.64	12.25	13.18	12.06	13.53	14.01	13.82	12.65	13.23	13.53	13.65	11.91	13.84	13.38	13.67	14.5	14.08	14.12	13.97	13.92	14.15	13.93	13.14	14.68	13.4	13.19	13.9	14.18	13.36	13.24	13.55	12.94
PPAPDC3	12.52	12.87	12.3	12.63	12.2	12.21	12.37	12.86	11.89	12.56	11.85	12.68	11.22	12.75	13.32	12.76	12.07	13.24	12.42	11.8	12.01	12.41	12.93	12.18	12.72	11.91	12.14	12.83	11.96	12.31	13.06	11.83	13.29	13.5	12.67	13.71	12.84	12.25	12.62	12.39	13.64	13.12	12.75	13.01	12.66	11.86	12.83	12.53	12.65
ANKH	8.86	8.54	8.29	9.2	8.16	8.64	8.36	8.96	8.93	8.17	8.83	9.78	9.22	9.47	9.12	8.5	8.63	10.32	7.89	8.69	8.93	9.86	9.7	9.83	10.08	9.6	9.6	9.45	8.28	8.72	9.78	9.28	9.9	8.7	8.33	9.95	9.2	9.16	8.42	8.44	9.7	10.39	9.01	10.14	8.78	8.88	9.67	10.22	9.61
ZNF318	11.62	12.33	10.45	10.95	10.32	11.18	11.62	10.9	10.87	10.62	11.04	12.26	11.72	11.27	12.21	10.51	11.94	12.17	11.55	10.67	10.85	11.04	11.49	11.01	11.38	10.33	11.24	11.43	10.51	11.18	11.07	11.37	11.91	11.87	11.15	11.64	11.91	11.53	11.54	10.65	11.73	10.94	11.52	11.41	11.85	11.4	11.4	11.22	10.82
C20orf12	8.92	9.96	8.42	8.07	8.41	8.98	8.36	8.31	7.98	8.46	8.62	9.39	9.65	8.58	10.41	8.31	9.55	9.52	7.91	8.29	8.21	8.47	8.5	8.88	8.47	7.94	8.68	9	8.05	8.37	8.76	8.61	9.84	9.08	8.68	9.03	9.16	9.64	9.4	8.7	9.14	8.94	8.83	9.34	8.49	8.73	8.83	9.81	8.49
SGTB	8.35	8.4	7.33	8.65	7.66	8.35	8.81	8.1	7.88	8.26	8.69	9.05	7.4	9.77	9.62	7.5	8.6	9.86	8.78	7.47	8.47	8.03	8.75	9.37	9.18	8.51	8.01	8.93	7.72	8.46	7.92	8.47	9.55	8.51	9.37	9.63	8.77	8.63	8.86	8.21	9.34	9.61	8.9	9.64	9.22	8.3	8.63	10.7	8
GPR125	8.66	9.96	10.84	10.49	10.77	9.35	8.64	11.16	10.69	10.89	8.94	10.41	9.56	8.22	10.86	9.63	9.48	10.31	10.12	7.98	8.29	9.79	9.99	9.09	9.48	8.51	9.51	10.01	8.14	8.57	8.94	8.8	10.06	9.8	8.85	8.79	9.44	9.36	10.12	7.99	9.49	8.66	9.52	9.59	9.74	9.6	9.86	8.8	8.75
ELAVL1	13.24	14.3	13.16	13.35	13.49	13.51	13.32	13.55	13.1	13.81	12.48	13.5	12.19	12.37	12.72	12.38	12.64	13.75	12.79	11.83	11.65	12.67	12.94	12.38	12.52	11.75	12.67	13.03	12.6	12.23	12.9	11.98	13.63	13.76	12.48	12.22	13.17	13.04	12.93	11.73	13.52	11.91	12.75	12.79	12.85	12.52	12.94	12.38	12.29
BBC3	13.63	14.44	13.21	15.18	14.03	13.93	14.56	13.59	13.52	15.19	14.16	15.02	13.53	13.59	14.52	13.82	14.08	14.97	14.39	13.05	13.35	14.77	14.37	13.65	13.6	13.06	14.02	14.15	13.85	13.42	14.35	12.93	14.87	14.52	13.63	14.41	14.03	14.79	14.58	12.76	14.12	13.08	14.42	14.01	14.4	14.46	13.91	13.81	13.95
IL6ST	8.75	7.87	7.79	8.75	8.04	7.69	9.41	7.11	7.62	7.64	9.55	9.34	8.21	10.31	9.32	8.76	9.6	9.02	8.58	9.16	9.7	8.74	8.75	9.46	9.13	9.79	8.83	9.18	7.69	7.84	8.63	9.39	8.74	9.21	10.18	10.98	9.07	8.75	8.65	9.58	9.32	9.65	8.6	9.11	8.33	9.71	7.43	10.9	9.51
NUP153	12.49	13.16	11.65	11.94	11.5	12.24	12.01	12.09	11.92	11.23	11.85	13.25	12.24	12.1	13.15	11.47	12.78	13.25	12.36	11.37	11.8	11.81	12.54	12.15	12.2	11.54	12.41	12.71	11.28	11.93	12.13	12.17	13.25	12.76	12.06	12.63	12.69	12.54	12.36	11.62	13	12	12.68	12.67	12.91	12.33	12.35	12.39	11.82
FYB	12.14	11.1	8.59	10.02	9.24	9.65	12.27	8.99	9.77	8.12	10.82	10.95	10.37	12.14	9.73	9.85	11.34	10.75	10.88	12.14	13.37	11.1	11.61	11.12	10.54	12.32	12.22	11.05	10.21	10.93	10.16	12.4	10.16	10.47	12.59	12.68	10.9	12.07	10.3	12.21	11.03	11.25	11.65	9.5	11.9	12.2	10.64	12.86	11.22
SPATA20	11.64	11.21	11.59	11.92	10.63	11.65	12.17	10.71	11.04	10.52	10.28	11.65	11.54	12.83	12.19	11.46	11.04	13.3	11.55	11.14	12.69	11.29	12.37	12.01	12.75	11.32	11.77	11.56	11.63	11.6	11.84	12.06	12.05	12.58	12.01	12.47	11.22	11.07	13	11.84	11.87	13.55	12.34	12.01	11.76	11.51	11.7	12.02	12.29
SFRS14	9.6	10.58	8.49	9.59	8.76	9.58	9.66	9.49	8.96	9.73	8.75	10.11	8.25	9.1	9.91	8.7	8.96	10.52	9.55	8.06	9.11	9.81	9.91	9.02	9.75	8.45	9.51	9.44	8.33	8.53	10.21	8.79	9.78	9.81	8.82	9.41	9.78	9.37	8.49	8.05	9.84	9.34	9.36	9.69	8.69	9.3	9.33	9.43	9.35
AZGP1	10.02	9.27	9.55	9.3	7.58	8.84	8.78	9.74	9.91	7.92	7.54	8.8	9.71	7.82	9.66	10.55	8.51	9.08	6.43	9.94	9.79	10.2	10.25	7.96	8.86	9.82	8.52	10	9.66	9.65	10.31	10.39	8.95	8.86	9.35	10.34	7.91	9.02	8.28	10.22	10.92	9.67	10.3	8.72	8.49	8.56	8.93	10.22	8.3
ADCY7	11.62	10.47	11.11	11.74	10.71	10.82	11.55	11.14	11.08	11.22	10.31	11.21	9.52	12.23	11.02	10.07	11.22	11.24	11.42	10.74	11.94	11.05	11.48	10.69	10.88	9.93	11.89	10.95	10.39	10.86	10.57	11.24	11.16	11.21	11.63	11.98	11.52	11.66	10.54	11.06	11.29	11.85	11.06	10.69	12.02	11.25	11.3	11.68	11.12
XKR8	12.66	12.41	11.22	12.19	11.07	12.41	12.5	11.31	11.51	11.25	11.68	12.77	11.35	12.15	12.57	11.66	11.62	13.23	11.38	11.53	12.19	11.99	12.12	12.49	12.08	12.04	12.12	11.66	11.47	11.42	11.79	12.32	12.07	12.28	12.3	12.43	12.36	12.24	12.69	11.67	12.1	12.43	11.52	12.48	11.98	11.72	12.45	12.55	12.35
LIMS1	10.46	10.44	9.85	11.63	10.76	11.37	11.21	10.68	10.19	10.99	11.3	11.4	10.86	11.89	11.57	11.27	10.99	11.92	11.39	10.44	11.22	10.95	11.06	11.37	11.74	11.05	11.22	11.28	10.21	10.3	10.13	10.88	11.63	11.1	11.07	11.98	11.3	11.21	11.28	10.81	11.37	12	11.39	11.87	11.04	10.87	10.7	12.16	10.68
PDZD7	11.59	6.23	6.18	5.21	3.86	5.8	6.55	6.11	6.66	4.89	7.12	8.28	6.46	8.8	6.25	5.19	7.41	8.36	7.85	7.07	8.3	7.93	8.3	6.28	7.84	6.23	6.76	7.67	5.88	7.16	7.38	6.99	8.69	6.87	6.78	7.53	7.78	6.24	8.46	6.67	7.57	8.48	7.39	7.29	7.61	7.78	7.94	7.04	6.41
XAB2	8.65	8.81	8.03	7.95	7.35	8.38	8.3	8.59	8.49	8.19	7.53	8.23	7.93	8.1	8.23	8.26	8.09	8.74	7.28	7.83	8.45	8.09	8.24	7.98	7.83	7.86	8.16	7.93	7.19	7.7	8.21	8.04	9.05	8.96	8.32	8.35	8.17	8.16	8.16	7.94	8.6	7.9	8.51	7.99	8.65	8.1	8.09	7.82	8
C16orf52	8.79	8.88	7.88	8.19	7.68	8.69	8.42	8.32	8.46	8.34	8.38	8.97	8.91	7.28	9.44	8.45	8.31	8.79	8.41	7.53	7.95	8.19	8.71	7.39	7.93	7.1	8.45	8.25	7.82	7.8	7.86	7.92	9.02	8.88	7.95	8.56	8.63	8.31	8.51	7.41	8.71	7.64	8.57	8.55	8.87	8.29	8.35	7.98	7.81
CD177	6.49	5.84	6.66	5.88	4.9	5.82	5.13	6.48	6.76	3.49	4.58	5.45	7.86	4.63	6.23	6.22	5.78	6.69	3.84	6.6	5.47	6.32	6.05	5.92	4.91	6.4	5.34	6.66	6.8	6.85	6.74	6.83	5.4	5.4	6.64	6.79	3.9	5.15	3.9	6.77	7.38	6.23	6.83	5.98	5.1	4.93	6.41	6.57	5.31
PDYN	5.84	5.42	5.94	3.05	2.26	5.41	4.22	5.72	6.43	2.77	3.39	4.67	5.5	3.46	5.29	4.58	4.57	6.17	2.38	5.58	2.56	4.85	4.73	4.67	4.66	5.08	3.73	6.26	5.14	6.4	6.61	6.45	3.72	5.2	5.33	5.39	3.36	3.34	2.81	5.69	6.51	6.19	6.63	2.29	4.29	4.54	3.5	5.49	3.55
C20orf166	3.32	3.58	4.09	3.05	4.5	3.79	2.54	3.36	4.31	2.79	3.07	4.68	2.77	2.83	2.74	2.58	3.05	3.57	2.38	3.1	2.56	3.29	3.26	3	3.12	2.89	3.17	3.32	3.04	3.8	3.73	2.89	3.26	3.68	2.54	4.04	3.36	3.35	2.81	2.98	3.45	3.1	3.32	2.26	3.5	2.56	3.5	4.1	2.54
KCTD16	7.31	8.74	8.92	8.79	8.01	9.49	9.49	7.35	9.47	8.2	8.55	8.77	6.77	8.59	7.44	7.07	9.18	9.85	6.91	7.76	8.56	8.46	9.17	7.93	9.2	7.19	8.82	8.85	8.22	8.98	9.39	9.01	7.42	8.52	8.02	7.78	10.3	8.79	7.65	6.86	8.14	8.77	9.19	9.06	8.89	7.54	9.02	8.52	8.11
OR12D2	7.68	7.43	7.77	4.87	3.95	7.26	6.16	8.07	7.95	2.79	5.74	6.53	7.21	5.94	7.26	6.4	6.8	7.71	4.38	7.49	5.97	7.07	6.71	6.91	6.96	7.32	6.11	7.97	6.91	8	8.22	8.28	6.55	6.66	7.19	7.66	3.36	5.48	4.75	7.52	8.55	7.96	8.29	3.2	7.05	6.44	5	7.56	6.07
CCNF	7.93	7.73	6.63	7.03	6.05	7.8	6.82	7.39	7.9	6.69	6.38	8.21	7.02	5.56	6.49	5.95	6.94	7.99	7.02	6.48	5.51	7.39	6.9	6.09	6.67	5.88	7	7.38	6.22	7.22	7.29	6.94	7.37	6.99	7.08	6.83	6.6	7.14	5.98	6.18	7.31	6.96	7.64	5.99	7.06	6.73	6.52	6.59	6.08
SDHC	11.25	12.29	10.54	11.17	10.59	11.32	11.37	11.2	11.04	11.12	11.44	12.06	11	11.56	11.75	10.97	11.3	12.07	11.06	10.82	11.18	12.12	11.82	11.93	10.85	11.04	11.15	11.28	10.36	11.27	11.26	11.14	11.95	12.18	11.69	11.98	11.64	11.68	11.32	10.78	11.53	11.85	11.65	10.74	11.1	10.86	10.81	12.82	11.35
C6orf60	12.35	12.95	12.5	13.04	12.19	12.83	12.63	12.73	12.82	12.82	12.76	13.7	12.63	12.55	14.28	12.73	13.5	13.71	13.22	12.18	12.25	13.2	13.19	12.72	13.18	12.05	13.07	13.7	12.33	13.25	13.3	12.78	14.18	13.31	13.13	13.08	13.7	13.51	12.77	11.95	13.86	12.33	13.48	13.61	13.56	12.81	13.04	13.23	12.56
C1QA	13.38	12.92	11.79	13.13	11.89	11.06	13.66	10.87	12.56	10.29	12.14	12.55	11.53	14.83	12.32	12.12	12.27	12.15	12.45	13.43	13.62	12.89	12.49	13.69	12.37	13.19	14.26	11.99	11.57	12.18	13.26	13.34	12.93	12.94	14.04	14.42	12.74	13.32	12.06	12.62	13.28	13.57	13.1	11.77	12.42	13.56	12.39	15.86	13.77
TMEM56	6.92	6.13	5.96	6.88	4.38	5.68	4.91	6.2	6.22	5.71	5.79	5.85	5.95	6.61	7.25	5.14	5.21	7.11	5.24	5.87	6.03	6.47	6.66	6.18	6.85	5.88	5.66	6.29	5.65	5.94	6.97	6.84	5.96	5.78	5.28	7.17	6.26	6.35	5.44	5.45	6.64	6.93	6.6	6.37	5.78	5.51	6.65	6.92	6.33
ITGA10	5.45	4.37	6.06	4.82	3.86	5.15	4.68	6.29	6.14	4.65	3.17	5	5.8	4.36	5.15	5.45	5.14	7.28	4.02	6.13	6.8	6.7	6.35	2.83	6.37	5.77	6.11	6.52	6.56	5.91	6.96	6.85	5.43	5.08	5.14	6.38	4.07	5.77	4.07	6.13	6.83	6.75	6.99	6.22	5.8	6.63	4.64	6.4	5.47
CDA	8.78	8.99	9.37	8.36	6.07	9.25	8.38	9.57	9.56	7.16	7.56	8.62	9.08	8.23	9.29	8.63	8.59	10.69	7.49	9.58	9.83	9.8	9.49	7.6	9.42	9.04	9.03	9.91	9.34	9.39	10.26	10.19	9.61	9.51	9.32	9.45	8.34	9.14	7.46	9.26	10.16	10.11	10.23	9.26	9.04	9.26	9.07	9.7	8.58
TMEM45A	10.74	11.08	10.33	11.04	10.55	11.34	10.7	10.98	11.24	11.88	10.11	10.6	9.89	10.48	10.54	10.64	10	11.53	10.14	9.89	10.28	10.75	10.32	10.96	10.92	9.45	10.61	10.77	9.77	10.11	10.92	9.97	11.36	11.21	10.83	10.97	11.14	10.91	10.2	9.54	11.02	11.2	10.52	11.28	10.38	10.28	10.63	11.46	10.71
C9orf30	10.92	11.99	10.52	11.26	10.36	11.04	11.09	10.94	11.01	11.17	10.8	11.36	9.82	11.67	11.94	10.19	10.5	11.21	10.96	10.37	10.69	10.93	11.26	11.29	11.3	10.75	10.46	10.99	10.27	11.12	10.99	10.79	12.1	11.16	11.15	11.9	11.26	10.6	10.4	10.32	11.72	11.35	11.42	11.59	11.3	10.63	11.02	11.92	10.78
MRPL43	10.37	10.9	10.87	10.77	11.46	11.79	10.9	10.48	11.05	11.03	10.26	10.87	10.84	9.93	13.47	11.26	10.98	11.13	12.92	10.25	10.07	10.37	10.65	10.96	11.67	9.83	10.88	11.32	9.56	10.86	10.24	11.39	13.92	10.75	11.13	11.37	11.24	11.17	11.94	10.44	11.95	10.38	11.14	11.16	11.47	10.67	10.21	10.78	10.45
C10orf6	9.15	9.61	9.23	8.96	8.71	9.09	9.31	8.76	9.39	8.46	8.38	8.97	9.3	9.02	9.33	8.73	8.87	9.38	9.43	8.68	9.34	9.5	9.58	8.98	9.58	8.78	9.36	9.3	8.83	9.08	9.37	9.33	9.59	9.44	9.24	9.9	9.05	9.27	8.81	8.88	9.39	9.65	9.68	8.66	8.89	9.47	9.61	9.87	9.14
ACAA2	9.44	9.39	9.8	10.77	9.35	9.88	9.54	10.72	10.09	10.5	9.52	10.36	9.97	9.91	10.67	9.77	10.18	10.97	9.89	9.19	9.23	9.48	9.1	10.29	9.49	8.99	9.7	9.95	8.76	8.67	8.97	9.55	10.68	9.54	10.24	10.9	9.88	10.37	9.87	8.92	9.63	10.33	9.83	10.32	10.45	9.95	9.58	11.2	9.48
EIF2B1	13.69	14.11	12.91	13.65	12.86	14.21	13.51	13.7	13.21	13.24	12.87	14.52	13.42	13.32	13.89	13.62	13.43	14.05	13.19	13.01	13.28	13.42	13.51	13.42	13.17	12.86	13.59	13.4	13.01	13.31	13.14	13.28	13.99	13.82	13.77	14.01	14.09	13.47	14.24	13.1	13.59	13.22	13.59	14.46	13.9	13.59	13.69	13.61	12.88
NDRG3	10.03	10.95	9.86	10.79	9.32	10.12	10.44	10.05	10.04	10.21	10.56	11.36	10.5	10.92	11.36	9.88	11.61	12.25	10.57	9.86	10.52	10.27	10.99	11.37	11.48	11.11	11.06	11.29	9.8	10.83	10.72	10.73	12.25	11.5	11.12	11.77	11.32	10.62	11.06	11.1	11.55	11.84	11.49	11.67	11.68	10.93	11.22	11.72	10.83
FLJ43692	7.6	4.87	5.55	4.22	4.62	5.1	6.66	5.3	5.77	2.94	3.74	4.17	6.88	5.43	4.53	4.78	4.82	4.76	4.71	5.71	6.6	5.46	5.54	2.93	5.26	7.07	5.54	5.28	6.25	5.26	6.06	6.18	5.27	5.37	5.06	7.31	3.68	6.05	7.65	6.15	6.04	5.9	6.13	3.28	3.62	5.47	4.18	6.94	6
CXorf36	8.82	9.11	9.48	8.61	8.8	9.02	8.65	9.19	9.25	7.63	8.97	8.56	9.74	9.04	9.08	9.37	8.71	10.18	9.67	9.45	9.93	9.25	9.52	8.94	9.91	9.52	8.95	8.96	8.48	8.21	9.38	9.6	8.85	9.58	9.94	10.8	8	9.85	9.06	8.65	9.69	10.41	10.04	10.25	8.86	8.71	8.69	10.24	9.37
PPFIBP2	9.97	8.81	8.45	11.14	8.92	10.15	10.04	7.35	8.78	7.98	10	10.44	9.21	11.24	9.94	10.22	10.41	11.81	11.61	10.72	10.39	10.36	10.58	11.11	11.18	9.47	10.79	10.29	9.61	9.75	11.39	10.57	11.41	10.37	11.47	11.88	10.73	11.06	10.21	10.78	9.59	11.2	10.45	10.23	10.27	10.91	12.18	11.33	10.43
MLKL	11.05	10.13	9	9.81	9.86	9.65	11.03	8.86	9.36	8.3	11	10.2	10.35	11.88	9.53	9.4	10.31	10.74	9.83	10.36	11.18	10.08	10.83	11.09	10.56	10.96	11.36	9.82	9.14	9.81	10.2	11.09	9.93	10.96	11.38	12.45	10.34	10.53	10.21	10.62	10.03	11.42	10.8	10.83	10.73	11.13	10.45	11.98	11.6
NIPBL	11.04	10.46	9.59	9.62	9.19	10.93	10.01	10.09	9.59	9.67	10.06	11.24	10.46	9.43	11.1	9.8	10.53	10.78	9.64	9.65	11.09	10.48	10.47	9.8	9.9	10.19	10.96	11.25	9.4	10.17	10.36	10.73	10.83	10.34	10.63	11.11	10.59	10.63	10.06	10.18	10.87	10.31	10.19	10.98	10.58	11.37	10.76	10.24	9.94
FGFBP2	7.55	6.41	6.99	7.71	5.75	5.94	7.02	6.49	8.59	5.57	4.81	8.19	7.94	5.33	10.3	7.25	6.04	8.11	7.34	7.52	8.44	6.21	7.35	6.79	6.92	8.2	7.55	6.88	4.9	6.57	7.06	8	5.94	8.64	9.3	8.22	5.24	7.95	6.26	8.76	7.32	7.71	7.73	6.68	7.88	7.44	5.54	7.75	6.85
ACD	12.08	12.86	11.91	11.85	11.15	12.1	12.05	11.98	12.39	11.86	11.69	12.74	11.99	11.58	13.12	12.48	11.71	12.44	12.01	11.54	11.3	12.15	12.25	11.88	11.35	11.5	12.49	12.06	11.17	11.82	12.18	11.89	12.75	12.87	12.14	12.55	12.22	12.07	12.23	11.32	12.84	11.28	12.07	12.75	12.76	12.16	12	11.85	11.88
TXNDC5	13.15	12.79	13.16	13.53	13.78	13.04	14.01	13.75	13.07	12.58	13.07	13.49	13.38	13.96	13.56	13.24	13.15	14	13.38	13.14	13.65	13.54	13.36	14.26	13.49	13.27	13.18	13.01	12.15	13.11	13.22	13.3	13.41	13.67	13.49	14.35	13.48	13.13	12.84	13.05	13.63	13.8	13.63	13.28	13.26	13.4	12.99	14.23	13.28
MAP3K13	10.05	10.73	9.63	10.89	10.51	10.27	10.53	10.02	10.39	11.2	10.1	10.62	9.68	9.78	10.59	9.85	10.23	11.17	9.32	9.1	9.18	9.88	10.28	9.43	10.25	9.05	9.99	10.34	9.62	9.23	10.43	9.82	10.57	10.83	9.64	10.02	10.53	10.19	9.57	8.96	10.23	10.02	10.43	10.32	10.12	9.93	10.47	9.68	9.77
NLF2	11.38	9.44	7.85	7.74	6.72	12.7	12.99	9.51	8.41	6.48	13.26	14.5	12.67	10.84	9.23	12.64	13.57	12.2	11.67	12.34	9.84	11.65	12.38	12.14	10.66	12.26	11.6	11.7	11.09	10.42	9.85	11.65	10.29	12.76	13.87	10.89	12.95	12.94	14.31	8.37	10.5	11.26	10.77	14.16	12.12	13.05	12.81	12.12	12.12
CD70	7.3	6.91	7.49	4.86	3.36	7.11	7.16	6.77	7.82	3.92	8.36	5.34	6.24	6.2	7.42	5.56	6.82	7.33	5.65	7.27	7.84	6.91	7.39	5.73	5.73	8.21	7.04	7.05	6.31	6.65	7.5	7.94	6.99	5.61	6.99	7.54	5.73	7.69	5.33	7.09	7.97	7.37	8.02	5.91	7.46	7.11	5.91	7.6	6.66
EYA4	3.77	3.22	6.04	10.16	6.5	10.65	3.19	13.19	7.86	9.35	11.58	10.85	12.38	10.85	14.08	12.99	11.58	12.23	10.36	11.97	10.15	9.48	10	10.81	10.76	12.09	12.41	11.83	2.81	9.13	4.37	11.35	12.38	11.1	11.04	12.64	11.4	8.03	12.25	12.12	13.14	9.04	12.2	12.69	12.08	10.14	3.5	11.89	8.78
C12orf51	13.37	14.04	12.77	13.57	12.48	13.96	13.54	12.96	12.77	13.34	12.84	14.74	13.29	13.41	14.02	13.04	13.7	14.49	13.33	12.81	13.16	13.74	14.04	13.39	13.54	12.86	13.71	13.7	13.26	13.25	13.81	13.38	14.07	14.24	13.43	14.22	14.39	13.69	14	13	13.97	13.49	13.75	14.33	14.4	13.7	14.44	13.69	12.89
[truncated: 29,659 more rows]
[truncated: 206 more columns]
